# Supplementary material for: N2 Dissociation vs Reversible 1,2-Methyl Migration in PCNHCP Cobalt(I) Complexes in the Stereoselective Isomerization (E/Z) of Allyl Ethers
Source: JACS Au. 2024 Sep 18;4(11):4234–48. doi: 10.1021/jacsau.4c00529 (PMC11600169; doi:10.1021/jacsau.4c00529)
Supplement: Supplementary file 2 — au4c00529_si_002.cif [file au4c00529_si_002.cif]

data_gdr10
_audit_creation_date               2024-01-17
_audit_creation_method
;
Olex2 1.5
(compiled 2023.08.24 svn.re1ec1418 for OlexSys, GUI svn.r6817)
;
_publ_contact_author_address
;
Schulich Faculty of Chemistry
Technion - Israel Institute of Technology
3200003, Technion City, Haifa
Israel
;
_publ_contact_author_email       Linda.Shimon@weizmann.ac.il
_publ_contact_author_name         'Graham de Ruiter'
_shelx_SHELXL_version_number       '2016/4'
_audit_contact_author_address      ?
_audit_contact_author_email        ?
_audit_contact_author_name         ''
_audit_contact_author_phone        ?
_publ_contact_author_id_orcid      ?
_publ_section_references
;
Dolomanov, O.V., Bourhis, L.J., Gildea, R.J, Howard, J.A.K. & Puschmann, H.
 (2009), J. Appl. Cryst. 42, 339-341.

Sheldrick, G.M. (2015). Acta Cryst. A71, 3-8.

Sheldrick, G.M. (2015). Acta Cryst. C71, 3-8.
;
_chemical_name_common              ?
_chemical_name_systematic          ?
_chemical_formula_moiety           'C31 H50 Cl Co N2 P2'
_chemical_formula_sum              'C31 H50 Cl Co N2 P2'
_chemical_formula_weight           607.05
_chemical_melting_point            ?
_chemical_oxdiff_formula           'Co1 Cl2 P2 C30 H30 N2'
_chemical_oxdiff_usercomment       'Graham PCP Co-Cl vial 2'
loop_
  _atom_type_symbol
  _atom_type_description
  _atom_type_scat_dispersion_real
  _atom_type_scat_dispersion_imag
  _atom_type_scat_source
 'C' 'C' 0.0181 0.0091 'International Tables Vol C Tables 4.2.6.8 and 6.1.1.4'
 'H' 'H' 0.0000 0.0000 'International Tables Vol C Tables 4.2.6.8 and 6.1.1.4'
 'Cl' 'Cl' 0.3639 0.7018 'International Tables Vol C Tables 4.2.6.8 and 6.1.1.4'
 'Co' 'Co' -2.3653 3.6143
 'International Tables Vol C Tables 4.2.6.8 and 6.1.1.4'
 'N' 'N' 0.0311 0.0180 'International Tables Vol C Tables 4.2.6.8 and 6.1.1.4'
 'P' 'P' 0.2955 0.4335 'International Tables Vol C Tables 4.2.6.8 and 6.1.1.4'

_shelx_space_group_comment
;
The symmetry employed for this shelxl refinement is uniquely defined
by the following loop, which should always be used as a source of
symmetry information in preference to the above space-group names.
They are only intended as comments.
;
_space_group_crystal_system        'orthorhombic'
_space_group_IT_number             61
_space_group_name_H-M_alt          'P b c a'
_space_group_name_Hall             '-P 2ac 2ab'
loop_
  _space_group_symop_operation_xyz
 'x, y, z'
 '-x+1/2, -y, z+1/2'
 '-x, y+1/2, -z+1/2'
 'x+1/2, -y+1/2, -z'
 '-x, -y, -z'
 'x-1/2, y, -z-1/2'
 'x, -y-1/2, z-1/2'
 '-x-1/2, y-1/2, z'

_cell_length_a                     21.6299(3)
_cell_length_b                     13.35620(10)
_cell_length_c                     22.5850(2)
_cell_angle_alpha                  90
_cell_angle_beta                   90
_cell_angle_gamma                  90
_cell_volume                       6524.66(12)
_cell_formula_units_Z              8
_cell_measurement_reflns_used      67994
_cell_measurement_temperature      100.00(10)
_cell_measurement_theta_max        74.6770
_cell_measurement_theta_min        3.8840
_shelx_estimated_absorpt_T_max     ?
_shelx_estimated_absorpt_T_min     ?
_exptl_absorpt_coefficient_mu      5.955
_exptl_absorpt_correction_T_max    1.00000
_exptl_absorpt_correction_T_min    0.69176
_exptl_absorpt_correction_type     multi-scan
_exptl_absorpt_process_details
;
CrysAlisPro 1.171.42.94a (Rigaku Oxford Diffraction, 2023)
Empirical absorption correction using spherical harmonics,
implemented in SCALE3 ABSPACK scaling algorithm.
;
_exptl_absorpt_special_details     ?
_exptl_crystal_colour              black
_exptl_crystal_colour_primary      black
_exptl_crystal_density_diffrn      1.236
_exptl_crystal_density_meas        ?
_exptl_crystal_density_method      ?
_exptl_crystal_description         plate
_exptl_crystal_F_000               2592
_exptl_crystal_size_max            ?
_exptl_crystal_size_mid            ?
_exptl_crystal_size_min            ?
_exptl_transmission_factor_max     ?
_exptl_transmission_factor_min     ?
_diffrn_reflns_av_R_equivalents    0.0968
_diffrn_reflns_av_unetI/netI       0.0275
_diffrn_reflns_Laue_measured_fraction_full  0.998
_diffrn_reflns_Laue_measured_fraction_max  0.994
_diffrn_reflns_limit_h_max         26
_diffrn_reflns_limit_h_min         -27
_diffrn_reflns_limit_k_max         16
_diffrn_reflns_limit_k_min         -16
_diffrn_reflns_limit_l_max         27
_diffrn_reflns_limit_l_min         -24
_diffrn_reflns_number              162016
_diffrn_reflns_point_group_measured_fraction_full  0.998
_diffrn_reflns_point_group_measured_fraction_max  0.994
_diffrn_reflns_theta_full          67.684
_diffrn_reflns_theta_max           75.152
_diffrn_reflns_theta_min           3.915
_diffrn_ambient_environment        N~2~
_diffrn_ambient_temperature        100.00(10)
_diffrn_detector                   'Hybrid Pixel Array Detector'
_diffrn_detector_area_resol_mean   10.0000
_diffrn_detector_type              'HyPix-Arc 150'
_diffrn_measured_fraction_theta_full  0.998
_diffrn_measured_fraction_theta_max  0.994
_diffrn_measurement_details
;
List of Runs (angles in degrees, time in seconds):

  # Type    Start    End  Width  t~exp~   \w     \q     \k     \f   Frames
--------------------------------------------------------------------------
  1  \w     35.00  81.00   0.50    2.50    --   65.49-111.00  49.00   92
  2  \w    -81.00 -32.00   0.50    2.50    --  -66.12 111.00 143.00   98
  3  \w    -82.00 -57.00   0.50    2.50    --  -68.72 111.00 143.00   50
  4  \w     63.00  89.00   0.50    2.50    --   73.17-111.00  49.00   52
  5  \w     64.00  90.00   0.50    2.50    --   77.32-111.00  49.00   52
  6  \w    -66.00 -41.00   0.50    2.50    --  -30.00 -69.00 -12.84   50
  7  \w     44.00  70.00   0.50    2.50    --   30.00  58.00 -74.01   52
  8  \w    -66.00 -40.00   0.50    2.50    --  -34.00 -77.00  65.96   52
  9  \w     41.00  69.00   0.50    2.50    --   34.00  74.00 148.75   56
 10  \w     41.00  66.00   0.50    2.50    --   34.00  75.00  98.34   50
 11  \w    -65.00 -40.00   0.50    2.50    --  -34.00 -76.00  83.39   50
 12  \w    -67.00 -41.00   0.50    2.50    --  -34.00 -75.00  93.56   52
 13  \w    -66.00 -40.00   0.50    2.50    --  -34.00 -76.00  72.93   52
 14  \w     49.00  74.00   0.50    2.50    --   38.00  64.00 136.66   50
 15  \w     49.00  77.00   0.50    2.50    --   38.00  62.00-129.77   56
 16  \w     46.00  71.00   0.50    2.50    --   38.00  72.00 102.35   50
 17  \w    -78.00 -53.00   0.50    2.50    --  -42.00 -71.00 -65.81   50
 18  \w    -80.00 -54.00   0.50    2.50    --  -46.00 -72.00 -33.55   52
 19  \w     59.00  88.00   0.50    2.50    --   46.00  53.00 -18.30   58
 20  \w    -80.00 -54.00   0.50    2.50    --  -46.00 -72.00  83.29   52
 21  \w     59.00  84.00   0.50    2.50    --   50.00  71.00 107.31   50
 22  \w     60.00  85.00   0.50    2.50    --   50.00  70.00 120.11   50
 23  \w    -91.00 -65.00   0.50    2.50    --  -54.00 -64.00  75.71   52
 24  \w     59.00  84.00   0.50    2.50    --   54.00  77.00  86.78   50
 25  \w    -91.00 -65.00   0.50    2.50    --  -54.00 -64.00  81.13   52
 26  \w     65.00  90.00   0.50    2.50    --   54.00  63.00 132.92   50
 27  \w     69.00  94.00   0.50    2.50    --   58.00  62.00   0.73   50
 28  \w     71.00  98.00   0.50    2.50    --   58.00  61.00 -78.41   54
 29  \w   -100.00 -74.00   0.50    2.50    --  -62.00 -63.00  69.06   52
 30  \w     72.00  97.00   0.50    2.50    --   62.00  70.00  97.98   50
 31  \w     31.00  97.00   0.50    2.50    --   65.49   0.00-150.00  132
 32  \w   -106.00 -81.00   0.50    2.50    --  -66.00 -59.00  56.34   50
 33  \w     75.00 100.00   0.50    2.50    --   66.00  73.00-161.81   50
 34  \w   -108.00 -81.00   0.50    2.50    --  -66.00 -41.00  -5.99   54
 35  \w     74.00 100.00   0.50    2.50    --   66.00  74.00-131.74   52
 36  \w     73.00  99.00   0.50    2.50    --   66.00  74.00  40.81   52
 37  \w   -104.00 -79.00   0.50    2.50    --  -66.00 -54.00 156.38   50
 38  \w     74.00 100.00   0.50    2.50    --   66.00  73.00 144.57   52
 39  \w    -74.00 -27.00   0.50    2.50    --  -66.12 125.00  60.00   94
 40  \w    -93.00 -56.00   0.50    2.50    --  -68.72 125.00  60.00   74
 41  \w   -111.00 -86.00   0.50    2.50    --  -70.00 -55.00 -23.64   50
 42  \w   -102.00 -76.00   0.50    2.50    --  -70.00 -76.00 126.19   52
 43  \w   -113.00 -87.00   0.50    2.50    --  -70.00 -37.00  62.70   52
 44  \w   -104.00 -79.00   0.50    2.50    --  -74.00 -84.00  97.70   50
 45  \w    -59.00 -34.00   0.50    2.50    --  -74.00  55.00 171.27   50
 46  \w   -116.00 -91.00   0.50    2.50    --  -74.00 -52.00 158.77   50
 47  \w   -108.00 -83.00   0.50    2.50    --  -74.00 -75.00  95.61   50
 48  \w   -107.00 -82.00   0.50    2.50    --  -74.00 -73.00  97.47   50
 49  \w   -109.00 -84.00   0.50    2.50    --  -74.00 -73.00 130.74   50
 50  \w   -111.00 -85.00   0.50    2.50    --  -74.00 -65.00  96.10   52
 51  \w   -111.00 -85.00   0.50    2.50    --  -74.00 -65.00  91.94   52
 52  \w   -105.00 -79.00   0.50    2.50    --  -74.00 -87.00  88.78   52
 53  \w   -108.00 -82.00   0.50    2.50    --  -74.00 -72.00  75.93   52
 54  \w   -112.00 -87.00   0.50    2.50    --  -74.00 -64.00  24.96   50
 55  \w   -108.00 -83.00   0.50    2.50    --  -74.00 -75.00 -49.66   50
 56  \w   -107.00 -82.00   0.50    2.50    --  -74.00 -83.00-103.47   50
 57  \w    -59.00 -34.00   0.50    2.50    --  -74.00  55.00  71.91   50
 58  \w     40.00 102.00   0.50    2.50    --   77.32-125.00 -30.00  124
 59  \w     69.00 102.00   0.50    2.50    --   77.32-125.00  60.00   66
 60  \w     72.00 120.00   0.50    2.50    --   77.32  15.00-150.00   96
 61  \w     75.00 102.00   0.50    2.50    --   77.32-125.00   0.00   54
 62  \w     43.00  96.00   0.50    2.50    --   77.32   0.00 150.00  106
 63  \w     46.00 104.00   0.50    2.50    --   77.32   0.00  90.00  116
 64  \w     53.00 102.00   0.50    2.50    --   77.32-125.00  30.00   98
 65  \w     39.00 102.00   0.50    2.50    --   77.32-125.00  90.00  126
 66  \w     63.00 102.00   0.50    2.50    --   77.32-125.00-120.00   78
 67  \w     70.00  96.00   0.50    2.50    --   77.32  15.00-180.00   52
 68  \w     41.00 102.00   0.50    2.50    --   77.32-125.00-180.00  122
 69  \w     42.00 111.00   0.50    2.50    --   77.32   0.00 -30.00  138
 70  \w     47.00  89.00   0.50    2.50    --   77.32   0.00-120.00   84
 71  \w     76.00 102.00   0.50    2.50    --   77.32-125.00 150.00   52
 72  \w     47.00 102.00   0.50    2.50    --   77.32-125.00-150.00  110
 73  \w     39.00  65.00   0.50    2.50    --   77.32-125.00 150.00   52
 74  \w     88.00 114.00   0.50    2.50    --   77.50  64.00  21.36   52
 75  \w     91.00 116.00   0.50    2.50    --   77.50  37.00-107.76   50
 76  \w     82.00 114.00   0.50    2.50    --   77.50  25.00 110.07   64
 77  \w     84.00 116.00   0.50    2.50    --   77.50-146.00 161.07   64
 78  \w     51.00  77.00   0.50    2.50    --   77.50-146.00 161.07   52
 79  \w     73.00 102.00   0.50    2.50    --   77.50-125.00 -65.33   58
 80  \w     42.00  68.00   0.50    2.50    --   77.50-125.00 -65.33   52
 81  \w     96.00 121.00   0.50    2.50    --   77.50  37.00 166.91   50
 82  \w     54.00  91.00   0.50    2.50    --   77.50  18.00 -85.85   74
 83  \w     40.00  82.00   0.50    2.50    --   77.50-119.00 122.08   84
 84  \w     40.00  71.00   0.50    2.50    --   77.50-119.00 -66.73   62
 85  \w     89.00 114.00   0.50    2.50    --   77.50  59.00  14.38   50
 86  \w     95.00 120.00   0.50    2.50    --   77.50  41.00-103.09   50
 87  \w     93.00 120.00   0.50    2.50    --   77.50  43.00-134.69   54
 88  \w     39.00  88.00   0.50    2.50    --   77.50-116.00  95.05   98
 89  \w     88.00 114.00   0.50    2.50    --   77.50  65.00-103.21   52
 90  \w     94.00 122.00   0.50    2.50    --   77.50  37.00-169.10   56
 91  \w     85.00 110.00   0.50    2.50    --   77.50  74.00 128.03   50
 92  \w     91.00 117.00   0.50    2.50    --   77.50  37.00  48.69   52
 93  \w     74.00 100.00   0.50    2.50    --   77.50-123.00 -82.54   52
 94  \w     93.00 118.00   0.50    2.50    --   77.50  41.00  17.72   50
 95  \w     41.00  67.00   0.50    2.50    --   77.50-111.00 100.68   52
 96  \w     40.00  66.00   0.50    2.50    --   77.50-123.00 -82.54   52
 97  \w     66.00 113.00   0.50    2.50    --   77.50  22.00  70.65   94
 98  \w     43.00  68.00   0.50    2.50    --   77.50 -73.00 106.32   50
 99  \w     88.00 114.00   0.50    2.50    --   77.50  65.00 107.04   52
100  \w     64.00 116.00   0.50    2.50    --   77.50  21.00  -3.55  104
;
_diffrn_measurement_device         'four-circle diffractometer'
_diffrn_measurement_device_type    'XtaLAB Synergy R, HyPix-Arc 150'
_diffrn_measurement_method         '\w scans'
_diffrn_orient_matrix_type        
 'CrysAlisPro convention (1999,Acta A55,543-557)'
_diffrn_orient_matrix_UB_11        0.0705717000
_diffrn_orient_matrix_UB_12        -0.0119835000
_diffrn_orient_matrix_UB_13        -0.0057440000
_diffrn_orient_matrix_UB_21        0.0084950000
_diffrn_orient_matrix_UB_22        0.1121610000
_diffrn_orient_matrix_UB_23        0.0136131000
_diffrn_orient_matrix_UB_31        0.0045667000
_diffrn_orient_matrix_UB_32        -0.0239910000
_diffrn_orient_matrix_UB_33        0.0666045000
_diffrn_radiation_monochromator    mirror
_diffrn_radiation_probe            x-ray
_diffrn_radiation_type             'Cu K\a'
_diffrn_radiation_wavelength       1.54184
_diffrn_source                     'Rotating-anode X-ray tube'
_diffrn_source_type                'PhotonJet R (Cu) X-ray Source'
_reflns_Friedel_coverage           0.000
_reflns_Friedel_fraction_full      .
_reflns_Friedel_fraction_max       .
_reflns_number_gt                  5886
_reflns_number_total               6701
_reflns_special_details
;
 Reflections were merged by SHELXL according to the crystal
 class for the calculation of statistics and refinement.
 
 _reflns_Friedel_fraction is defined as the number of unique
 Friedel pairs measured divided by the number that would be
 possible theoretically, ignoring centric projections and
 systematic absences.
;
_reflns_threshold_expression       'I > 2\s(I)'
_computing_cell_refinement         'CrysAlisPro 1.171.42.94a (Rigaku OD, 2023)'
_computing_data_collection         'CrysAlisPro 1.171.42.94a (Rigaku OD, 2023)'
_computing_data_reduction          'CrysAlisPro 1.171.42.94a (Rigaku OD, 2023)'
_computing_molecular_graphics      'Olex2 1.5 (Dolomanov et al., 2009)'
_computing_publication_material    'Olex2 1.5 (Dolomanov et al., 2009)'
_computing_structure_refinement    'SHELXL 2016/4 (Sheldrick, 2015)'
_computing_structure_solution      'SHELXT 2018/2 (Sheldrick, 2018)'
_refine_diff_density_max           0.678
_refine_diff_density_min           -0.713
_refine_diff_density_rms           0.074
_refine_ls_extinction_coef         .
_refine_ls_extinction_method       none
_refine_ls_goodness_of_fit_ref     1.073
_refine_ls_hydrogen_treatment      constr
_refine_ls_matrix_type             full
_refine_ls_number_parameters       358
_refine_ls_number_reflns           6701
_refine_ls_number_restraints       0
_refine_ls_R_factor_all            0.0735
_refine_ls_R_factor_gt             0.0674
_refine_ls_restrained_S_all        1.073
_refine_ls_shift/su_max            0.001
_refine_ls_shift/su_mean           0.000
_refine_ls_structure_factor_coef   Fsqd
_refine_ls_weighting_details      
 'w=1/[\s^2^(Fo^2^)+(0.0300P)^2^+22.9777P] where P=(Fo^2^+2Fc^2^)/3'
_refine_ls_weighting_scheme        calc
_refine_ls_wR_factor_gt            0.1448
_refine_ls_wR_factor_ref           0.1475
_refine_special_details            ?
_olex2_refinement_description
;
1. Fixed Uiso
 At 1.2 times of:
  All C(H) groups, All C(H,H) groups
 At 1.5 times of:
  All C(H,H,H) groups
2. Rigid body (RIGU) restrains
 C17, C18, C19
 with sigma for 1-2 distances of 0.004 and sigma for 1-3 distances of 0.004
3. Others
 Fixed Sof: H26A(0.25) H26(0.75) C27B(0.25) H27A(0.25) H27B(0.25) H27C(0.25)
 C27(0.75) H27D(0.75) H27E(0.75) H27F(0.75)
4.a Ternary CH refined with riding coordinates:
 C23(H23), C20(H20), C29(H29), C26(H26A), C26(H26)
4.b Aromatic/amide H refined with riding coordinates:
 C5(H5), C8(H8), C10(H10), C3(H3)
4.c Idealised Me refined as rotating group:
 C13(H13A,H13B,H13C), C15(H15A,H15B,H15C), C25(H25A,H25B,H25C), C14(H14A,H14B,
 H14C), C22(H22A,H22B,H22C), C31(H31A,H31B,H31C), C24(H24A,H24B,H24C), C28(H28A,
 H28B,H28C), C21(H21A,H21B,H21C), C17(H17A,H17B,H17C), C18(H18A,H18B,H18C),
 C19(H19A,H19B,H19C), C27B(H27A,H27B,H27C), C30(H30A,H30B,H30C), C27(H27D,H27E,
 H27F)
;
_atom_sites_solution_hydrogens     geom
_atom_sites_solution_primary       dual
_atom_sites_solution_secondary     ?
loop_
  _atom_site_label
  _atom_site_type_symbol
  _atom_site_fract_x
  _atom_site_fract_y
  _atom_site_fract_z
  _atom_site_U_iso_or_equiv
  _atom_site_adp_type
  _atom_site_occupancy
  _atom_site_site_symmetry_order
  _atom_site_calc_flag
  _atom_site_refinement_flags_posn
  _atom_site_refinement_flags_adp
  _atom_site_refinement_flags_occupancy
  _atom_site_disorder_assembly
  _atom_site_disorder_group
 Co1 Co 0.39645(3) 0.37996(5) 0.68973(3) 0.03443(17) Uani 1 1 d . . . . .
 Cl1 Cl 0.40875(5) 0.29570(7) 0.77429(4) 0.0445(3) Uani 1 1 d . . . . .
 P1 P 0.47172(5) 0.48900(7) 0.70290(4) 0.0301(2) Uani 1 1 d . . . . .
 P2 P 0.31162(5) 0.30687(8) 0.65649(5) 0.0374(2) Uani 1 1 d . . . . .
 N1 N 0.42705(15) 0.5184(2) 0.59801(13) 0.0327(7) Uani 1 1 d . . . . .
 N2 N 0.35049(15) 0.4268(2) 0.57453(13) 0.0341(7) Uani 1 1 d . . . . .
 C4 C 0.48563(17) 0.6834(3) 0.55386(15) 0.0292(8) Uani 1 1 d . . . . .
 C5 C 0.44130(18) 0.6373(3) 0.52053(16) 0.0322(8) Uani 1 1 d . . . . .
 H5 H 0.432166 0.662149 0.482112 0.039 Uiso 1 1 calc R U . . .
 C7 C 0.35877(18) 0.4924(3) 0.52660(16) 0.0328(8) Uani 1 1 d . . . . .
 C6 C 0.40865(18) 0.5528(3) 0.54230(16) 0.0330(8) Uani 1 1 d . . . . .
 C8 C 0.31617(18) 0.4828(3) 0.47930(17) 0.0360(9) Uani 1 1 d . . . . .
 H8 H 0.320603 0.523467 0.445058 0.043 Uiso 1 1 calc R U . . .
 C12 C 0.51896(18) 0.7782(3) 0.53430(16) 0.0306(8) Uani 1 1 d . . . . .
 C1 C 0.39213(19) 0.4410(3) 0.61957(17) 0.0347(9) Uani 1 1 d . . . . .
 C10 C 0.26189(19) 0.3544(3) 0.53577(18) 0.0382(9) Uani 1 1 d . . . . .
 H10 H 0.227923 0.309595 0.538502 0.046 Uiso 1 1 calc R U . . .
 C23 C 0.4658(2) 0.5888(3) 0.75871(17) 0.0359(9) Uani 1 1 d . . . . .
 H23 H 0.499153 0.639233 0.751613 0.043 Uiso 1 1 calc R U . . .
 C13 C 0.5053(2) 0.8046(3) 0.46984(16) 0.0389(9) Uani 1 1 d . . . . .
 H13A H 0.519207 0.749893 0.444150 0.058 Uiso 1 1 calc R U . . .
 H13B H 0.527203 0.866246 0.459240 0.058 Uiso 1 1 calc R U . . .
 H13C H 0.460724 0.814487 0.464756 0.058 Uiso 1 1 calc R U . . .
 C9 C 0.26863(18) 0.4152(3) 0.48255(18) 0.0399(9) Uani 1 1 d . . . . .
 C20 C 0.5520(2) 0.4411(3) 0.70781(18) 0.0395(9) Uani 1 1 d . . . . .
 H20 H 0.554492 0.396442 0.743263 0.047 Uiso 1 1 calc R U . . .
 C29 C 0.3060(2) 0.1692(3) 0.6482(2) 0.0436(10) Uani 1 1 d . . . . .
 H29 H 0.303628 0.141153 0.689207 0.052 Uiso 1 1 calc R U . . .
 C15 C 0.4976(2) 0.8643(3) 0.57382(19) 0.0466(11) Uani 1 1 d . . . . .
 H15A H 0.452792 0.872941 0.569724 0.070 Uiso 1 1 calc R U . . .
 H15B H 0.518613 0.926056 0.561942 0.070 Uiso 1 1 calc R U . . .
 H15C H 0.507602 0.848989 0.615164 0.070 Uiso 1 1 calc R U . . .
 C25 C 0.4733(2) 0.5452(3) 0.82065(17) 0.0463(11) Uani 1 1 d . . . . .
 H25A H 0.441458 0.494235 0.827399 0.069 Uiso 1 1 calc R U . . .
 H25B H 0.468980 0.598639 0.850073 0.069 Uiso 1 1 calc R U . . .
 H25C H 0.514301 0.514557 0.824295 0.069 Uiso 1 1 calc R U . . .
 C14 C 0.58898(19) 0.7647(3) 0.54140(19) 0.0409(9) Uani 1 1 d . . . . .
 H14A H 0.598785 0.752845 0.583181 0.061 Uiso 1 1 calc R U . . .
 H14B H 0.610240 0.825246 0.527798 0.061 Uiso 1 1 calc R U . . .
 H14C H 0.602658 0.707274 0.517753 0.061 Uiso 1 1 calc R U . . .
 C26 C 0.2402(2) 0.3458(4) 0.6961(2) 0.0490(11) Uani 1 1 d . . . . .
 H26A H 0.202093 0.332878 0.672176 0.059 Uiso 0.25 1 calc R U P A 2
 H26 H 0.246648 0.418221 0.705539 0.059 Uiso 0.75 1 calc R U P B 1
 C22 C 0.5650(3) 0.3770(4) 0.6530(2) 0.0619(14) Uani 1 1 d . . . . .
 H22A H 0.532795 0.325913 0.649032 0.093 Uiso 1 1 calc R U . . .
 H22B H 0.605387 0.344431 0.657258 0.093 Uiso 1 1 calc R U . . .
 H22C H 0.565246 0.419680 0.617726 0.093 Uiso 1 1 calc R U . . .
 C31 C 0.3656(2) 0.1318(4) 0.6222(3) 0.0587(13) Uani 1 1 d . . . . .
 H31A H 0.400367 0.155646 0.646252 0.088 Uiso 1 1 calc R U . . .
 H31B H 0.369953 0.156828 0.581661 0.088 Uiso 1 1 calc R U . . .
 H31C H 0.365477 0.058389 0.621831 0.088 Uiso 1 1 calc R U . . .
 C24 C 0.4029(2) 0.6395(3) 0.7515(2) 0.0519(11) Uani 1 1 d . . . . .
 H24A H 0.401229 0.673856 0.713205 0.078 Uiso 1 1 calc R U . . .
 H24B H 0.396886 0.688252 0.783427 0.078 Uiso 1 1 calc R U . . .
 H24C H 0.370129 0.588848 0.753286 0.078 Uiso 1 1 calc R U . . .
 C16 C 0.2207(2) 0.4039(4) 0.4333(2) 0.0539(12) Uani 1 1 d . . . . .
 C28 C 0.2379(2) 0.2940(4) 0.7560(2) 0.0587(13) Uani 1 1 d . . . . .
 H28A H 0.232668 0.221762 0.750164 0.088 Uiso 1 1 calc R U . . .
 H28B H 0.202972 0.320143 0.778923 0.088 Uiso 1 1 calc R U . . .
 H28C H 0.276470 0.306630 0.777408 0.088 Uiso 1 1 calc R U . . .
 C21 C 0.6019(2) 0.5187(4) 0.7136(2) 0.0574(13) Uani 1 1 d . . . . .
 H21A H 0.602121 0.561274 0.678296 0.086 Uiso 1 1 calc R U . . .
 H21B H 0.642066 0.485510 0.717664 0.086 Uiso 1 1 calc R U . . .
 H21C H 0.593978 0.559903 0.748719 0.086 Uiso 1 1 calc R U . . .
 C17 C 0.1579(2) 0.4328(5) 0.4581(3) 0.0740(17) Uani 1 1 d . . . . .
 H17A H 0.146890 0.387011 0.490368 0.111 Uiso 1 1 calc R U . . .
 H17B H 0.126712 0.428407 0.426744 0.111 Uiso 1 1 calc R U . . .
 H17C H 0.159564 0.501463 0.473267 0.111 Uiso 1 1 calc R U . . .
 C18 C 0.2192(3) 0.2932(5) 0.4142(3) 0.088(2) Uani 1 1 d . . . . .
 H18A H 0.260421 0.272844 0.400839 0.131 Uiso 1 1 calc R U . . .
 H18B H 0.189526 0.284722 0.381822 0.131 Uiso 1 1 calc R U . . .
 H18C H 0.206691 0.251587 0.447903 0.131 Uiso 1 1 calc R U . . .
 C19 C 0.2349(3) 0.4684(6) 0.3799(2) 0.091(2) Uani 1 1 d . . . . .
 H19A H 0.235680 0.538987 0.391730 0.136 Uiso 1 1 calc R U . . .
 H19B H 0.202933 0.458402 0.349704 0.136 Uiso 1 1 calc R U . . .
 H19C H 0.275273 0.449610 0.363634 0.136 Uiso 1 1 calc R U . . .
 C27B C 0.2470(10) 0.4494(11) 0.7104(8) 0.048(4) Uani 0.25 1 d . . P C 2
 H27A H 0.285722 0.459294 0.732215 0.072 Uiso 0.25 1 calc R U P C 2
 H27B H 0.212146 0.471019 0.734974 0.072 Uiso 0.25 1 calc R U P C 2
 H27C H 0.247934 0.488905 0.673866 0.072 Uiso 0.25 1 calc R U P C 2
 C30 C 0.2518(3) 0.1275(4) 0.6152(4) 0.106(3) Uani 1 1 d . . . . .
 H30A H 0.213463 0.152626 0.632782 0.159 Uiso 1 1 calc R U . . .
 H30B H 0.252529 0.054223 0.617464 0.159 Uiso 1 1 calc R U . . .
 H30C H 0.254082 0.148307 0.573612 0.159 Uiso 1 1 calc R U . . .
 C11 C 0.30189(18) 0.3595(3) 0.58098(17) 0.0348(8) Uani 1 1 d . . . . .
 C3 C 0.50000(18) 0.6445(3) 0.61234(16) 0.0321(8) Uani 1 1 d . . . . .
 H3 H 0.529808 0.677708 0.636181 0.039 Uiso 1 1 calc R U . . .
 C2 C 0.47157(18) 0.5618(3) 0.63323(16) 0.0316(8) Uani 1 1 d . . . . .
 C27 C 0.1760(3) 0.3423(6) 0.6609(3) 0.0594(18) Uani 0.75 1 d . . P C 1
 H27D H 0.179997 0.379540 0.623752 0.089 Uiso 0.75 1 calc R U P C 1
 H27E H 0.143418 0.372668 0.685210 0.089 Uiso 0.75 1 calc R U P C 1
 H27F H 0.165164 0.272553 0.652318 0.089 Uiso 0.75 1 calc R U P C 1

loop_
  _atom_site_aniso_label
  _atom_site_aniso_U_11
  _atom_site_aniso_U_22
  _atom_site_aniso_U_33
  _atom_site_aniso_U_23
  _atom_site_aniso_U_13
  _atom_site_aniso_U_12
 Co1 0.0435(4) 0.0309(3) 0.0288(3) 0.0034(3) -0.0036(3) -0.0116(3)
 Cl1 0.0576(6) 0.0358(5) 0.0402(5) 0.0116(4) -0.0067(5) -0.0076(5)
 P1 0.0378(5) 0.0283(5) 0.0242(4) 0.0014(4) -0.0035(4) -0.0063(4)
 P2 0.0417(6) 0.0321(5) 0.0386(5) -0.0026(4) 0.0044(4) -0.0102(4)
 N1 0.0399(18) 0.0361(17) 0.0220(14) 0.0041(13) -0.0058(13) -0.0128(14)
 N2 0.0349(17) 0.0397(18) 0.0275(15) -0.0028(13) -0.0022(13) -0.0126(14)
 C4 0.0336(19) 0.0309(18) 0.0229(17) 0.0005(14) 0.0005(14) -0.0017(15)
 C5 0.038(2) 0.036(2) 0.0227(17) 0.0047(15) -0.0005(15) -0.0040(16)
 C7 0.035(2) 0.040(2) 0.0236(17) -0.0023(15) -0.0011(15) -0.0071(17)
 C6 0.036(2) 0.040(2) 0.0230(17) 0.0040(15) -0.0050(15) -0.0082(17)
 C8 0.034(2) 0.047(2) 0.0275(18) -0.0037(17) -0.0032(16) -0.0057(18)
 C12 0.041(2) 0.0245(17) 0.0265(18) 0.0034(14) -0.0006(16) -0.0019(15)
 C1 0.040(2) 0.034(2) 0.0292(18) -0.0043(16) -0.0016(16) -0.0140(17)
 C10 0.031(2) 0.039(2) 0.045(2) -0.0095(18) 0.0004(17) -0.0060(17)
 C23 0.047(2) 0.0308(18) 0.0302(19) 0.0026(15) 0.0024(17) -0.0051(17)
 C13 0.048(2) 0.039(2) 0.0292(19) 0.0087(16) -0.0034(17) -0.0054(19)
 C9 0.032(2) 0.048(2) 0.040(2) -0.0102(19) -0.0032(17) -0.0041(18)
 C20 0.046(2) 0.039(2) 0.034(2) 0.0023(17) 0.0014(18) 0.0036(18)
 C29 0.047(2) 0.035(2) 0.048(2) -0.0014(19) 0.001(2) -0.0080(19)
 C15 0.071(3) 0.030(2) 0.039(2) 0.0011(17) 0.003(2) 0.005(2)
 C25 0.070(3) 0.039(2) 0.029(2) -0.0006(17) 0.002(2) -0.015(2)
 C14 0.039(2) 0.041(2) 0.043(2) 0.0083(18) -0.0017(18) -0.0070(18)
 C26 0.052(3) 0.048(3) 0.048(2) -0.003(2) 0.011(2) -0.006(2)
 C22 0.075(4) 0.066(3) 0.045(3) -0.003(2) 0.003(3) 0.025(3)
 C31 0.051(3) 0.048(3) 0.077(4) -0.002(3) 0.006(3) 0.003(2)
 C24 0.056(3) 0.046(3) 0.053(3) -0.008(2) 0.005(2) 0.006(2)
 C16 0.041(2) 0.072(3) 0.048(3) -0.006(2) -0.014(2) -0.015(2)
 C28 0.056(3) 0.069(3) 0.051(3) -0.004(3) 0.017(2) -0.001(3)
 C21 0.050(3) 0.050(3) 0.073(3) 0.005(3) 0.002(2) 0.004(2)
 C17 0.043(3) 0.094(4) 0.085(4) 0.015(4) -0.016(3) 0.000(3)
 C18 0.100(5) 0.086(4) 0.076(4) -0.034(3) -0.044(4) -0.008(4)
 C19 0.072(4) 0.149(7) 0.051(3) 0.025(4) -0.031(3) -0.054(4)
 C27B 0.067(12) 0.018(7) 0.059(11) -0.002(7) 0.023(10) 0.001(7)
 C30 0.068(4) 0.040(3) 0.210(9) -0.035(4) -0.060(5) -0.002(3)
 C11 0.032(2) 0.034(2) 0.038(2) -0.0058(16) 0.0042(17) -0.0093(16)
 C3 0.037(2) 0.0293(18) 0.0301(18) 0.0034(15) -0.0044(16) -0.0062(16)
 C2 0.036(2) 0.0318(19) 0.0272(18) -0.0004(15) -0.0062(16) -0.0087(16)
 C27 0.049(4) 0.070(5) 0.059(4) 0.011(4) 0.012(3) 0.007(3)

_geom_special_details
;
 All esds (except the esd in the dihedral angle between two l.s. planes)
 are estimated using the full covariance matrix.  The cell esds are taken
 into account individually in the estimation of esds in distances, angles
 and torsion angles; correlations between esds in cell parameters are only
 used when they are defined by crystal symmetry.  An approximate (isotropic)
 treatment of cell esds is used for estimating esds involving l.s. planes.
;
loop_
  _geom_bond_atom_site_label_1
  _geom_bond_atom_site_label_2
  _geom_bond_distance
  _geom_bond_site_symmetry_2
  _geom_bond_publ_flag
 Co1 Cl1 2.2327(11) . ?
 Co1 P1 2.2046(11) . ?
 Co1 P2 2.2097(12) . ?
 Co1 C1 1.784(4) . ?
 C27Bb H27A 0.9800 . ?
 C27Bb H27B 0.9800 . ?
 C27Bb H27C 0.9800 . ?
 C27a H27D 0.9800 . ?
 C27a H27E 0.9800 . ?
 C27a H27F 0.9800 . ?
 P1 C23 1.839(4) . ?
 P1 C20 1.854(4) . ?
 P1 C2 1.849(4) . ?
 P2 C29 1.852(4) . ?
 P2 C26 1.860(5) . ?
 P2 C11 1.857(4) . ?
 N1 C6 1.397(4) . ?
 N1 C1 1.370(5) . ?
 N1 C2 1.377(4) . ?
 N2 C7 1.404(5) . ?
 N2 C1 1.372(5) . ?
 N2 C11 1.391(5) . ?
 C4 C5 1.366(5) . ?
 C4 C12 1.522(5) . ?
 C4 C3 1.453(5) . ?
 C5 H5 0.9500 . ?
 C5 C6 1.419(5) . ?
 C7 C6 1.393(5) . ?
 C7 C8 1.417(5) . ?
 C8 H8 0.9500 . ?
 C8 C9 1.370(6) . ?
 C12 C13 1.527(5) . ?
 C12 C15 1.527(5) . ?
 C12 C14 1.534(5) . ?
 C10 H10 0.9500 . ?
 C10 C9 1.458(6) . ?
 C10 C11 1.340(5) . ?
 C23 H23 1.0000 . ?
 C23 C25 1.524(5) . ?
 C23 C24 1.529(6) . ?
 C13 H13A 0.9800 . ?
 C13 H13B 0.9800 . ?
 C13 H13C 0.9800 . ?
 C9 C16 1.528(6) . ?
 C20 H20 1.0000 . ?
 C20 C22 1.531(6) . ?
 C20 C21 1.501(6) . ?
 C29 H29 1.0000 . ?
 C29 C31 1.502(6) . ?
 C29 C30 1.497(7) . ?
 C15 H15A 0.9800 . ?
 C15 H15B 0.9800 . ?
 C15 H15C 0.9800 . ?
 C25 H25A 0.9800 . ?
 C25 H25B 0.9800 . ?
 C25 H25C 0.9800 . ?
 C14 H14A 0.9800 . ?
 C14 H14B 0.9800 . ?
 C14 H14C 0.9800 . ?
 C26 H26A 1.0000 . ?
 C26 H26 1.0000 . ?
 C26 C28 1.519(6) . ?
 C26 C27B 1.428(16) . ?
 C26 C27 1.600(8) . ?
 C22 H22A 0.9800 . ?
 C22 H22B 0.9800 . ?
 C22 H22C 0.9800 . ?
 C31 H31A 0.9800 . ?
 C31 H31B 0.9800 . ?
 C31 H31C 0.9800 . ?
 C24 H24A 0.9800 . ?
 C24 H24B 0.9800 . ?
 C24 H24C 0.9800 . ?
 C16 C17 1.519(7) . ?
 C16 C18 1.540(8) . ?
 C16 C19 1.514(7) . ?
 C28 H28A 0.9800 . ?
 C28 H28B 0.9800 . ?
 C28 H28C 0.9800 . ?
 C21 H21A 0.9800 . ?
 C21 H21B 0.9800 . ?
 C21 H21C 0.9800 . ?
 C17 H17A 0.9800 . ?
 C17 H17B 0.9800 . ?
 C17 H17C 0.9800 . ?
 C18 H18A 0.9800 . ?
 C18 H18B 0.9800 . ?
 C18 H18C 0.9800 . ?
 C19 H19A 0.9800 . ?
 C19 H19B 0.9800 . ?
 C19 H19C 0.9800 . ?
 C30 H30A 0.9800 . ?
 C30 H30B 0.9800 . ?
 C30 H30C 0.9800 . ?
 C3 H3 0.9500 . ?
 C3 C2 1.350(5) . ?

loop_
  _geom_angle_atom_site_label_1
  _geom_angle_atom_site_label_2
  _geom_angle_atom_site_label_3
  _geom_angle
  _geom_angle_site_symmetry_1
  _geom_angle_site_symmetry_3
  _geom_angle_publ_flag
 P1 Co1 Cl1 97.45(4) . . ?
 P1 Co1 P2 161.97(5) . . ?
 P2 Co1 Cl1 99.60(5) . . ?
 C1 Co1 Cl1 174.95(14) . . ?
 C1 Co1 P1 81.77(12) . . ?
 C1 Co1 P2 81.76(12) . . ?
 C23 P1 Co1 121.32(14) . . ?
 C23 P1 C20 105.92(19) . . ?
 C23 P1 C2 101.66(17) . . ?
 H27Ab C27Bb H27B 109.5 . . ?
 H27Ab C27Bb H27C 109.5 . . ?
 H27Bb C27Bb H27C 109.5 . . ?
 H27Da C27a H27E 109.5 . . ?
 H27Da C27a H27F 109.5 . . ?
 H27Ea C27a H27F 109.5 . . ?
 C27Bb C26 P2 107.0(8) . . ?
 C27a C26 P2 118.3(4) . . ?
 C27Bb C26 H26A 112.1 . . ?
 C27a C26 H26 104.8 . . ?
 C27Bb C26 C28 104.1(8) . . ?
 C20 P1 Co1 118.17(14) . . ?
 C2 P1 Co1 103.36(12) . . ?
 C2 P1 C20 103.52(18) . . ?
 C29 P2 Co1 121.80(15) . . ?
 C29 P2 C26 105.8(2) . . ?
 C29 P2 C11 106.02(19) . . ?
 C26 P2 Co1 113.77(16) . . ?
 C11 P2 Co1 103.81(12) . . ?
 C11 P2 C26 104.0(2) . . ?
 C1 N1 C6 114.3(3) . . ?
 C1 N1 C2 119.9(3) . . ?
 C2 N1 C6 125.5(3) . . ?
 C1 N2 C7 113.7(3) . . ?
 C1 N2 C11 120.5(3) . . ?
 C11 N2 C7 125.5(3) . . ?
 C5 C4 C12 123.2(3) . . ?
 C5 C4 C3 119.3(3) . . ?
 C3 C4 C12 117.4(3) . . ?
 C4 C5 H5 119.4 . . ?
 C4 C5 C6 121.1(3) . . ?
 C6 C5 H5 119.4 . . ?
 N2 C7 C8 116.2(3) . . ?
 C6 C7 N2 105.3(3) . . ?
 C6 C7 C8 138.5(4) . . ?
 N1 C6 C5 115.6(3) . . ?
 C7 C6 N1 105.1(3) . . ?
 C7 C6 C5 139.2(4) . . ?
 C7 C8 H8 119.7 . . ?
 C9 C8 C7 120.5(4) . . ?
 C9 C8 H8 119.7 . . ?
 C4 C12 C13 112.1(3) . . ?
 C4 C12 C15 108.2(3) . . ?
 C4 C12 C14 109.8(3) . . ?
 C13 C12 C15 109.0(3) . . ?
 C13 C12 C14 108.5(3) . . ?
 C15 C12 C14 109.1(3) . . ?
 N1 C1 Co1 129.2(3) . . ?
 N1 C1 N2 101.7(3) . . ?
 N2 C1 Co1 129.1(3) . . ?
 C9 C10 H10 118.8 . . ?
 C11 C10 H10 118.8 . . ?
 C11 C10 C9 122.4(4) . . ?
 P1 C23 H23 109.1 . . ?
 C25 C23 P1 110.1(3) . . ?
 C25 C23 H23 109.1 . . ?
 C25 C23 C24 111.2(4) . . ?
 C24 C23 P1 108.1(3) . . ?
 C24 C23 H23 109.1 . . ?
 C12 C13 H13A 109.5 . . ?
 C12 C13 H13B 109.5 . . ?
 C12 C13 H13C 109.5 . . ?
 H13A C13 H13B 109.5 . . ?
 H13A C13 H13C 109.5 . . ?
 H13B C13 H13C 109.5 . . ?
 C8 C9 C10 119.1(4) . . ?
 C8 C9 C16 122.4(4) . . ?
 C10 C9 C16 118.5(4) . . ?
 P1 C20 H20 107.7 . . ?
 C22 C20 P1 108.5(3) . . ?
 C22 C20 H20 107.7 . . ?
 C21 C20 P1 116.1(3) . . ?
 C21 C20 H20 107.7 . . ?
 C21 C20 C22 109.0(4) . . ?
 P2 C29 H29 106.4 . . ?
 C31 C29 P2 108.3(3) . . ?
 C31 C29 H29 106.4 . . ?
 C30 C29 P2 118.1(4) . . ?
 C30 C29 H29 106.4 . . ?
 C30 C29 C31 110.7(5) . . ?
 C12 C15 H15A 109.5 . . ?
 C12 C15 H15B 109.5 . . ?
 C12 C15 H15C 109.5 . . ?
 H15A C15 H15B 109.5 . . ?
 H15A C15 H15C 109.5 . . ?
 H15B C15 H15C 109.5 . . ?
 C23 C25 H25A 109.5 . . ?
 C23 C25 H25B 109.5 . . ?
 C23 C25 H25C 109.5 . . ?
 H25A C25 H25B 109.5 . . ?
 H25A C25 H25C 109.5 . . ?
 H25B C25 H25C 109.5 . . ?
 C12 C14 H14A 109.5 . . ?
 C12 C14 H14B 109.5 . . ?
 C12 C14 H14C 109.5 . . ?
 H14A C14 H14B 109.5 . . ?
 H14A C14 H14C 109.5 . . ?
 H14B C14 H14C 109.5 . . ?
 P2 C26 H26A 112.1 . . ?
 P2 C26 H26 104.8 . . ?
 C28 C26 P2 109.1(3) . . ?
 C28 C26 H26A 112.1 . . ?
 C28 C26 H26 104.8 . . ?
 C28 C26 C27 113.6(4) . . ?
 C20 C22 H22A 109.5 . . ?
 C20 C22 H22B 109.5 . . ?
 C20 C22 H22C 109.5 . . ?
 H22A C22 H22B 109.5 . . ?
 H22A C22 H22C 109.5 . . ?
 H22B C22 H22C 109.5 . . ?
 C29 C31 H31A 109.5 . . ?
 C29 C31 H31B 109.5 . . ?
 C29 C31 H31C 109.5 . . ?
 H31A C31 H31B 109.5 . . ?
 H31A C31 H31C 109.5 . . ?
 H31B C31 H31C 109.5 . . ?
 C23 C24 H24A 109.5 . . ?
 C23 C24 H24B 109.5 . . ?
 C23 C24 H24C 109.5 . . ?
 H24A C24 H24B 109.5 . . ?
 H24A C24 H24C 109.5 . . ?
 H24B C24 H24C 109.5 . . ?
 C9 C16 C18 108.2(4) . . ?
 C17 C16 C9 108.2(4) . . ?
 C17 C16 C18 109.1(5) . . ?
 C19 C16 C9 112.7(4) . . ?
 C19 C16 C17 109.3(5) . . ?
 C19 C16 C18 109.1(5) . . ?
 C26 C28 H28A 109.5 . . ?
 C26 C28 H28B 109.5 . . ?
 C26 C28 H28C 109.5 . . ?
 H28A C28 H28B 109.5 . . ?
 H28A C28 H28C 109.5 . . ?
 H28B C28 H28C 109.5 . . ?
 C20 C21 H21A 109.5 . . ?
 C20 C21 H21B 109.5 . . ?
 C20 C21 H21C 109.5 . . ?
 C26 C27Bb H27A 109.5 . . ?
 H21A C21 H21B 109.5 . . ?
 H21A C21 H21C 109.5 . . ?
 C26 C27Bb H27B 109.5 . . ?
 C26 C27Bb H27C 109.5 . . ?
 C26 C27a H27D 109.5 . . ?
 C26 C27a H27E 109.5 . . ?
 H21B C21 H21C 109.5 . . ?
 C26 C27a H27F 109.5 . . ?
 C16 C17 H17A 109.5 . . ?
 C16 C17 H17B 109.5 . . ?
 C16 C17 H17C 109.5 . . ?
 H17A C17 H17B 109.5 . . ?
 H17A C17 H17C 109.5 . . ?
 H17B C17 H17C 109.5 . . ?
 C16 C18 H18A 109.5 . . ?
 C16 C18 H18B 109.5 . . ?
 C16 C18 H18C 109.5 . . ?
 H18A C18 H18B 109.5 . . ?
 H18A C18 H18C 109.5 . . ?
 H18B C18 H18C 109.5 . . ?
 C16 C19 H19A 109.5 . . ?
 C16 C19 H19B 109.5 . . ?
 C16 C19 H19C 109.5 . . ?
 H19A C19 H19B 109.5 . . ?
 H19A C19 H19C 109.5 . . ?
 H19B C19 H19C 109.5 . . ?
 C29 C30 H30A 109.5 . . ?
 C29 C30 H30B 109.5 . . ?
 C29 C30 H30C 109.5 . . ?
 H30A C30 H30B 109.5 . . ?
 H30A C30 H30C 109.5 . . ?
 H30B C30 H30C 109.5 . . ?
 N2 C11 P2 104.8(3) . . ?
 C10 C11 P2 138.9(3) . . ?
 C10 C11 N2 116.2(4) . . ?
 C4 C3 H3 119.6 . . ?
 C2 C3 C4 120.9(3) . . ?
 C2 C3 H3 119.6 . . ?
 N1 C2 P1 105.8(2) . . ?
 C3 C2 P1 136.6(3) . . ?
 C3 C2 N1 117.5(3) . . ?

loop_
  _geom_torsion_atom_site_label_1
  _geom_torsion_atom_site_label_2
  _geom_torsion_atom_site_label_3
  _geom_torsion_atom_site_label_4
  _geom_torsion
  _geom_torsion_site_symmetry_1
  _geom_torsion_site_symmetry_2
  _geom_torsion_site_symmetry_3
  _geom_torsion_site_symmetry_4
  _geom_torsion_publ_flag
 Co1 P1 C23 C25 73.4(3) . . . . ?
 Co1 P1 C23 C24 -48.3(3) . . . . ?
 Co1 P1 C20 C22 53.9(3) . . . . ?
 Co1 P1 C20 C21 177.0(3) . . . . ?
 Co1 P1 C2 N1 -2.8(3) . . . . ?
 Co1 P1 C2 C3 172.3(4) . . . . ?
 Co1 P2 C29 C31 -42.1(4) . . . . ?
 Co1 P2 C29 C30 -168.9(4) . . . . ?
 Co1 P2 C26 C28 -76.2(3) . . . . ?
 Co1 P2 C11 N2 -1.6(3) . . . . ?
 Co1 P2 C11 C10 -177.3(5) . . . . ?
 P1 Co1 C1 N1 0.0(4) . . . . ?
 P1 Co1 C1 N2 -175.5(4) . . . . ?
 P2 Co1 C1 N1 172.6(4) . . . . ?
 P2 Co1 C1 N2 -2.8(4) . . . . ?
 N2 C7 C6 N1 0.6(4) . . . . ?
 N2 C7 C6 C5 -174.8(5) . . . . ?
 N2 C7 C8 C9 2.5(6) . . . . ?
 C4 C5 C6 N1 -2.9(6) . . . . ?
 C4 C5 C6 C7 172.2(5) . . . . ?
 C4 C3 C2 P1 -177.1(3) . . . . ?
 C4 C3 C2 N1 -2.4(6) . . . . ?
 C5 C4 C12 C13 -9.8(5) . . . . ?
 C5 C4 C12 C15 110.5(4) . . . . ?
 C5 C4 C12 C14 -130.6(4) . . . . ?
 C5 C4 C3 C2 2.1(6) . . . . ?
 C7 N2 C1 Co1 176.4(3) . . . . ?
 C7 N2 C1 N1 0.0(4) . . . . ?
 C7 N2 C11 P2 -173.2(3) . . . . ?
 C7 N2 C11 C10 3.6(6) . . . . ?
 C7 C8 C9 C10 0.9(6) . . . . ?
 C7 C8 C9 C16 178.5(4) . . . . ?
 C6 N1 C1 Co1 -176.0(3) . . . . ?
 C6 N1 C1 N2 0.4(5) . . . . ?
 C6 N1 C2 P1 176.2(3) . . . . ?
 C6 N1 C2 C3 0.0(6) . . . . ?
 C6 C7 C8 C9 -174.9(5) . . . . ?
 C8 C7 C6 N1 178.2(5) . . . . ?
 C8 C7 C6 C5 2.8(10) . . . . ?
 C8 C9 C16 C17 -116.4(5) . . . . ?
 C8 C9 C16 C18 125.5(5) . . . . ?
 C8 C9 C16 C19 4.7(7) . . . . ?
 C12 C4 C5 C6 -175.8(4) . . . . ?
 C12 C4 C3 C2 178.8(4) . . . . ?
 C1 N1 C6 C5 176.0(4) . . . . ?
 C1 N1 C6 C7 -0.7(5) . . . . ?
 C1 N1 C2 P1 3.2(5) . . . . ?
 C1 N1 C2 C3 -173.0(4) . . . . ?
 C1 N2 C7 C6 -0.4(5) . . . . ?
 C1 N2 C7 C8 -178.6(4) . . . . ?
 C1 N2 C11 P2 0.0(4) . . . . ?
 C1 N2 C11 C10 176.8(4) . . . . ?
 C10 C9 C16 C17 61.2(6) . . . . ?
 C10 C9 C16 C18 -56.9(6) . . . . ?
 C10 C9 C16 C19 -177.7(5) . . . . ?
 C23 P1 C20 C22 -166.1(3) . . . . ?
 C23 P1 C20 C21 -43.1(4) . . . . ?
 C23 P1 C2 N1 -129.3(3) . . . . ?
 C23 P1 C2 C3 45.8(5) . . . . ?
 C9 C10 C11 P2 175.6(4) . . . . ?
 C9 C10 C11 N2 0.3(6) . . . . ?
 C20 P1 C23 C25 -65.0(3) . . . . ?
 C20 P1 C23 C24 173.3(3) . . . . ?
 C20 P1 C2 N1 121.0(3) . . . . ?
 Co1 P2 C26 C27Bb 35.9(9) . . . . ?
 Co1 P2 C26 C27a 151.9(4) . . . . ?
 C20 P1 C2 C3 -63.9(5) . . . . ?
 C29 P2 C26 C27a -71.8(5) . . . . ?
 C29 P2 C26 C27Bb 172.1(9) . . . . ?
 C29 P2 C26 C28 60.1(4) . . . . ?
 C29 P2 C11 N2 -131.0(3) . . . . ?
 C29 P2 C11 C10 53.3(5) . . . . ?
 C26 P2 C29 C31 -174.1(3) . . . . ?
 C26 P2 C29 C30 59.2(5) . . . . ?
 C26 P2 C11 N2 117.7(3) . . . . ?
 C26 P2 C11 C10 -58.0(5) . . . . ?
 C11 P2 C29 C31 75.9(4) . . . . ?
 C11 P2 C29 C30 -50.8(5) . . . . ?
 C11 P2 C26 C27a 39.7(5) . . . . ?
 C11 P2 C26 C27Bb -76.4(9) . . . . ?
 C11 P2 C26 C28 171.5(3) . . . . ?
 C11 N2 C7 C6 173.2(4) . . . . ?
 C11 N2 C7 C8 -5.0(6) . . . . ?
 C11 N2 C1 Co1 2.5(6) . . . . ?
 C11 N2 C1 N1 -173.9(3) . . . . ?
 C11 C10 C9 C8 -2.5(6) . . . . ?
 C11 C10 C9 C16 179.8(4) . . . . ?
 C3 C4 C5 C6 0.7(6) . . . . ?
 C3 C4 C12 C13 173.6(3) . . . . ?
 C3 C4 C12 C15 -66.1(4) . . . . ?
 C3 C4 C12 C14 52.8(4) . . . . ?
 C2 P1 C23 C25 -172.9(3) . . . . ?
 C2 P1 C23 C24 65.4(3) . . . . ?
 C2 P1 C20 C22 -59.5(3) . . . . ?
 C2 P1 C20 C21 63.5(4) . . . . ?
 C2 N1 C6 C5 2.7(6) . . . . ?
 C2 N1 C6 C7 -174.0(4) . . . . ?
 C2 N1 C1 Co1 -2.2(6) . . . . ?
 C2 N1 C1 N2 174.1(3) . . . . ?

_shelx_res_file
;
TITL gdr10_a.res in Pbca
 gdr10.res created by SHELXL-2016/4 at 11:19:50 on 17-Jan-2024
REM Old TITL gdr10 in Pbca
REM SHELXT solution in Pbca: R1 0.155, Rweak 0.044, Alpha 0.044
REM <I/s> 2.116 for 660 systematic absences, Orientation as input
REM Formula found by SHELXT: C31 N2 P Cl2 Co
CELL 1.54184 21.6299 13.3562 22.585 90 90 90
ZERR 8 0.0003 0.0001 0.0002 0 0 0
LATT 1
SYMM 0.5-X,-Y,0.5+Z
SYMM -X,0.5+Y,0.5-Z
SYMM 0.5+X,0.5-Y,-Z
SFAC C H Cl Co N P
UNIT 248 400 8 8 16 16
RIGU C17 C18 C19

L.S. 4 0 0
PLAN  20
TEMP -173
CONF
BOND
list 4
fmap 2 53
acta
MORE -1
BOND $H
OMIT 2 2 3
OMIT 2 5 21
OMIT 3 2 7
OMIT 5 0 4
OMIT 5 1 6
OMIT 6 1 5
OMIT 9 1 8
OMIT 9 7 17
OMIT 11 6 17
REM <olex2.extras>
REM <HklSrc "%./gdr10.hkl">
REM </olex2.extras>

WGHT    0.030000   22.977699
FVAR       0.30415
CO1   4    0.396446    0.379964    0.689726    11.00000    0.04352    0.03094 =
         0.02884    0.00338   -0.00359   -0.01162
CL1   3    0.408746    0.295702    0.774291    11.00000    0.05760    0.03575 =
         0.04015    0.01162   -0.00667   -0.00761
P1    6    0.471717    0.489004    0.702895    11.00000    0.03776    0.02830 =
         0.02423    0.00143   -0.00349   -0.00628
P2    6    0.311617    0.306875    0.656492    11.00000    0.04165    0.03206 =
         0.03862   -0.00259    0.00436   -0.01024
N1    5    0.427046    0.518421    0.598013    11.00000    0.03994    0.03614 =
         0.02204    0.00412   -0.00579   -0.01285
N2    5    0.350487    0.426825    0.574526    11.00000    0.03495    0.03975 =
         0.02746   -0.00276   -0.00222   -0.01255
C4    1    0.485631    0.683419    0.553862    11.00000    0.03364    0.03095 =
         0.02295    0.00049    0.00045   -0.00174
C5    1    0.441296    0.637260    0.520534    11.00000    0.03811    0.03578 =
         0.02274    0.00469   -0.00048   -0.00395
AFIX  43
H5    2    0.432166    0.662149    0.482112    11.00000   -1.20000
AFIX   0
C7    1    0.358771    0.492449    0.526600    11.00000    0.03504    0.03978 =
         0.02364   -0.00231   -0.00107   -0.00711
C6    1    0.408652    0.552800    0.542302    11.00000    0.03595    0.04009 =
         0.02296    0.00398   -0.00497   -0.00823
C8    1    0.316169    0.482783    0.479299    11.00000    0.03362    0.04697 =
         0.02754   -0.00374   -0.00321   -0.00566
AFIX  43
H8    2    0.320603    0.523467    0.445058    11.00000   -1.20000
AFIX   0
C12   1    0.518960    0.778200    0.534302    11.00000    0.04080    0.02455 =
         0.02649    0.00342   -0.00061   -0.00189
C1    1    0.392128    0.440967    0.619565    11.00000    0.04045    0.03431 =
         0.02924   -0.00433   -0.00155   -0.01401
C10   1    0.261894    0.354441    0.535773    11.00000    0.03104    0.03892 =
         0.04453   -0.00946    0.00041   -0.00604
AFIX  43
H10   2    0.227923    0.309595    0.538502    11.00000   -1.20000
AFIX   0
C23   1    0.465779    0.588831    0.758712    11.00000    0.04658    0.03080 =
         0.03017    0.00257    0.00239   -0.00515
AFIX  13
H23   2    0.499153    0.639233    0.751613    11.00000   -1.20000
AFIX   0
C13   1    0.505301    0.804567    0.469841    11.00000    0.04824    0.03925 =
         0.02925    0.00867   -0.00341   -0.00540
AFIX 137
H13A  2    0.519207    0.749893    0.444150    11.00000   -1.50000
H13B  2    0.527203    0.866246    0.459240    11.00000   -1.50000
H13C  2    0.460724    0.814487    0.464756    11.00000   -1.50000
AFIX   0
C9    1    0.268634    0.415240    0.482546    11.00000    0.03151    0.04780 =
         0.04031   -0.01025   -0.00319   -0.00410
C20   1    0.552031    0.441123    0.707813    11.00000    0.04557    0.03882 =
         0.03416    0.00226    0.00141    0.00356
AFIX  13
H20   2    0.554492    0.396442    0.743263    11.00000   -1.20000
AFIX   0
C29   1    0.306030    0.169187    0.648215    11.00000    0.04724    0.03550 =
         0.04807   -0.00139    0.00082   -0.00804
AFIX  13
H29   2    0.303628    0.141153    0.689207    11.00000   -1.20000
AFIX   0
C15   1    0.497577    0.864253    0.573822    11.00000    0.07138    0.02996 =
         0.03854    0.00107    0.00260    0.00465
AFIX 137
H15A  2    0.452792    0.872941    0.569724    11.00000   -1.50000
H15B  2    0.518613    0.926056    0.561942    11.00000   -1.50000
H15C  2    0.507602    0.848989    0.615164    11.00000   -1.50000
AFIX   0
C25   1    0.473301    0.545168    0.820649    11.00000    0.07028    0.03936 =
         0.02934   -0.00058    0.00185   -0.01529
AFIX 137
H25A  2    0.441458    0.494235    0.827399    11.00000   -1.50000
H25B  2    0.468980    0.598639    0.850073    11.00000   -1.50000
H25C  2    0.514301    0.514557    0.824295    11.00000   -1.50000
AFIX   0
C14   1    0.588980    0.764670    0.541399    11.00000    0.03866    0.04109 =
         0.04283    0.00829   -0.00172   -0.00700
AFIX 137
H14A  2    0.598785    0.752845    0.583181    11.00000   -1.50000
H14B  2    0.610240    0.825246    0.527798    11.00000   -1.50000
H14C  2    0.602658    0.707274    0.517753    11.00000   -1.50000
AFIX   0
C26   1    0.240151    0.345824    0.696121    11.00000    0.05172    0.04766 =
         0.04775   -0.00254    0.01061   -0.00556
PART 2
AFIX  13
H26A  2    0.202093    0.332878    0.672176    10.25000   -1.20000
AFIX  13
PART 1
H26   2    0.246648    0.418221    0.705539    10.75000   -1.20000
AFIX   0
PART 0
C22   1    0.565034    0.377022    0.653030    11.00000    0.07503    0.06583 =
         0.04475   -0.00324    0.00287    0.02475
AFIX 137
H22A  2    0.532795    0.325913    0.649032    11.00000   -1.50000
H22B  2    0.605387    0.344431    0.657258    11.00000   -1.50000
H22C  2    0.565246    0.419680    0.617726    11.00000   -1.50000
AFIX   0
C31   1    0.365637    0.131760    0.622232    11.00000    0.05149    0.04770 =
         0.07679   -0.00179    0.00646    0.00295
AFIX 137
H31A  2    0.400367    0.155646    0.646252    11.00000   -1.50000
H31B  2    0.369953    0.156828    0.581661    11.00000   -1.50000
H31C  2    0.365477    0.058389    0.621831    11.00000   -1.50000
AFIX   0
C24   1    0.402861    0.639492    0.751511    11.00000    0.05604    0.04621 =
         0.05333   -0.00815    0.00516    0.00609
AFIX 137
H24A  2    0.401229    0.673856    0.713205    11.00000   -1.50000
H24B  2    0.396886    0.688252    0.783427    11.00000   -1.50000
H24C  2    0.370129    0.588848    0.753286    11.00000   -1.50000
AFIX   0
C16   1    0.220697    0.403908    0.433287    11.00000    0.04107    0.07223 =
         0.04830   -0.00592   -0.01394   -0.01537
C28   1    0.237862    0.293989    0.755965    11.00000    0.05587    0.06911 =
         0.05100   -0.00354    0.01742   -0.00134
AFIX 137
H28A  2    0.232668    0.221762    0.750164    11.00000   -1.50000
H28B  2    0.202972    0.320143    0.778923    11.00000   -1.50000
H28C  2    0.276470    0.306630    0.777408    11.00000   -1.50000
AFIX   0
C21   1    0.601873    0.518681    0.713627    11.00000    0.04992    0.04962 =
         0.07276    0.00456    0.00217    0.00361
AFIX 137
H21A  2    0.602121    0.561274    0.678296    11.00000   -1.50000
H21B  2    0.642066    0.485510    0.717664    11.00000   -1.50000
H21C  2    0.593978    0.559903    0.748719    11.00000   -1.50000
AFIX   0
C17   1    0.157892    0.432758    0.458120    11.00000    0.04279    0.09406 =
         0.08507    0.01506   -0.01630   -0.00015
AFIX 137
H17A  2    0.146890    0.387011    0.490368    11.00000   -1.50000
H17B  2    0.126712    0.428407    0.426744    11.00000   -1.50000
H17C  2    0.159564    0.501463    0.473267    11.00000   -1.50000
AFIX   0
C18   1    0.219197    0.293196    0.414229    11.00000    0.09985    0.08649 =
         0.07617   -0.03399   -0.04433   -0.00794
AFIX 137
H18A  2    0.260421    0.272844    0.400839    11.00000   -1.50000
H18B  2    0.189526    0.284722    0.381822    11.00000   -1.50000
H18C  2    0.206691    0.251587    0.447903    11.00000   -1.50000
AFIX   0
C19   1    0.234897    0.468413    0.379881    11.00000    0.07186    0.14880 =
         0.05088    0.02470   -0.03133   -0.05404
AFIX 137
H19A  2    0.235680    0.538987    0.391730    11.00000   -1.50000
H19B  2    0.202933    0.458402    0.349704    11.00000   -1.50000
H19C  2    0.275273    0.449610    0.363634    11.00000   -1.50000
AFIX   0
PART 2
C27B  1    0.247028    0.449384    0.710415    10.25000    0.06725    0.01835 =
         0.05877   -0.00203    0.02263    0.00104
AFIX 137
H27A  2    0.285722    0.459294    0.732215    10.25000   -1.50000
H27B  2    0.212146    0.471019    0.734974    10.25000   -1.50000
H27C  2    0.247934    0.488905    0.673866    10.25000   -1.50000
AFIX   0
PART 0
C30   1    0.251848    0.127485    0.615165    11.00000    0.06789    0.04046 =
         0.20983   -0.03513   -0.06049   -0.00223
AFIX 137
H30A  2    0.213463    0.152626    0.632782    11.00000   -1.50000
H30B  2    0.252529    0.054223    0.617464    11.00000   -1.50000
H30C  2    0.254082    0.148307    0.573612    11.00000   -1.50000
AFIX   0
C11   1    0.301892    0.359542    0.580980    11.00000    0.03247    0.03384 =
         0.03822   -0.00580    0.00418   -0.00931
C3    1    0.500002    0.644490    0.612336    11.00000    0.03697    0.02930 =
         0.03009    0.00343   -0.00436   -0.00616
AFIX  43
H3    2    0.529808    0.677708    0.636181    11.00000   -1.20000
AFIX   0
C2    1    0.471572    0.561765    0.633229    11.00000    0.03577    0.03182 =
         0.02719   -0.00043   -0.00624   -0.00869
PART 1
C27   1    0.175962    0.342305    0.660941    10.75000    0.04897    0.06989 =
         0.05946    0.01134    0.01247    0.00658
AFIX 137
H27D  2    0.179997    0.379540    0.623752    10.75000   -1.50000
H27E  2    0.143418    0.372668    0.685210    10.75000   -1.50000
H27F  2    0.165164    0.272553    0.652318    10.75000   -1.50000
AFIX   0
HKLF 4


REM  gdr10_a.res in Pbca
REM R1 =  0.0674 for    5886 Fo > 4sig(Fo)  and  0.0735 for all    6701 data
REM    358 parameters refined using      0 restraints

END

WGHT      0.0298     23.0008

REM Highest difference peak  0.678,  deepest hole -0.713,  1-sigma level  0.074
Q1    1   0.5655  0.4014  0.7704  11.00000  0.05    0.68
Q2    1   0.3554  0.3872  0.7013  11.00000  0.05    0.42
Q3    1   0.2765  0.1444  0.5770  11.00000  0.05    0.40
Q4    1   0.3977  0.4017  0.6601  11.00000  0.05    0.32
Q5    1   0.3112  0.5375  0.7236  11.00000  0.05    0.30
Q6    1   0.4171  0.4116  0.6387  11.00000  0.05    0.30
Q7    1   0.4394  0.4248  0.7199  11.00000  0.05    0.29
Q8    1   0.3573  0.2319  0.7841  11.00000  0.05    0.27
Q9    1   0.4749  0.5402  0.6592  11.00000  0.05    0.27
Q10   1   0.4555  0.3823  0.7016  11.00000  0.05    0.27
Q11   1   0.2647  0.0632  0.5837  11.00000  0.05    0.26
Q12   1   0.3215  0.4571  0.6975  11.00000  0.05    0.25
Q13   1   0.4043  0.3397  0.7398  11.00000  0.05    0.25
Q14   1   0.3826  0.2397  0.7409  11.00000  0.05    0.24
Q15   1   0.4160  0.2373  0.7359  11.00000  0.05    0.24
Q16   1   0.3628  0.2994  0.6804  11.00000  0.05    0.24
Q17   1   0.4134  0.4758  0.6995  11.00000  0.05    0.24
Q18   1   0.3738  0.3267  0.7917  11.00000  0.05    0.24
Q19   1   0.4672  0.5205  0.6749  11.00000  0.05    0.24
Q20   1   0.1787  0.2442  0.4606  11.00000  0.05    0.24
;
_shelx_res_checksum                9109
_shelx_hkl_file
;
   0   0   2 1929.39   75.58
   0   0   2 1949.95   75.57
   0   0   2 1958.16   75.58
   0   0   2 1868.49   75.63
   0   0   2 1957.32   75.61
   0   0   2 1972.82   75.58
   0   0   2 1787.99   75.56
   0   0   2 1914.30   75.58
   0   0   2 1854.05   75.64
   0   0   2 1858.84   75.56
   0   0   2 1838.95   75.54
   0   0   2 1775.40   75.60
   0   0   3    1.56    2.21
   0   0   3    1.32    2.20
   0   0   3   -0.04    2.16
   0   0   3    0.87    2.74
   0   0   3    1.02    2.23
   0   0   3    1.34    2.21
   0   0   3   -0.25    2.28
   0   0   3   -0.13    2.42
   0   0   3    1.85    2.15
   0   0   3   -0.51    2.64
   0   0   3   -0.51    2.01
   0   0   3   -0.13    1.88
   0   0   3   -0.20    2.10
   0   0   3    0.29    2.62
   0   0   4 1148.05   45.08
   0   0   4 1180.04   45.13
   0   0   4 1162.20   45.07
   0   0   4 1070.97   45.23
   0   0   4 1156.73   45.08
   0   0   4 1173.44   45.17
   0   0   4 1178.65   45.10
   0   0   4 1055.11   45.07
   0   0   4 1103.47   45.06
   0   0   4 1101.57   45.22
   0   0   4 1104.26   45.00
   0   0   4 1075.34   44.98
   0   0   4 1074.39   45.03
   0   0   4 1018.84   45.17
   0   0   5    1.51    3.70
   0   0   5    0.86    3.58
   0   0   5   -0.84    4.02
   0   0   5    1.68    3.64
   0   0   5    0.07    3.61
   0   0   5   -1.04    4.46
   0   0   5    0.94    3.89
   0   0   5   -0.43    4.14
   0   0   5    0.64    3.55
   0   0   5    1.17    3.20
   0   0   5   -0.17    3.23
   0   0   5    0.56    3.48
   0   0   5   -0.74    4.30
   0   0   6   42.49    5.06
   0   0   6   41.99    4.83
   0   0   6   48.61    5.27
   0   0   6   50.05    5.31
   0   0   6   42.71    5.87
   0   0   6   74.39    5.50
   0   0   6   46.99    5.52
   0   0   6   48.34    4.69
   0   0   6   49.08    4.99
   0   0   6   59.82    4.89
   0   0   6   57.70    4.63
   0   0   6   61.64    5.81
   0   0   7   -3.60    4.54
   0   0   7   -0.61    4.55
   0   0   7    0.57    5.43
   0   0   7    0.18    4.68
   0   0   7   -2.00    4.90
   0   0   7   -2.55    4.38
   0   0   7    1.84    4.67
   0   0   7   -0.67    4.38
   0   0   7    0.76    5.10
   0   0   7    2.30    4.18
   0   0   7    0.20    3.86
   0   0   7    0.71    4.22
   0   0   7    5.41    4.24
   0   0   7    3.20    5.25
   0   0   8 1332.77   57.31
   0   0   8 1428.19   57.58
   0   0   8 1470.73   57.70
   0   0   8 1379.24   57.81
   0   0   8 1428.57   57.56
   0   0   8 1486.76   57.78
   0   0   8 1372.74   57.55
   0   0   8 1456.73   57.18
   0   0   8 1414.56   57.55
   0   0   8 1400.44   57.83
   0   0   8 1394.05   57.46
   0   0   8 1417.25   57.41
   0   0   8 1397.69   57.47
   0   0   8 1374.77   57.47
   0   0   8 1360.85   57.37
   0   0   8 1387.37   57.77
   0   0   8 1449.41   57.50
   0   0   9   -2.19    5.38
   0   0   9    2.06    5.26
   0   0   9   -1.37    5.61
   0   0   9    5.39    6.03
   0   0   9   -0.42    5.58
   0   0   9    1.32    5.38
   0   0   9   -1.39    4.12
   0   0   9    4.00    5.13
   0   0   9   -2.60    5.21
   0   0   9   -0.56    5.31
   0   0   9   -2.85    4.83
   0   0   9    2.99    6.34
   0   0   9    2.28    4.32
   0   0   9    3.09    4.98
   0   0   9   -3.33    4.98
   0   0   9   -2.98    5.17
   0   0   9    0.82    4.98
   0   0   9    1.76    5.97
   0   0  10   51.30    6.67
   0   0  10   41.45    6.05
   0   0  10   52.66    6.45
   0   0  10   50.69    7.24
   0   0  10   47.00    7.14
   0   0  10   46.55    6.62
   0   0  10   54.23    6.47
   0   0  10   45.20    6.31
   0   0  10   48.03    5.36
   0   0  10   44.26    6.24
   0   0  10   47.44    7.56
   0   0  10   43.70    5.74
   0   0  10   52.07    6.36
   0   0  10   42.27    6.49
   0   0  10   49.19    6.21
   0   0  10   37.59    6.00
   0   0  10   43.36    6.37
   0   0  10   48.00    7.01
   0   0  11    2.11    6.27
   0   0  11    0.71    6.12
   0   0  11   -3.63    6.51
   0   0  11    0.40    6.39
   0   0  11    3.19    5.96
   0   0  11   -1.91    6.85
   0   0  11    0.19    6.09
   0   0  11   -1.45    7.32
   0   0  11    0.18    6.36
   0   0  11    2.23    7.32
   0   0  11    1.47    5.50
   0   0  11    0.26    5.82
   0   0  11   -2.19    5.89
   0   0  11    0.09    6.08
   0   0  11    0.89    5.91
   0   0  11   -1.23    5.62
   0   0  11   -1.00    4.07
   0   0  11   -0.44    5.94
   0   0  11   -2.69    6.48
   0   0  11   -0.34    4.89
   0   0  11   -0.84    5.84
   0   0  12 1637.84   68.96
   0   0  12 1658.52   69.23
   0   0  12 1712.72   69.27
   0   0  12 1719.08   68.54
   0   0  12 1718.78   68.15
   0   0  12 1636.92   68.85
   0   0  12 1657.11   68.86
   0   0  12 1632.61   68.86
   0   0  13   -0.99    6.88
   0   0  13    1.62    6.82
   0   0  13   -0.10    6.88
   0   0  13   -2.17    6.72
   0   0  13   -3.16    7.01
   0   0  13   -1.55    6.94
   0   0  13   -3.90    7.10
   0   0  13    9.30    6.81
   0   0  13   -5.59    7.16
   0   0  13    0.24    6.83
   0   0  13    1.27    5.18
   0   0  13    2.14    6.79
   0   0  13   -1.66    6.35
   0   0  13    1.06    6.59
   0   0  13    2.24    6.46
   0   0  13    2.46    6.75
   0   0  13   -3.10    6.51
   0   0  13    1.93    6.58
   0   0  13    6.27    7.60
   0   0  14  305.53   14.34
   0   0  14  222.91   13.59
   0   0  14  230.74   14.61
   0   0  14  223.96   13.90
   0   0  14  225.89   14.33
   0   0  14  236.68   13.93
   0   0  14  223.12   14.69
   0   0  14  252.20   14.02
   0   0  14  242.54   14.04
   0   0  14  235.65   13.74
   0   0  14  228.93   13.45
   0   0  14  237.45   13.32
   0   0  14  234.08   13.52
   0   0  14  234.79   13.72
   0   0  14  236.85   13.89
   0   0  14  234.01   13.69
   0   0  14  248.53   14.39
   0   0  15   -5.07    8.08
   0   0  15   -1.47    8.06
   0   0  15    5.36    7.42
   0   0  15   -3.82    8.74
   0   0  15    2.59    8.46
   0   0  15   -0.85    8.03
   0   0  15   -0.85    8.43
   0   0  15    1.01    8.21
   0   0  15   -0.58    8.34
   0   0  15    3.98    8.15
   0   0  15   -2.87    5.77
   0   0  15   -3.09    7.93
   0   0  15   -0.14    7.51
   0   0  15    1.31    8.04
   0   0  15   -0.15    7.64
   0   0  15   -2.80    7.05
   0   0  15    7.84    7.87
   0   0  15   -1.11    8.77
   0   0  15   -1.12    7.55
   0   0  16  111.99   10.75
   0   0  16  130.46   11.10
   0   0  16  124.60   10.59
   0   0  16   54.98   10.84
   0   0  16   74.87    9.81
   0   0  16   75.19   10.25
   0   0  16   73.69   10.26
   0   0  16   65.53   11.26
   0   0  16   72.14   11.19
   0   0  16   97.36   10.84
   0   0  16  107.05   11.05
   0   0  16   88.31   10.45
   0   0  16   62.43    9.62
   0   0  16   92.82   10.12
   0   0  16   89.33   10.81
   0   0  16   89.27    9.75
   0   0  16   89.71    9.79
   0   0  16   85.97    9.21
   0   0  16   79.91   11.52
   0   0  17   12.48    9.28
   0   0  17   -0.61    9.88
   0   0  17    4.44    9.93
   0   0  17   -1.15    8.36
   0   0  17   -1.99    9.82
   0   0  17    3.10   10.69
   0   0  17   -0.83   10.37
   0   0  17    0.17    9.33
   0   0  17   -4.93    9.54
   0   0  17   -4.24    9.55
   0   0  17   -6.90    8.84
   0   0  17   -1.58    9.22
   0   0  17    6.61    8.22
   0   0  17   -5.21    9.21
   0   0  17   -0.88    9.07
   0   0  17    6.56   10.03
   0   0  17   -4.56    8.66
   0   0  18 1212.27   46.30
   0   0  18 1225.79   46.75
   0   0  18 1261.06   46.51
   0   0  18  995.89   46.11
   0   0  18  960.68   46.91
   0   0  18  909.81   46.56
   0   0  18 1025.49   46.49
   0   0  18 1025.52   47.37
   0   0  18  987.64   47.18
   0   0  18 1069.34   46.49
   0   0  18 1026.71   46.38
   0   0  18 1062.54   46.25
   0   0  18 1011.28   46.23
   0   0  18  982.73   46.48
   0   0  18  977.67   46.49
   0   0  18 1018.05   46.33
   0   0  18 1057.59   45.91
   0   0  18 1112.27   47.20
   0   0  19   10.07   10.38
   0   0  19    3.63   10.92
   0   0  19    7.71   10.62
   0   0  19   -3.70   10.31
   0   0  19    4.68   11.48
   0   0  19    4.00   12.10
   0   0  19   -2.56   11.82
   0   0  19    0.58   10.92
   0   0  19    3.59   10.56
   0   0  19   -1.01   10.70
   0   0  19    2.41   10.28
   0   0  19    0.24   12.13
   0   0  19   -2.38    9.33
   0   0  19   -4.07   10.22
   0   0  19   -3.63   10.73
   0   0  19   -1.35    9.69
   0   0  20    7.17   11.36
   0   0  20    9.99   10.82
   0   0  20    5.26   10.72
   0   0  20   -0.24   12.77
   0   0  20   17.90   12.02
   0   0  20   -0.41   11.17
   0   0  20    8.14   11.49
   0   0  20    2.68    9.92
   0   0  20   12.55   12.31
   0   0  20    8.94   10.83
   0   0  20   14.76    9.95
   0   0  20   10.08   10.78
   0   0  21   -0.94   12.42
   0   0  21   -3.11   12.16
   0   0  21    2.91   10.07
   0   0  21    2.65    9.85
   0   0  21   -4.12   11.53
   0   0  21    5.72   10.76
   0   0  21   10.64   10.45
   0   0  21   -0.21   10.75
   0   0  21   11.65   12.11
   0   0  22  371.30   22.38
   0   0  22  359.31   20.70
   0   0  22  402.75   21.64
   0   0  22  356.22   22.44
   0   0  22  375.83   22.02
   0   0  22  415.83   20.91
   0   0  23   -5.99    9.70
   0   0  24   39.15   11.57
   0   0  24   40.25    9.79
   0   0  24   37.48   11.77
   0   0  24   45.13   10.25
   0   0  25    1.57    9.62
   0   0  25    3.83    9.28
   0   0  25    4.73   10.06
   0   0  26  275.73   16.15
   0   0  26  291.74   16.61
   0   1   0    0.16    1.07
   0  -1   0    0.93    1.25
   0   1   0    0.74    1.16
   0   1   0    0.11    1.12
   0  -1   0    0.58    1.06
   0   1   0   -0.47    1.15
   0  -1   0   -0.32    1.14
   0  -1   1    2.19    0.93
   0   1  -1    2.26    0.89
   0   1  -1    1.97    0.76
   0   1  -1    1.92    0.84
   0   1  -1    1.81    1.06
   0   1  -1    1.28    1.09
   0  -1   1    0.94    0.76
   0   1  -1    1.66    0.71
   0   1  -1    2.79    1.01
   0  -1  -1    2.33    1.36
   0  -1  -1    2.13    1.25
   0   1   1    2.91    1.24
   0  -1  -1   -0.15    1.30
   0  -1  -1    0.03    1.42
   0   1   1    0.37    1.38
   0   1   1    0.63    1.36
   0   1  -1    1.38    1.10
   0  -1  -1    0.31    1.04
   0  -1  -1    0.51    1.09
   0   1   1    1.89    1.15
   0  -1   1    0.58    1.20
   0   1   1    1.15    1.11
   0  -1   1    0.96    1.49
   0   1   1   -0.45    1.32
   0  -1   1   -0.47    1.23
   0  -1   1    0.36    1.10
   0  -1  -1   -0.22    1.28
   0  -1   1   -0.16    1.19
   0  -1   1   -0.30    1.25
   0   1   1    0.29    1.49
   0  -1   1    0.53    1.04
   0  -1   1    0.60    1.21
   0  -1   1    3.50    1.25
   0  -1   1    0.43    1.21
   0  -1   1    0.82    1.12
   0  -1   1    0.66    1.13
   0   1   2    0.44    1.69
   0  -1  -2    0.09    1.55
   0   1   2    1.84    1.53
   0  -1  -2    0.07    1.71
   0  -1   2    0.54    2.07
   0  -1   2    0.02    1.96
   0  -1  -2    0.30    1.42
   0   1   2   -0.30    1.86
   0   1  -2    0.69    1.11
   0  -1   2    0.17    2.04
   0   1   2    0.42    1.66
   0  -1   2   -0.62    2.15
   0  -1   2    0.02    1.85
   0   1   2    0.14    1.71
   0   1   2    0.77    1.50
   0  -1   2    0.84    1.65
   0  -1   2    0.19    2.06
   0  -1   2    0.48    1.74
   0  -1   2   -0.31    1.14
   0   1   2   -0.12    1.60
   0  -1  -2   -0.41    1.52
   0  -1   2   -0.37    1.77
   0   1   2   -0.03    1.51
   0   1   2   -0.52    2.02
   0  -1  -3    0.26    1.73
   0  -1   3    4.01    2.64
   0  -1   3    0.35    2.60
   0  -1   3    1.47    2.66
   0  -1  -3    0.79    1.96
   0  -1   3    0.42    2.81
   0   1   3    1.78    2.17
   0  -1   3    1.24    2.79
   0  -1   3   -0.98    2.91
   0   1   3    1.98    2.59
   0  -1   3   11.56    2.81
   0   1   3    2.59    1.83
   0  -1   3    2.62    2.58
   0  -1   3   -0.02    2.34
   0   1   3    3.06    2.49
   0  -1   3    2.76    2.51
   0  -1  -3    3.45    1.90
   0   1   3    3.22    2.95
   0   1   3    2.87    3.21
   0  -1   3    5.80    2.02
   0  -1  -4    1.17    2.58
   0  -1  -4    0.81    2.24
   0  -1   4    0.71    3.33
   0  -1   4    0.06    3.28
   0  -1   4   -3.25    3.69
   0   1   4   -0.20    2.79
   0  -1   4    2.16    3.35
   0   1   4    0.35    3.41
   0  -1   4    0.03    3.24
   0  -1   4   -0.41    3.50
   0  -1   4   -1.28    3.77
   0  -1   4    1.30    3.24
   0  -1   4   -0.87    3.23
   0   1   4    0.19    2.02
   0  -1   4    0.03    3.14
   0  -1   4    0.91    3.01
   0   1   4   -2.68    3.73
   0   1   4   -2.30    2.80
   0  -1   4   -0.21    3.21
   0  -1  -4    1.26    2.02
   0  -1   4    1.04    2.94
   0   1   4   -0.40    2.53
   0  -1   4    2.11    2.54
   0   1   4    0.15    4.17
   0  -1   4    1.72    3.60
   0  -1   5    4.22    4.45
   0  -1   5    2.04    3.98
   0  -1   5    3.03    3.85
   0  -1  -5    1.96    2.36
   0   1   5    0.79    3.34
   0  -1   5    2.71    3.75
   0  -1   5    1.31    4.25
   0  -1   5    0.55    4.00
   0   1   5   -0.07    3.62
   0  -1   5    3.23    3.96
   0   1   5   16.55    4.53
   0  -1   5   13.26    4.09
   0  -1   5   16.87    4.13
   0  -1   5    2.51    3.62
   0   1   5    3.25    2.13
   0  -1   5    3.81    3.49
   0  -1   5    1.37    3.70
   0   1   5    4.76    3.97
   0   1   5    1.60    3.33
   0  -1   5    4.36    3.60
   0   1   5    3.72    3.03
   0  -1  -5    3.38    2.13
   0   1   5    5.84    4.55
   0  -1   5    8.25    4.12
   0  -1   5    7.95    2.98
   0  -1  -6    0.77    1.16
   0   1   6    1.27    4.34
   0  -1   6    2.43    4.08
   0   1   6    2.76    3.80
   0  -1   6    4.51    4.12
   0  -1   6   -0.15    4.37
   0  -1   6    0.16    4.71
   0  -1   6    1.90    4.28
   0   1   6   -0.43    3.59
   0  -1  -6   -0.82    2.38
   0  -1   6   -1.44    4.01
   0  -1   6   -1.17    4.46
   0   1   6    1.81    3.97
   0   1   6    0.35    3.78
   0  -1   6   -1.18    4.54
   0  -1   6   -2.48    4.74
   0  -1   6    1.27    4.38
   0  -1   6    1.73    4.31
   0   1   6    2.45    4.34
   0  -1   6   -4.05    3.95
   0  -1   6    0.83    3.99
   0   1   6    0.08    2.12
   0  -1   6   -1.65    3.86
   0   1   6    0.30    3.94
   0   1   6    1.25    3.60
   0  -1   6    2.24    3.73
   0   1   6   -0.29    4.48
   0  -1  -6    0.19    2.07
   0  -1   6    0.21    3.08
   0  -1   6    1.80    4.61
   0   1   6    1.79    4.84
   0  -1   7    1.02    4.59
   0  -1   7    2.29    4.74
   0  -1  -7    1.60    2.06
   0  -1  -7    2.75    2.37
   0  -1   7    4.51    4.67
   0  -1   7   -2.28    5.32
   0   1   7    2.95    4.05
   0   1   7    2.69    4.19
   0   1   7    4.91    5.33
   0  -1   7    3.60    4.43
   0  -1   7    1.46    4.97
   0   1   7    2.77    4.20
   0  -1   7    3.75    4.82
   0   1   7   29.57    5.02
   0  -1   7   16.78    3.26
   0  -1   7   33.36    4.73
   0  -1   7   19.65    4.64
   0   1   7    1.75    3.84
   0   1   7    3.52    2.28
   0  -1   7    0.98    4.45
   0  -1   7    0.97    4.30
   0   1   7    8.08    4.79
   0   1   7    4.22    4.22
   0  -1   7    6.16    4.40
   0  -1   7    6.12    4.42
   0  -1  -7    6.35    2.15
   0   1   7    3.21    3.80
   0   1   7    6.46    3.90
   0  -1   7   12.59    4.91
   0  -1   7   11.39    3.43
   0   1   7    8.80    5.55
   0   1   8    2.59    4.25
   0  -1   8   -0.76    5.31
   0  -1  -8    1.61    1.85
   0  -1   8    0.67    5.16
   0  -1   8    4.45    4.88
   0   1   8    1.36    4.94
   0  -1   8    0.07    5.56
   0   1   8   -0.20    4.94
   0   1   8    0.92    4.71
   0  -1   8    1.70    5.14
   0  -1   8    3.16    4.91
   0  -1   8    2.82    5.19
   0   1   8    1.65    4.70
   0   1   8    3.67    5.94
   0   1   8   13.48    5.26
   0   1   8    9.82    4.52
   0  -1   8    8.27    3.31
   0  -1   8   10.53    4.75
   0  -1   8   10.91    4.83
   0  -1   8    1.63    4.82
   0   1   8    1.78    4.00
   0   1   8    1.56    2.15
   0   1   8   -2.15    5.64
   0  -1   8    0.48    4.43
   0   1   8    8.89    4.57
   0   1   8    5.89    4.22
   0  -1  -8    2.63    1.95
   0   1   8    0.50    4.30
   0   1   8    2.73    5.01
   0   1   8    2.54    4.76
   0  -1   8    1.59    4.45
   0  -1   8    0.92    4.83
   0  -1   8    6.59    3.42
   0  -1   8    5.93    5.33
   0   1   8    3.80    5.54
   0  -1   8    3.11    4.77
   0   1   8    5.72    4.57
   0   1   9    1.66    5.46
   0   1   9    1.35    4.95
   0  -1   9   -3.16    6.00
   0  -1   9   -1.01    5.65
   0  -1   9    2.41    5.92
   0   1   9    3.84    5.59
   0   1   9    0.44    6.02
   0  -1   9   -0.09    6.22
   0  -1   9   -0.83    5.65
   0   1   9    1.06    5.52
   0   1   9    2.29    4.88
   0   1   9   21.11    4.93
   0  -1   9   23.67    5.81
   0  -1   9   20.34    4.05
   0   1   9   28.99    5.65
   0  -1   9   23.65    5.76
   0   1   9    5.53    6.53
   0  -1   9    5.18    5.11
   0  -1   9    7.26    5.16
   0   1   9    4.10    2.30
   0   1   9    8.65    5.24
   0   1   9    2.01    5.05
   0  -1   9    3.55    4.88
   0  -1   9    5.00    5.22
   0   1   9    4.76    4.61
   0   1   9   10.40    5.80
   0   1   9    5.24    5.09
   0   1   9    5.73    4.86
   0  -1   9    7.48    5.16
   0  -1   9    9.54    5.40
   0   1   9   12.05    5.23
   0  -1   9   11.27    5.78
   0   1   9    7.01    6.33
   0  -1   9    8.43    3.65
   0   1  10    2.60    5.78
   0  -1  10    2.70    5.96
   0   1  10    0.14    6.03
   0   1  10    2.85    5.66
   0  -1  10   -1.95    6.64
   0   1  10   -0.96    5.07
   0  -1  10    2.58    6.10
   0  -1  10   -0.55    6.06
   0   1  10   -2.09    5.63
   0  -1  10    1.18    6.67
   0   1  10   -1.86    5.60
   0   1  10   -0.10    6.84
   0   1  10    1.74    5.83
   0   1  10   -2.36    6.14
   0  -1  10    0.87    5.97
   0   1  10    2.37    5.10
   0  -1  10    0.20    3.80
   0   1  10    0.30    5.02
   0  -1  10    1.16    5.96
   0   1  10    3.90    5.60
   0  -1  10    3.39    5.32
   0   1  10   -3.97    6.69
   0   1  10    0.61    4.94
   0  -1  10   -0.33    5.23
   0   1  10    2.88    5.64
   0  -1  10    1.29    5.63
   0  -1  10    1.61    5.51
   0   1  10   -1.77    5.54
   0   1  10    4.32    5.37
   0   1  10    3.87    6.98
   0   1  10    1.77    5.32
   0  -1  10   -1.84    5.75
   0  -1  10    2.12    3.83
   0  -1  10   -0.73    6.08
   0  -1  11    2.36    5.88
   0   1  11    2.06    6.43
   0  -1  11    0.86    6.23
   0   1  11    1.10    6.18
   0  -1  11    0.32    6.50
   0   1  11    4.50    6.07
   0  -1  11   -2.41    6.85
   0   1  11    0.79    6.60
   0  -1  11   -3.16    6.51
   0  -1  11   -0.99    7.09
   0   1  11    3.71    5.30
   0   1  11   -0.21    6.35
   0  -1  11   -1.42    6.30
   0   1  11   -0.57    5.71
   0   1  11    0.74    6.39
   0  -1  11   -4.02    6.94
   0   1  11   -0.11    7.12
   0  -1  11   -1.97    5.91
   0   1  11    3.24    5.73
   0  -1  11   -0.19    5.93
   0   1  11    3.65    5.21
   0   1  11   -0.11    7.12
   0  -1  11   -0.10    6.51
   0   1  11   -3.23    5.33
   0  -1  11   -2.00    6.08
   0  -1  11   -3.31    3.73
   0   1  11    6.91    6.89
   0   1  11   -3.43    5.72
   0   1  11    0.82    6.05
   0   1  11   -5.68    4.90
   0   1  11    2.78    6.49
   0  -1  11   -0.74    5.81
   0  -1  11   -3.25    5.92
   0  -1  11   -3.38    5.48
   0  -1  11    0.82    6.02
   0   1  11    2.26    5.33
   0   1  11   -0.10    6.20
   0  -1  11   -0.29    4.09
   0  -1  11    4.87    5.98
   0  -1  11   -0.94    5.85
   0   1  12    0.10    6.32
   0  -1  12   -1.48    6.84
   0  -1  12    6.35    6.43
   0  -1  12    9.61    4.51
   0   1  12   14.27    6.72
   0   1  12   11.00    5.63
   0  -1  12    5.88    6.56
   0   1  12    1.83    5.69
   0   1  12   -1.41    5.68
   0   1  12   36.65    6.99
   0  -1  12   37.89    6.91
   0   1  12   42.99    6.88
   0  -1  12   42.32    6.95
   0  -1  12   32.90    6.87
   0   1  12   30.17    6.75
   0  -1  12   40.05    7.00
   0   1  12   36.18    6.95
   0   1  13   10.45    6.89
   0  -1  13    0.51    6.81
   0   1  13    7.68    7.07
   0   1  13   11.35    6.95
   0  -1  13    4.65    6.82
   0  -1  13    3.97    6.77
   0   1  13    3.38    7.03
   0  -1  13    4.95    6.71
   0  -1  13   -0.11    6.88
   0  -1  13    0.53    6.80
   0   1  13   -2.30    6.90
   0   1  13    1.60    7.04
   0   1  13    4.44    6.89
   0  -1  13   -2.14    7.81
   0   1  13   -2.27    8.19
   0  -1  13   -2.80    6.82
   0  -1  13   -2.76    7.76
   0   1  13   -1.22    6.63
   0  -1  13    0.58    4.59
   0   1  13    0.72    6.86
   0  -1  13    1.81    6.86
   0  -1  13   -6.59    6.79
   0   1  13   -0.86    7.49
   0  -1  13   -0.11    6.57
   0  -1  13    3.63    6.94
   0   1  13    4.37    6.30
   0  -1  13    2.60    6.29
   0  -1  13   -7.52    6.38
   0  -1  13   -1.32    6.78
   0   1  13    1.94    6.63
   0  -1  13   -1.31    5.97
   0   1  13   -4.23    6.58
   0   1  13   -0.57    6.14
   0  -1  13   -0.66    7.53
   0  -1  13    3.47    6.29
   0   1  13   -0.13    7.49
   0   1  13   -0.22    6.61
   0  -1  14   -2.62    7.91
   0   1  14    1.26    7.70
   0  -1  14   -1.03    7.30
   0  -1  14    5.13    7.99
   0  -1  14   -2.45    7.77
   0   1  14    7.13    7.82
   0   1  14   -3.41    7.05
   0   1  14    1.44    7.27
   0  -1  14    4.82    8.42
   0  -1  14    3.77    7.87
   0   1  14   -3.78    7.58
   0  -1  14    3.53    8.53
   0   1  14    1.74    8.27
   0   1  14    3.90    8.02
   0   1  14    9.05    7.64
   0  -1  14    2.42    7.59
   0   1  14   -4.28    7.44
   0   1  14    3.59    6.21
   0  -1  14    2.16    6.99
   0   1  14    1.27    8.52
   0  -1  14    0.89    7.03
   0   1  14   -2.63    7.17
   0   1  14   -2.31    6.82
   0  -1  14    2.68    7.06
   0   1  14    0.13    6.63
   0  -1  14    5.36    7.41
   0  -1  14   -2.06    7.10
   0   1  14    2.09    6.44
   0  -1  14    1.32    7.16
   0   1  14   -0.39    7.28
   0   1  14    5.09    7.74
   0  -1  14    3.22    7.05
   0  -1  14   -0.58    7.82
   0   1  14   -3.38    6.79
   0   1  14    2.49    8.44
   0   1  15   -1.02    7.95
   0  -1  15   -1.66    8.35
   0  -1  15    4.52    8.16
   0  -1  15    0.88    8.07
   0  -1  15    6.22    7.85
   0   1  15   -2.53    8.02
   0   1  15   -3.85    8.07
   0   1  15   -2.83    8.40
   0  -1  15    2.34    8.30
   0  -1  15    1.42    7.46
   0   1  15   -0.27    7.28
   0   1  15    5.44    8.49
   0   1  15    0.80    8.47
   0  -1  15    3.44    8.78
   0  -1  15   -3.56    8.53
   0  -1  15    4.25    9.15
   0   1  15   -4.51    9.07
   0   1  15    3.17    8.44
   0  -1  15    1.77    9.14
   0   1  15    2.21    8.37
   0  -1  15    1.94    7.67
   0   1  15   -3.87    8.45
   0   1  15    2.54    6.50
   0  -1  15   -1.95    8.20
   0  -1  15   -0.56    7.31
   0   1  15    2.19    8.07
   0   1  15    6.47    7.52
   0   1  15   -1.40    9.37
   0  -1  15   -6.25    8.23
   0  -1  15    0.13    7.28
   0   1  15   -1.45    6.60
   0   1  15    4.96    8.15
   0  -1  15   -1.03    8.24
   0   1  15   -1.78    7.66
   0  -1  15    2.25    7.54
   0   1  15   -1.42    7.17
   0   1  15   -3.32    7.44
   0  -1  15   -0.43    7.76
   0   1  15    5.15    8.65
   0  -1  15    0.64    8.70
   0  -1  16   21.45    8.97
   0  -1  16   29.44    9.35
   0  -1  16   23.92    9.17
   0   1  16   36.54    9.22
   0   1  16   27.66    9.51
   0   1  16   26.11    8.91
   0   1  16    0.71    9.31
   0  -1  16    0.72    9.59
   0  -1  16   -5.75    9.23
   0   1  16    5.35    8.43
   0   1  16   -1.73    9.46
   0   1  16    6.33    9.58
   0  -1  16   -0.18    8.72
   0  -1  16    9.28    9.54
   0  -1  16    2.54    9.90
   0  -1  16    6.15    9.04
   0   1  16   -2.59    9.24
   0   1  16   -2.84    9.17
   0   1  16    8.09    7.05
   0   1  16    7.31    8.45
   0   1  16    6.30    8.34
   0  -1  16   11.26    9.17
   0   1  16    2.58    8.07
   0  -1  16   -4.15    9.71
   0  -1  16   -0.33    8.81
   0   1  16    2.82    7.82
   0  -1  16    0.31    8.24
   0   1  16    1.86    7.01
   0   1  16    6.02    7.73
   0  -1  16    3.89    8.90
   0  -1  16   -0.87    7.46
   0   1  16    2.93    8.20
   0  -1  16    4.79    9.06
   0   1  16    5.47    8.03
   0  -1  16   -1.28    8.29
   0  -1  16    1.22    9.66
   0   1  16    3.06    8.22
   0  -1  16    3.62    8.60
   0   1  17    6.76    9.14
   0   1  17   11.69    9.89
   0  -1  17    6.57    9.83
   0  -1  17    6.85    8.85
   0   1  17   -0.19    9.27
   0  -1  17    3.17   10.06
   0   1  17    0.21    9.20
   0   1  17    0.32    8.92
   0  -1  17    6.81    9.30
   0  -1  17    3.39    8.90
   0   1  17   -0.51    9.00
   0  -1  17    1.46   10.44
   0  -1  17    5.72   10.71
   0   1  17   -8.66   10.44
   0  -1  17    4.76    9.86
   0   1  17  -12.39   10.15
   0   1  17    6.84    9.65
   0  -1  17   -0.53    9.15
   0  -1  17    1.07   10.68
   0   1  17    1.93    8.16
   0  -1  17    5.55    9.30
   0  -1  17   -2.35    9.01
   0   1  17    1.23    9.28
   0   1  17   -6.91    8.79
   0  -1  17   14.89    9.23
   0  -1  17    7.96    9.64
   0  -1  17    3.99    9.39
   0   1  17   -3.87    9.59
   0  -1  17    2.04    8.21
   0   1  17    2.44    7.78
   0   1  17   -0.50    8.67
   0  -1  17   -5.48    8.78
   0  -1  17   -1.32   10.39
   0  -1  18    2.04    9.79
   0   1  18    3.07    9.76
   0  -1  18   -4.42    9.58
   0   1  18    4.28   10.13
   0   1  18   -1.86   10.67
   0   1  18   -3.69   10.52
   0  -1  18   -0.55   10.32
   0  -1  18   11.11   11.30
   0  -1  18   -9.77   10.20
   0  -1  18   -8.46   10.39
   0  -1  18   -0.23   11.71
   0  -1  18    8.66   11.49
   0   1  18   -0.22   10.53
   0   1  18   -0.44   11.04
   0   1  18   -4.34   10.11
   0   1  18   -7.01    9.45
   0  -1  18    3.23   10.09
   0  -1  18   -4.13   10.15
   0  -1  18    8.45   11.87
   0  -1  18    5.97   10.43
   0   1  18   -3.02    9.88
   0   1  18    1.72    9.40
   0  -1  18   -0.17    9.07
   0   1  18    4.93    9.62
   0  -1  18    7.46   10.38
   0   1  18   -3.57    9.89
   0   1  18    1.39    8.66
   0  -1  18    1.48   10.31
   0  -1  18    9.92   10.24
   0  -1  18  -10.27   11.11
   0  -1  18   -0.37    9.54
   0   1  18   -0.18    9.62
   0   1  19   22.26   10.47
   0   1  19   25.23   11.21
   0  -1  19   25.57   10.83
   0   1  19   -5.25   11.30
   0   1  19    8.52   11.16
   0  -1  19   -4.59   10.01
   0  -1  19    8.42   10.45
   0  -1  19  -10.19   11.36
   0  -1  19    4.88   11.75
   0   1  19   -7.67   11.98
   0  -1  19   -1.78   10.20
   0   1  19    5.81   11.94
   0  -1  19    7.00   10.56
   0   1  19   10.78   10.97
   0   1  19   -5.46    9.44
   0   1  19    6.00   10.91
   0  -1  19   -0.38   10.40
   0  -1  19   -2.03   10.22
   0  -1  19   -2.88   11.45
   0  -1  19    6.66   10.35
   0   1  19    1.60    9.98
   0  -1  19    1.76   10.05
   0  -1  19    4.25    9.96
   0  -1  19   -0.20   10.54
   0   1  19   -2.11    8.64
   0  -1  19    9.90   12.08
   0  -1  19    5.68    9.87
   0   1  19    3.23   10.20
   0   1  20   -4.78   11.31
   0  -1  20    3.98   10.64
   0  -1  20    5.87   11.89
   0   1  20    0.46   11.94
   0   1  20   -5.07   11.61
   0  -1  20    5.49   11.17
   0   1  20    5.25   12.03
   0  -1  20   -2.44   10.91
   0   1  20    9.90   10.94
   0  -1  20   -7.04   11.19
   0  -1  20   -0.21   11.15
   0   1  20    1.68    9.58
   0   1  20   -7.85   11.00
   0  -1  20   -1.17   10.84
   0  -1  20   -2.72   12.31
   0   1  20   -1.48   12.43
   0   1  20    0.21   10.84
   0  -1  20   -1.52   10.80
   0   1  20   -5.83    9.24
   0  -1  20    0.63   11.33
   0  -1  20    4.73    9.61
   0   1  20   -0.79   10.17
   0  -1  20    2.24   10.41
   0   1  21   -3.26   11.43
   0  -1  21   -3.43   11.30
   0   1  21  -14.24   11.01
   0   1  21   -1.20   12.11
   0  -1  21    2.88   11.39
   0   1  21    3.42   11.76
   0  -1  21   10.05   11.27
   0   1  21   -0.62   10.92
   0  -1  21   -0.21   10.82
   0  -1  21    2.36    9.91
   0   1  21   -2.09   10.96
   0   1  21    4.95   12.39
   0  -1  21    2.48   12.38
   0   1  21   -0.93    9.96
   0  -1  21    5.33    9.90
   0   1  21   -1.91   11.00
   0   1  21   -2.18    8.92
   0  -1  21    1.54   11.55
   0  -1  21    4.54   10.97
   0   1  21    1.60   10.61
   0   1  22    6.43   11.40
   0   1  22    2.56   11.83
   0  -1  22    4.46   11.83
   0  -1  22   -0.54    9.49
   0   1  22    2.72   10.82
   0  -1  22   -3.26   10.93
   0   1  22   -0.65    9.21
   0  -1 -22    0.53    7.72
   0  -1  22   -5.75   10.44
   0  -1  22   -4.21   11.31
   0   1  22    2.00    9.98
   0   1  22    8.69   12.04
   0   1  22    1.02   10.67
   0  -1  22   -3.87   11.44
   0   1  23    3.64    9.93
   0   1  24    5.93    8.77
   0   1  24    1.03   10.71
   0  -1  24   -0.18   10.49
   0   1  24   -0.35    9.83
   0  -1  24    2.91   10.94
   0  -1  24    1.65    9.46
   0   1  24   12.80    9.59
   0  -1  24    7.18   10.74
   0   1  24    3.18   10.83
   0  -1  25    9.65    9.47
   0   1  25    4.34    9.91
   0  -1  25    3.45    9.59
   0   1  25   -4.02    8.99
   0   1  25  -15.08    9.78
   0  -1  25    7.78    9.54
   0   1  26   -5.44    8.65
   0   1  26    3.22    7.69
   0   1  26    4.59    8.32
   0  -2   0  862.02   33.84
   0  -2   0  865.99   33.77
   0  -2   0  865.38   33.95
   0  -2   0  865.86   33.81
   0  -2   0  852.17   33.75
   0   2   0  873.23   33.80
   0   2   0  859.15   33.75
   0  -2   0  867.69   33.87
   0  -2   0  837.27   33.81
   0  -2   0  875.18   33.89
   0   2   0  865.45   33.91
   0   2   0  879.98   33.88
   0   2   0  881.88   33.89
   0   2   0  887.99   33.89
   0  -2   0  739.40   33.97
   0   2   0  749.57   33.90
   0   2   0  750.17   33.83
   0  -2   0  804.69   33.87
   0  -2   0  836.88   33.95
   0   2   0  797.87   33.77
   0   2   0  840.16   33.71
   0  -2   0  804.38   33.94
   0  -2   0  791.93   33.88
   0   2  -1 4091.58  162.10
   0  -2   1 3997.16  162.10
   0  -2   1 4048.00  162.16
   0   2  -1 3984.22  162.05
   0  -2   1 4035.93  162.06
   0  -2   1 4029.03  162.03
   0   2  -1 4086.27  162.21
   0  -2   1 3982.31  162.03
   0  -2  -1 4062.64  162.21
   0   2  -1 4000.08  162.04
   0  -2   1 4066.79  161.88
   0   2  -1 4065.84  162.14
   0   2  -1 4009.09  162.13
   0  -2   1 4111.22  162.04
   0  -2  -1 4037.57  162.20
   0  -2  -1 4094.73  162.22
   0   2   1 4018.98  161.88
   0  -2  -1 3981.55  162.10
   0   2   1 4033.71  162.18
   0  -2   1 4284.06  161.97
   0   2  -1 4007.68  162.00
   0  -2   1 3969.03  161.88
   0  -2  -1 4063.92  162.24
   0  -2  -1 3994.96  162.13
   0  -2   1 4032.13  162.10
   0   2  -1 4053.62  162.13
   0  -2   1 3943.35  161.88
   0   2   1 3973.01  161.87
   0   2   1 4054.54  161.88
   0  -2   1 4101.40  161.88
   0   2  -1 4033.03  161.95
   0  -2  -1 4336.36  162.30
   0  -2  -1 4406.28  162.34
   0   2  -1 4322.14  162.24
   0   2   1 4274.61  162.27
   0   2   1 4197.12  162.28
   0   2  -1 4093.89  162.12
   0   2  -1 3988.50  162.05
   0   2   1 3886.30  162.17
   0   2  -1 3971.88  161.98
   0  -2   1 3987.02  162.19
   0   2  -1 4046.20  161.92
   0  -2  -1 4016.53  162.23
   0  -2   1 4067.52  162.15
   0   2   1 4277.36  162.28
   0  -2   1 4102.96  162.08
   0   2   1 4258.46  162.28
   0  -2   1 4022.80  161.96
   0  -2   1 4290.80  162.24
   0  -2  -1 4109.53  162.24
   0  -2  -1 4245.19  162.29
   0  -2   1 4080.47  162.14
   0  -2   1 4069.66  162.21
   0  -2   1 4088.83  162.12
   0  -2   1 4125.15  162.14
   0  -2   1 4076.02  162.13
   0   2  -2    9.90    2.25
   0  -2   2   12.37    1.72
   0   2  -2    9.00    1.93
   0   2  -2    9.66    1.82
   0   2   2    7.61    2.78
   0  -2   2   10.51    2.05
   0   2  -2   11.30    2.00
   0   2  -2    9.88    1.47
   0   2   2    8.09    2.03
   0   2  -2   10.75    1.98
   0  -2  -2    8.10    2.67
   0  -2  -2    9.00    2.84
   0  -2   2    8.44    2.11
   0  -2  -2   24.05    3.26
   0  -2  -2   21.90    2.99
   0   2  -2   20.82    2.58
   0   2   2   19.76    3.22
   0  -2  -2   11.40    2.34
   0  -2  -2    9.42    2.35
   0  -2  -2    9.56    2.81
   0  -2   2   10.46    1.44
   0   2   2   12.68    2.81
   0  -2   2   17.90    2.89
   0  -2  -2   16.42    2.32
   0   2  -2   14.85    2.36
   0   2   2   17.26    3.07
   0  -2   2   16.45    2.42
   0  -2   2   17.57    2.44
   0  -2   2   15.28    2.64
   0  -2  -2   14.32    2.91
   0  -2   2   11.12    2.61
   0  -2   2   14.32    2.49
   0   2   2   11.43    3.30
   0  -2   2   12.49    2.24
   0  -2   2   13.22    2.32
   0  -2   2   13.51    2.70
   0   2  -3 4633.73  189.13
   0   2  -3 4533.40  189.05
   0   2  -3 4713.80  189.17
   0   2   3 4661.71  189.36
   0   2   3 4696.01  189.05
   0  -2   3 4425.31  189.18
   0  -2  -3 4599.05  189.40
   0   2   3 4617.46  189.21
   0   2  -3 4509.73  189.13
   0  -2   3 4754.19  189.21
   0  -2  -3 4375.27  189.27
   0  -2   3 4736.73  189.51
   0  -2  -3 4994.61  189.37
   0  -2  -3 5218.11  189.49
   0   2   3 4945.84  189.53
   0   2  -3 5003.85  189.28
   0  -2   3 4688.62  189.61
   0  -2   3 5004.80  189.19
   0   2   3 4996.62  189.50
   0  -2   3 4773.21  189.09
   0  -2  -3 4570.70  189.21
   0   2   3 4862.24  189.46
   0   2  -3 5040.34  189.24
   0   2   3 4964.91  189.43
   0  -2   3 4822.14  189.61
   0  -2   3 4872.22  189.50
   0  -2  -3 4722.84  189.19
   0  -2   3 4866.84  189.41
   0  -2   3 4869.51  189.22
   0  -2   3 4742.40  189.45
   0   2   3 4664.95  189.08
   0  -2  -3 4863.14  189.39
   0   2   3 4806.12  189.51
   0   2   3 4743.87  189.27
   0  -2  -3 4638.74  189.20
   0   2   4  198.67    6.86
   0  -2   4  211.07    7.81
   0  -2   4  197.03    7.64
   0   2   4  202.99    7.79
   0  -2  -4  196.45    7.64
   0  -2  -4  136.30    7.50
   0  -2  -4  130.48    7.74
   0  -2   4  134.02    8.18
   0   2   4  141.50    8.14
   0  -2   4  134.35    8.33
   0   2   4  127.15    7.90
   0   2  -4  139.85    7.22
   0  -2   4  170.51    8.15
   0  -2   4  174.68    6.75
   0  -2  -4  173.02    7.36
   0   2  -4  152.99    7.12
   0  -2   4  151.02    7.93
   0  -2   4  130.61    8.46
   0   2   4  152.29    7.65
   0  -2  -4  138.76    7.14
   0  -2   4  140.90    7.89
   0   2   4  155.25    7.22
   0  -2   4  160.32    7.14
   0  -2  -4  157.61    7.65
   0   2   4  158.30    7.87
   0  -2   4  150.89    7.98
   0  -2  -4  167.02    7.25
   0   2   4  172.21    7.39
   0  -2  -5 1122.28   42.32
   0  -2   5 1054.27   42.72
   0  -2  -5 1062.23   42.13
   0  -2   5 1096.16   42.69
   0  -2   5 1091.45   42.69
   0  -2   5 1012.69   42.82
   0   2  -5 1070.63   41.97
   0  -2   5  979.74   42.80
   0  -2   5 1022.98   42.59
   0  -2  -5 1003.13   42.01
   0  -2   5 1037.66   41.79
   0  -2   5 1054.25   42.57
   0  -2   5 1004.80   42.50
   0  -2   5  983.30   42.84
   0   2   5 1078.88   42.28
   0   2  -5 1046.17   41.87
   0  -2  -5 1039.43   42.21
   0  -2   5 1017.51   42.55
   0  -2   5 1045.75   41.84
   0   2   5 1004.60   42.44
   0  -2   5 1051.58   42.47
   0   2   5 1029.46   42.11
   0   2   5 1041.72   42.28
   0   2   5 1020.95   42.31
   0  -2   5 1034.32   42.30
   0   2   6  206.44    9.34
   0  -2   6  216.03    9.30
   0  -2   6  184.57    9.64
   0  -2   6  184.69    9.68
   0  -2   6  183.47    9.83
   0  -2  -6  189.32    8.84
   0  -2  -6  181.58    8.47
   0   2   6  185.17    9.21
   0   2  -6  188.16    8.19
   0  -2   6  181.07   10.06
   0  -2   6  186.88    9.72
   0  -2   6  179.26    9.62
   0  -2   6  180.72   10.05
   0  -2   6  198.89    8.16
   0  -2   6  215.53    9.78
   0  -2   6  187.65   10.14
   0  -2   6  187.78    9.45
   0   2  -6  184.82    7.90
   0  -2   6  181.53    9.27
   0   2   6  190.68    8.71
   0   2   6  192.32    8.99
   0   2   6  187.23    9.40
   0  -2   6  185.63    9.32
   0  -2   6  191.49    9.38
   0   2   6  193.55    8.73
   0  -2  -6  190.79    8.69
   0  -2   6  190.71    7.88
   0  -2   6  197.18    9.34
   0  -2   6  194.66    9.78
   0  -2   7 4147.04  161.86
   0  -2  -7 4257.52  161.30
   0  -2   7 4055.79  161.93
   0  -2   7 4133.32  161.98
   0  -2  -7 4031.64  161.09
   0   2   7 4080.96  161.58
   0  -2   7 3978.65  161.87
   0  -2   7 3978.18  162.04
   0   2  -7 4046.59  160.92
   0  -2   7 4035.13  161.84
   0  -2   7 3970.57  162.08
   0   2   7 4111.79  161.76
   0  -2   7 3924.34  161.01
   0   2   7 3940.52  161.87
   0  -2   7 4147.41  161.80
   0  -2   7 4030.52  161.81
   0  -2   7 3973.00  161.71
   0  -2   7 4031.30  162.09
   0   2   7 4011.03  161.27
   0  -2   7 3909.30  161.71
   0  -2   7 4019.57  161.71
   0   2   7 3982.15  161.36
   0   2   7 4029.91  161.54
   0   2   7 3901.84  161.67
   0   2   7 4056.99  161.93
   0  -2  -7 3959.39  161.18
   0  -2   7 3984.76  161.89
   0   2   7 4131.76  161.58
   0  -2   7 4018.80  161.69
   0  -2   8  275.13   12.28
   0   2   8  273.41   12.34
   0   2   8  270.01   12.22
   0  -2   8  265.46   12.86
   0  -2  -8  250.15   10.98
   0  -2   8  251.74   12.70
   0   2   8  264.00   12.23
   0  -2   8  251.92   12.73
   0   2   8  247.28   10.73
   0   2   8  252.27   12.06
   0  -2   8  272.57   12.69
   0  -2   8  250.37   12.96
   0   2   8  264.75   12.50
   0  -2   8  263.33   13.04
   0  -2   8  254.62   12.73
   0   2  -8  247.36   10.63
   0   2   8  276.87   12.47
   0   2   8  256.35   12.85
   0  -2   8  280.30   12.57
   0  -2   8  256.00   11.07
   0  -2   8  247.19   12.42
   0   2   8  253.74   11.27
   0  -2   8  264.32   12.51
   0   2   8  252.54   12.07
   0  -2   8  258.71   13.05
   0  -2   8  256.57   12.22
   0  -2  -8  255.97   11.19
   0  -2   8  252.84   12.37
   0   2   8  255.59   12.40
   0   2   8  251.05   11.69
   0   2   8  263.93   12.85
   0  -2   8  260.62   12.44
   0   2   8  255.09   12.04
   0   2   8  262.99   12.05
   0  -2   8  262.83   12.75
   0  -2   8  258.11   12.24
   0   2   9 7645.78  308.27
   0   2   9 7890.27  308.31
   0  -2   9 7740.35  308.27
   0   2   9 7538.55  308.24
   0  -2   9 7757.57  308.27
   0  -2   9 7885.87  308.31
   0   2   9 7696.48  308.29
   0   2   9 7686.16  308.48
   0   2   9 7775.32  308.36
   0  -2   9 7592.61  308.79
   0  -2   9 7709.46  308.75
   0  -2   9 7912.37  308.69
   0   2   9 7924.82  308.57
   0  -2   9 7847.99  308.71
   0  -2   9 7815.78  308.67
   0  -2   9 7569.28  308.91
   0  -2   9 7580.91  308.96
   0  -2   9 7568.99  307.69
   0   2   9 8121.90  308.52
   0  -2   9 7881.07  308.63
   0   2   9 7450.59  307.75
   0  -2   9 7769.85  308.98
   0   2   9 7783.74  308.33
   0  -2   9 7866.60  308.63
   0  -2   9 7544.18  308.48
   0   2   9 7504.04  308.47
   0  -2   9 7881.27  308.53
   0   2   9 7707.08  308.14
   0  -2   9 7816.52  308.52
   0  -2   9 7504.61  308.56
   0  -2  -9 7458.60  307.64
   0   2   9 7712.87  308.68
   0   2   9 7658.35  308.35
   0   2   9 7781.40  308.36
   0  -2   9 7746.15  308.52
   0  -2   9 7845.12  308.75
   0   2  10 4867.17  197.05
   0  -2  10 4786.19  196.99
   0  -2  10 4791.04  197.00
   0   2  10 4827.19  197.04
   0  -2  10 4742.72  196.95
   0   2  10 4788.74  196.99
   0  -2  10 4955.05  197.63
   0   2  10 4979.70  197.17
   0  -2  10 5008.25  197.55
   0  -2  10 5014.08  197.64
   0   2  10 4952.25  197.35
   0   2  10 5124.07  197.48
   0   2  10 4912.48  197.85
   0   2  10 5149.05  197.58
   0  -2  10 4871.48  197.77
   0  -2  10 4862.44  197.85
   0  -2  10 5004.14  197.55
   0   2  10 5005.75  197.39
   0  -2  10 5160.43  197.55
   0   2  10 4900.28  197.41
   0   2  10 5221.48  197.33
   0  -2  10 4709.57  196.35
   0   2  10 4712.12  196.31
   0  -2  10 4809.65  197.26
   0   2  10 5019.43  197.89
   0  -2  10 4975.34  197.83
   0   2  10 5016.67  197.13
   0  -2  10 4910.18  197.45
   0   2  10 4992.27  197.41
   0   2  10 4972.63  196.91
   0  -2  10 5061.83  197.31
   0   2  10 4803.94  197.50
   0  -2  10 4902.62  197.28
   0   2  10 4859.07  197.25
   0  -2  10 4898.72  197.33
   0   2  10 4943.95  197.14
   0  -2  10 4804.39  197.35
   0   2  10 4973.58  197.15
   0  -2  10 4895.43  197.59
   0   2  11   63.63    7.17
   0  -2  11   67.24    6.98
   0  -2  11   60.00    6.94
   0  -2  11   60.31    7.11
   0   2  11   57.74    6.87
   0   2  11   60.32    7.05
   0  -2  11   66.55    6.87
   0   2  11   51.88    7.50
   0  -2  11   60.59    7.54
   0   2  11   50.29    6.68
   0  -2  11   52.02    7.13
   0   2  11   55.06    6.49
   0   2  11   56.26    7.48
   0  -2  11   54.24    8.37
   0   2  11   51.95    7.50
   0  -2  11   56.44    7.34
   0  -2  11   48.32    7.84
   0   2  11   56.75    8.14
   0  -2  11   50.24    7.36
   0   2  11   52.85    7.03
   0   2  11   51.09    8.33
   0  -2  11   54.26    7.02
   0  -2  11   50.30    7.18
   0   2  11   51.36    6.45
   0  -2  11   53.38    8.04
   0  -2  11   59.74    7.69
   0  -2  11   57.68    6.99
   0  -2  11   60.79    7.16
   0   2  11   55.85    6.67
   0   2  11   45.52    6.92
   0  -2  11   55.77    6.94
   0   2  11   55.19    5.90
   0   2  11   53.35    7.30
   0   2  11   62.63    6.73
   0  -2  11   57.67    7.15
   0   2  11   57.17    7.24
   0  -2  11   57.69    4.69
   0  -2  11   72.03    7.12
   0   2  11   62.40    6.78
   0  -2  12 1022.87   44.91
   0   2  12 1046.40   44.30
   0  -2  12 1066.76   44.78
   0   2  12 1076.04   44.75
   0   2  12 1043.60   44.22
   0   2  12 1067.28   44.00
   0  -2  12 1094.77   44.30
   0  -2  12 1041.14   44.17
   0   2  12 1038.78   44.27
   0   2  12 1038.01   44.23
   0   2  12 1053.57   44.27
   0  -2  12 1045.05   44.30
   0  -2  12 1077.64   44.33
   0   2  12 1057.73   44.29
   0  -2  13   78.62    8.34
   0   2  13   83.95    8.61
   0   2  13   73.30    8.85
   0   2  13   83.39    8.47
   0  -2  13   81.72    9.18
   0  -2  13   76.80    9.40
   0  -2  13   82.93    9.65
   0  -2  13   86.61    8.86
   0   2  13   78.99    9.68
   0   2  13   74.64    8.79
   0  -2  13   92.51    9.16
   0   2  13   80.57    8.06
   0   2  13   72.19    8.85
   0  -2  13   77.54    8.84
   0   2  13   85.31    8.61
   0  -2  13   80.63    9.72
   0  -2  13   78.22    8.34
   0  -2  13   81.27    8.35
   0   2  13   82.77    9.35
   0  -2  13   76.49    8.76
   0   2  13   81.93    8.08
   0  -2  13   82.03    8.23
   0  -2  13   80.31    8.35
   0  -2  13   82.86    8.10
   0  -2  13   75.85    8.41
   0   2  13   82.86    7.81
   0   2  13   85.20    8.01
   0  -2  13   78.91    9.15
   0   2  14    0.89    7.26
   0  -2  14    3.96    7.35
   0   2  14    4.27    7.70
   0  -2  14    6.62    7.32
   0  -2  14    0.93    8.58
   0  -2  14    0.27    7.64
   0  -2  14   -0.76    7.61
   0   2  14   -1.74    8.10
   0   2  14    0.86    7.20
   0  -2  14    1.49    8.59
   0  -2  14    9.27    8.78
   0   2  14    3.21    7.87
   0   2  14    2.42    8.37
   0  -2  14    0.14    8.09
   0   2  14    6.64    8.63
   0   2  14   -0.97    7.95
   0   2  14    4.46    6.76
   0  -2  14    3.61    7.48
   0  -2  14    0.26    6.81
   0   2  14   -1.34    7.44
   0  -2  14    1.52    8.53
   0   2  14   -0.12    6.70
   0   2  14   -0.82    8.70
   0  -2  14    0.98    7.51
   0   2  14    2.29    6.85
   0  -2  14   -0.79    7.06
   0  -2  14    2.11    7.44
   0   2  14    4.27    5.60
   0  -2  14   -2.02    7.55
   0   2  14    1.33    7.02
   0  -2  14   -2.52    7.30
   0  -2  14    4.92    8.20
   0   2  14    3.82    7.13
   0  -2  14    1.71    7.38
   0   2  15  148.92   10.82
   0   2  15  153.09   11.22
   0  -2  15  141.61   10.88
   0  -2  15  139.05   10.94
   0   2  15  145.74   10.82
   0  -2  15  150.89   11.19
   0   2  15  123.55   10.80
   0  -2  15  111.62   11.44
   0  -2  15  100.39   10.93
   0   2  15  112.06   11.33
   0  -2  15  109.05   10.66
   0  -2  15  115.98   12.38
   0   2  15  109.19   11.67
   0  -2  15  127.21   12.26
   0   2  15  116.73   11.81
   0  -2  15  116.82   11.57
   0   2  15  125.97   11.34
   0   2  15  145.80   10.14
   0   2  15  124.71   11.21
   0  -2  15  137.01   11.48
   0  -2  15  111.61   11.02
   0  -2  15  126.30   12.03
   0  -2  15  122.42   10.89
   0   2  15  121.74    9.67
   0   2  15  127.87   12.37
   0   2  15  119.13   11.03
   0  -2  15  124.21   10.97
   0   2  15  131.85   10.07
   0   2  15  119.35   10.16
   0  -2  15  130.77   10.30
   0  -2  15  130.55   10.80
   0  -2  15  127.63   11.14
   0   2  15  119.92   10.65
   0   2  15  125.16    9.51
   0  -2  15  118.79   10.82
   0  -2  15  129.27   11.29
   0   2  16  776.00   27.77
   0   2  16  773.63   27.47
   0  -2  16  747.66   27.12
   0  -2  16  762.17   27.59
   0   2  16  464.39   26.78
   0   2  16  473.44   27.05
   0  -2  16  490.89   27.52
   0  -2  16  420.38   26.70
   0  -2  16  488.80   26.88
   0  -2  16  523.15   27.27
   0   2  16  499.31   27.55
   0  -2  16  508.61   27.83
   0   2  16  530.30   27.86
   0  -2  16  634.73   27.61
   0   2  16  642.56   27.60
   0   2  16  595.64   27.61
   0   2  16  661.64   26.85
   0  -2  16  529.24   26.97
   0   2  16  537.73   28.19
   0  -2  16  558.92   27.27
   0   2  16  551.94   27.07
   0   2  16  543.91   26.52
   0  -2  16  502.16   27.94
   0   2  16  594.74   26.82
   0   2  16  536.23   27.07
   0   2  16  549.76   26.03
   0  -2  16  576.51   26.82
   0  -2  16  603.34   27.26
   0   2  16  544.67   26.71
   0  -2  16  581.54   27.33
   0  -2  16  543.65   27.18
   0  -2  16  561.15   27.08
   0  -2  16  616.85   27.83
   0   2  17   52.12   10.13
   0  -2  17   55.53   10.17
   0  -2  17   58.93   10.85
   0   2  17   54.14   10.48
   0   2  17   60.62   11.38
   0  -2  17   66.23   11.04
   0  -2  17   54.75   11.04
   0   2  17   66.73   11.24
   0  -2  17   67.70   11.57
   0   2  17   60.96   11.53
   0  -2  17   53.21   11.45
   0  -2  17   53.85   10.42
   0   2  17   59.64    9.27
   0   2  17   49.92   10.83
   0   2  17   44.36   10.16
   0  -2  17   55.01   10.19
   0   2  17   53.27   10.49
   0  -2  17   48.16   12.11
   0  -2  17   55.98   10.79
   0   2  17   62.65    9.53
   0   2  17   53.08   11.88
   0  -2  17   46.84    9.60
   0  -2  17   63.80   10.03
   0  -2  17   52.77   10.50
   0   2  17   48.65    9.52
   0   2  17   56.43    8.71
   0  -2  17   57.97   10.65
   0   2  17   60.28    9.85
   0  -2  17   53.92   11.20
   0  -2  17   48.44   10.22
   0   2  18  422.58   19.36
   0   2  18  430.46   20.05
   0  -2  18  455.38   19.93
   0  -2  18  428.81   20.06
   0   2  18  457.31   19.92
   0  -2  18  437.37   19.66
   0  -2  18  293.96   19.74
   0  -2  18  282.05   19.66
   0   2  18  280.94   20.14
   0   2  18  281.99   19.42
   0   2  18  268.65   19.88
   0  -2  18  272.19   20.45
   0   2  18  291.38   20.30
   0  -2  18  288.50   19.91
   0   2  18  369.15   20.05
   0  -2  18  376.67   19.98
   0   2  18  354.77   20.04
   0   2  18  321.99   18.60
   0  -2  18  321.37   19.38
   0  -2  18  316.02   19.69
   0   2  18  332.34   19.76
   0  -2  18  296.81   20.67
   0   2  18  324.32   17.98
   0  -2  18  332.82   19.62
   0  -2  18  339.03   20.01
   0  -2  18  338.52   19.28
   0   2  18  350.50   19.23
   0   2  18  334.02   19.63
   0  -2  18  336.89   19.59
   0  -2  18  319.62   19.21
   0  -2  18  349.55   20.87
   0   2  19  149.97   14.30
   0  -2  19  148.53   14.24
   0   2  19  158.82   14.48
   0  -2 -19  123.59   11.90
   0  -2  19  165.81   14.35
   0   2  19  168.84   15.05
   0   2  19  154.54   14.92
   0  -2  19  166.39   14.77
   0  -2  19  176.87   14.99
   0   2  19  167.65   15.89
   0  -2  19  166.70   15.93
   0   2  19  167.32   14.25
   0   2  19  170.28   14.33
   0  -2  19  170.95   14.46
   0  -2  19  176.79   14.92
   0  -2  19  173.53   14.48
   0  -2  19  183.09   15.96
   0   2  19  169.88   13.34
   0   2  19  178.23   14.39
   0   2  19  182.94   13.85
   0   2  19  176.51   14.16
   0  -2  19  168.74   15.09
   0  -2  19  191.75   14.43
   0   2  19  174.28   12.59
   0  -2  19  175.01   14.24
   0  -2  19  167.85   14.64
   0  -2  19  178.73   13.39
   0  -2  19  170.46   15.63
   0  -2 -20   30.37    8.94
   0  -2 -20   31.76    8.89
   0   2  20   15.18   11.42
   0  -2  20   31.09   11.88
   0   2  20   18.77   11.92
   0  -2  20   27.66   11.40
   0  -2  20   18.36   12.15
   0   2  20   25.29   12.79
   0   2  20    6.96   11.53
   0   2  20   29.78   10.89
   0   2  20   27.38   10.63
   0  -2  20   20.55   12.67
   0   2  20   23.85   10.16
   0  -2  20   24.40   11.80
   0   2  20   19.06   10.59
   0  -2  20   14.19   10.83
   0  -2  20   22.01   11.25
   0   2  20   20.70    9.06
   0  -2  20   12.98   11.38
   0  -2  20   12.95   10.99
   0  -2  20   17.14   10.67
   0   2  20   10.36   10.49
   0  -2  20   27.31   11.28
   0  -2  20   19.09   11.58
   0   2  20    6.51    9.97
   0  -2 -21   10.27    8.57
   0   2  21    5.23   10.78
   0  -2  21    4.28   11.54
   0   2  21    4.11   11.32
   0   2  21   24.11   12.12
   0  -2  21    3.85   12.40
   0  -2  21    7.00   12.02
   0   2  21    4.29   12.20
   0   2  21   10.16   10.97
   0   2  21    3.38    9.36
   0  -2  21   -4.73   11.35
   0   2  21    5.13   11.23
   0  -2  21   12.08   11.91
   0  -2  21    7.98   11.89
   0   2  21    8.02   10.94
   0  -2  21   14.80   10.19
   0   2  21   10.56    8.63
   0  -2  21    5.33   11.05
   0  -2  21   14.70   12.25
   0  -2  21    6.78   10.46
   0   2  22  180.42   16.08
   0  -2  22  178.42   15.46
   0   2  22  194.11   16.48
   0   2  22  199.04   16.04
   0  -2  22  175.17   16.22
   0   2  22  209.63   15.08
   0  -2  22  202.71   14.68
   0  -2  22  199.92   16.18
   0  -2 -22  192.43   13.12
   0  -2 -22  203.06   12.95
   0   2  22  200.33   15.27
   0  -2  22  185.10   14.83
   0  -2  22  204.01   16.09
   0   2  22  185.76   13.79
   0  -2  22  186.63   16.07
   0   2  22  200.57   15.99
   0   2  23   28.54    9.45
   0   2  23   21.28   10.22
   0   2  23   18.62   10.11
   0   2  24   60.81    9.18
   0   2  24   60.31   10.23
   0  -2  24   68.05   11.14
   0   2  24   56.31   11.75
   0   2  24   59.54   10.76
   0   2  24   63.58   10.68
   0   2  24   67.63   11.89
   0   2  25  400.96   20.53
   0   2  25  386.06   21.19
   0   2  25  351.03   20.95
   0   2  26  223.15   12.91
   0   2  26  209.16   13.82
   0   2  26  201.52   13.49
   0   2  27  207.44   12.36
   0   2  27  211.72   11.99
   0  -3   0    0.68    2.87
   0  -3   0   -0.13    3.21
   0   3   0    0.79    3.27
   0  -3   0   -0.08    2.26
   0   3   0    1.30    3.28
   0  -3   0    0.67    3.09
   0  -3   0    0.55    3.06
   0  -3   0    0.47    2.57
   0   3   0    1.54    3.03
   0   3   0    0.73    3.78
   0  -3   0   -2.30    3.47
   0   3   0   -1.44    3.50
   0   3   0    0.12    3.44
   0   3   0   -0.67    2.82
   0   3   0    0.03    3.13
   0  -3   0    0.85    3.52
   0   3   0    0.97    2.33
   0   3   0    0.97    3.50
   0   3   0   -0.45    3.67
   0  -3   0   -0.70    3.55
   0  -3   0   -0.15    1.24
   0  -3   0    0.98    3.67
   0  -3   0    0.42    2.80
   0  -3   0    0.03    3.25
   0  -3   1    1.68    2.73
   0  -3   1    0.31    2.96
   0  -3  -1   -0.04    3.84
   0   3  -1    0.65    3.52
   0  -3   1    2.07    3.15
   0  -3   1    0.21    2.55
   0  -3   1   -0.36    2.76
   0  -3   1    0.79    2.64
   0  -3   1    2.68    2.79
   0   3   1   -2.19    3.61
   0  -3  -1    0.42    2.89
   0  -3  -1    3.89    3.31
   0  -3  -1    0.52    3.43
   0   3  -1   -0.95    3.17
   0   3  -1    1.31    3.82
   0   3  -1    1.06    2.90
   0  -3   1    0.54    3.09
   0   3  -1    1.15    3.26
   0   3  -1   -0.50    3.27
   0  -3  -1   -0.32    3.34
   0  -3  -1    1.07    2.77
   0   3   1    2.83    3.65
   0  -3  -1    3.47    3.67
   0  -3  -1    0.65    3.09
   0   3  -1   -0.54    2.41
   0   3  -1    3.00    2.59
   0  -3  -1    0.82    3.93
   0   3   1    0.90    3.75
   0   3  -1    0.42    2.97
   0   3   1    0.22    3.54
   0   3  -1   -0.14    3.67
   0   3  -1   -0.90    1.87
   0   3   1    0.65    2.94
   0   3  -1    1.54    2.63
   0  -3  -1    2.79    3.20
   0  -3   1   -0.58    3.45
   0   3   1    1.63    3.29
   0   3  -1    1.10    2.17
   0  -3   1   -1.59    3.20
   0   3   1    2.46    3.47
   0   3   1    0.90    3.42
   0   3  -1   -0.77    3.33
   0  -3   1    1.36    3.51
   0  -3   1    2.80    1.94
   0  -3  -1    1.97    3.67
   0  -3   1    2.51    3.45
   0  -3   1    0.28    2.92
   0  -3   1    1.56    1.57
   0  -3   1    1.12    3.22
   0   3  -2    5.85    2.21
   0  -3   2    6.31    2.43
   0   3  -2    9.97    2.60
   0   3  -2    5.11    3.44
   0   3  -2    6.71    2.81
   0  -3   2    7.28    3.19
   0  -3   2   10.79    2.71
   0  -3   2    6.09    2.18
   0  -3  -2    9.68    3.45
   0   3  -2   11.78    3.05
   0   3  -2    8.61    3.28
   0   3  -2   10.34    2.38
   0   3  -2   12.25    2.10
   0  -3  -2    8.74    3.85
   0   3   2   15.35    2.11
   0  -3  -2    8.97    3.88
   0  -3  -2   11.37    3.21
   0   3  -2   10.80    2.57
   0  -3   2   13.12    2.72
   0  -3  -2   12.62    3.77
   0   3   2   11.11    3.59
   0  -3   2   14.37    2.03
   0  -3  -2    8.48    3.82
   0   3   2   12.45    2.06
   0  -3   2   13.03    1.89
   0  -3   2   13.08    1.99
   0   3  -2    9.96    3.19
   0  -3   2    1.65    3.56
   0  -3   2    0.78    2.25
   0  -3  -2    0.20    4.15
   0   3  -2    3.51    3.16
   0   3  -2    0.08    2.95
   0   3   2    0.51    3.71
   0   3   2    3.18    3.48
   0  -3  -2    6.49    3.56
   0   3  -2    4.82    2.46
   0  -3   2    1.98    3.42
   0   3   2   -0.83    3.56
   0   3   2    0.04    3.63
   0  -3   2    1.21    3.30
   0  -3   2    2.73    2.74
   0   3  -2    0.77    3.24
   0  -3   2    2.58    3.28
   0  -3  -2    3.07    3.88
   0  -3   2    4.50    3.10
   0  -3   2    2.30    3.07
   0  -3   2    6.70    3.14
   0  -3   2    0.69    2.66
   0  -3   2    2.17    2.19
   0   3   2    1.61    4.01
   0  -3   2    0.99    3.14
   0  -3   2    1.32    2.99
   0   3   3    6.92    3.56
   0   3  -3    8.08    2.59
   0   3  -3    6.68    2.37
   0   3  -3    5.84    2.48
   0   3  -3    5.64    2.77
   0   3  -3    8.01    2.38
   0  -3   3   14.53    2.59
   0  -3   3   13.03    2.64
   0  -3  -3    8.19    3.53
   0   3   3   14.10    2.57
   0   3  -3    6.17    2.88
   0  -3  -3    9.80    4.06
   0  -3  -3    8.05    3.69
   0  -3  -3   11.14    3.40
   0   3   3   16.34    2.70
   0   3   3   16.72    2.61
   0  -3   3   13.34    2.56
   0   3   3   14.62    2.63
   0  -3   3   15.22    2.52
   0  -3   3   -0.21    3.73
   0  -3  -3   -1.13    4.11
   0   3   3   -0.82    4.10
   0   3  -3    1.06    3.22
   0   3   3    0.04    4.16
   0  -3  -3    3.55    3.53
   0   3  -3    3.99    2.34
   0  -3  -3    2.49    2.92
   0  -3   3   -1.35    3.00
   0   3  -3   -1.10    3.09
   0   3   3    2.27    3.95
   0  -3   3    0.14    2.87
   0   3   3    0.48    3.71
   0  -3  -3    0.53    3.86
   0  -3   3   -1.25    2.99
   0  -3   3   -0.26    3.68
   0  -3   3    0.84    3.05
   0  -3   3    1.05    3.11
   0   3   3    1.47    4.11
   0  -3   3    0.35    2.69
   0   3   3    1.10    1.90
   0   3  -4   -0.27    2.50
   0   3   4   -0.13    2.14
   0   3  -4    1.51    2.34
   0   3  -4    1.43    2.85
   0   3  -4    1.16    2.38
   0   3   4   -0.88    3.66
   0   3   4    1.84    3.00
   0  -3  -4    0.78    3.73
   0   3   4    0.62    2.99
   0   3   4    1.33    2.98
   0   3  -4    0.40    1.67
   0   3   4   -1.37    3.01
   0   3  -4   -0.55    2.63
   0  -3   4    0.95    2.98
   0  -3   4   -1.95    3.09
   0  -3  -4    0.23    3.24
   0   3  -4    0.91    2.90
   0   3   4    1.52    3.09
   0   3   4    1.08    4.42
   0  -3  -4    0.38    3.72
   0  -3  -4   -1.56    4.13
   0  -3   4   -0.75    2.75
   0   3  -4    1.13    2.98
   0   3   4    1.13    3.82
   0  -3   4    1.00    2.19
   0  -3  -4    2.11    2.71
   0  -3  -4   -0.94    3.40
   0  -3  -4    0.61    2.97
   0   3   4    2.20    3.90
   0   3   4   -0.35    3.78
   0   3  -4   -0.03    2.89
   0  -3   4    1.10    4.03
   0  -3   4    0.89    3.45
   0  -3  -4    0.55    2.61
   0  -3  -4   -0.95    3.91
   0   3   4    0.56    1.61
   0  -3   4   -0.89    2.89
   0  -3   4    0.86    3.83
   0   3   4   -1.14    4.48
   0   3   4    2.92    3.39
   0   3   4    1.36    2.40
   0  -3   4   -1.96    3.11
   0   3  -5    1.93    1.95
   0   3  -5    3.78    2.64
   0   3  -5   -0.10    2.48
   0   3  -5    1.85    2.64
   0   3   5    0.21    3.39
   0   3   5    0.35    3.50
   0  -3   5    1.14    3.52
   0   3   5    0.71    3.45
   0  -3  -5   -2.39    4.08
   0  -3  -5    2.14    3.28
   0   3   5    1.84    3.39
   0  -3   5    1.06    3.42
   0  -3   5    0.84    3.42
   0   3   5    0.88    3.46
   0  -3  -5    0.91    3.63
   0  -3  -5   -1.08    4.20
   0   3   5    0.69    4.73
   0  -3   5    0.44    4.93
   0   3   5    0.05    3.85
   0   3  -5   -1.45    3.09
   0  -3  -5    1.93    2.85
   0  -3  -5    0.06    2.62
   0  -3   5   -0.05    4.31
   0   3   5    0.88    3.68
   0  -3   5    0.88    5.02
   0  -3   5   -0.09    3.93
   0   3  -5    0.03    2.63
   0  -3  -5    0.91    2.60
   0   3   5    1.12    2.07
   0  -3   5    2.74    2.68
   0  -3  -5   -0.62    3.72
   0  -3   5    0.70    4.33
   0   3   5   -1.00    2.85
   0  -3   5   -1.21    3.52
   0   3   5    0.63    2.89
   0   3  -6    2.54    1.97
   0  -3   6    8.58    3.97
   0   3   6    7.06    4.01
   0  -3  -6   10.27    3.53
   0  -3  -6    5.18    3.86
   0   3   6    9.47    3.85
   0  -3   6    6.72    4.00
   0   3   6   10.96    3.95
   0   3   6    8.47    4.02
   0   3   6    7.99    3.79
   0  -3   6    1.86    5.19
   0  -3  -6    0.23    3.45
   0  -3   6   -0.67    4.56
   0   3  -6   -2.11    2.85
   0  -3   6   -0.57    5.05
   0  -3  -6    2.16    2.90
   0  -3  -6    2.65    2.68
   0   3   6   -0.11    4.69
   0  -3  -6    1.27    2.37
   0   3  -6    2.86    2.37
   0  -3   6   -0.42    4.60
   0   3   6    1.48    3.69
   0  -3   6   -1.42    5.24
   0  -3   6    0.58    4.19
   0  -3   6    6.26    4.66
   0  -3  -6    1.46    3.69
   0  -3   6   -0.30    4.07
   0   3   6    1.69    3.21
   0   3   6    1.38    2.50
   0  -3   6    1.75    2.45
   0  -3   6    1.54    3.80
   0   3   6   -0.88    3.18
   0  -3   7    2.76    5.31
   0  -3   7    2.79    5.58
   0  -3   7    1.13    5.12
   0   3  -7    2.12    2.88
   0  -3   7    2.44    5.44
   0  -3   7    2.10    5.53
   0   3   7   21.54    5.19
   0  -3  -7   29.02    3.29
   0  -3   7   32.70    5.25
   0  -3   7    4.54    5.78
   0   3  -7    2.59    2.29
   0  -3  -7    2.69    2.42
   0  -3   7    3.71    4.69
   0  -3   7    4.71    4.86
   0   3   7    7.97    3.79
   0   3   7    5.36    3.04
   0  -3   7    7.96    4.45
   0  -3   7    9.35    5.18
   0   3   7    6.87    4.55
   0  -3   7    5.69    4.61
   0  -3   7    8.28    2.30
   0  -3  -7    6.92    3.81
   0   3   7    6.10    3.97
   0  -3   7    8.53    4.47
   0  -3   7   11.52    5.61
   0   3   7   11.15    3.89
   0  -3  -7   20.08    3.09
   0  -3   8    5.75    6.48
   0  -3   8    0.83    6.22
   0  -3   8    4.47    6.03
   0   3  -8    5.32    3.68
   0  -3   8    7.54    6.58
   0  -3   8    1.43    6.40
   0  -3   8   63.01    6.84
   0   3   8   51.07    6.28
   0  -3  -8   72.74    4.40
   0  -3   8   11.58    6.62
   0  -3   8    9.50    5.81
   0  -3   8    3.53    5.41
   0   3   8   14.90    4.64
   0  -3   8   14.26    5.74
   0   3   8   13.95    4.97
   0  -3  -8   20.01    4.68
   0  -3   8   12.96    5.65
   0   3   8    8.51    4.31
   0  -3   8   18.11    5.70
   0   3   8   16.42    5.63
   0  -3   8   20.71    5.61
   0  -3   8   25.88    6.74
   0   3   8   22.03    4.99
   0  -3  -8   45.26    4.07
   0   3   9   23.91    5.56
   0  -3   9   19.02    5.33
   0   3   9   25.97    5.40
   0  -3   9   21.69    5.30
   0  -3   9   27.90    5.46
   0   3   9   27.20    5.40
   0  -3  -9   18.85    3.92
   0  -3   9    0.70    5.79
   0  -3   9    0.09    6.55
   0   3   9    2.12    5.48
   0  -3   9   -2.11    6.23
   0  -3   9   -2.76    6.16
   0  -3   9    3.89    6.53
   0   3   9    3.85    5.97
   0  -3  -9    6.21    3.17
   0  -3  -9    5.15    2.86
   0   3   9    0.58    3.96
   0   3   9   -3.20    4.69
   0  -3   9   -2.82    5.89
   0  -3   9    2.98    5.55
   0  -3   9    0.62    6.90
   0  -3   9   -3.15    5.06
   0  -3   9    2.21    5.07
   0  -3  -9    2.29    3.72
   0   3   9   -1.55    5.16
   0  -3   9    1.02    5.84
   0   3   9   -0.05    3.77
   0   3   9    0.33    4.70
   0   3   9    0.38    4.65
   0  -3   9   -1.17    5.94
   0  -3   9    0.97    5.37
   0   3  10   97.79    6.74
   0  -3  10  100.25    6.67
   0  -3  10    3.19    6.60
   0  -3  10    3.52    6.47
   0  -3  10    3.61    6.54
   0  -3  10    2.76    6.41
   0  -3  10    5.74    7.31
   0   3  10    3.54    5.50
   0   3  10   22.54    6.23
   0   3  10   28.80    6.69
   0  -3 -10   29.55    3.49
   0  -3  10   27.57    6.64
   0  -3  10    3.65    6.38
   0   3  10    0.88    5.10
   0   3  10    6.25    4.00
   0  -3  10    2.44    7.25
   0  -3  10    3.80    5.97
   0   3  10    4.90    5.84
   0  -3  10    9.21    6.19
   0  -3 -10    7.93    3.84
   0  -3  10    6.79    5.99
   0  -3  10    2.09    5.54
   0   3  10    7.72    4.30
   0   3  10    9.29    5.30
   0  -3  10   12.42    5.91
   0   3  10    6.90    5.05
   0  -3  10   10.55    6.77
   0   3  11    1.86    5.23
   0   3  11   -7.40    5.90
   0  -3  11   11.50    6.54
   0   3  11    3.20    6.58
   0   3  11   -0.58    5.07
   0   3  11    3.60    6.00
   0   3  11    1.81    4.36
   0   3  11    2.65    5.52
   0   3  11    5.43    6.17
   0   3  11   25.21    6.34
   0   3  11   29.47    6.02
   0  -3  11   30.40    6.10
   0  -3  11   31.18    6.13
   0   3  11   29.00    5.93
   0  -3  11   25.57    6.23
   0   3  12    2.03    6.88
   0  -3  12   -0.94    7.09
   0  -3  12    1.86    7.36
   0   3  12   -3.07    6.55
   0  -3  12    1.26    7.46
   0   3  12    1.98    7.95
   0  -3  12    1.86    7.63
   0  -3  12   16.87    7.35
   0   3  12   14.03    6.62
   0   3  12   15.19    7.42
   0  -3  12    2.90    6.10
   0  -3  12    0.60    6.94
   0  -3  12   -1.75    7.51
   0   3  12    0.85    8.21
   0   3  12    5.29    5.64
   0  -3  12    3.02    6.34
   0  -3  12    6.90    5.95
   0  -3  12    8.45    6.09
   0   3  12    4.84    4.70
   0  -3  12    9.65    7.36
   0  -3  12   10.87    5.85
   0  -3  13    8.20    6.52
   0  -3  13   11.74    7.10
   0   3  13    9.36    7.11
   0   3  13    6.38    7.10
   0   3  13   -6.04    7.25
   0  -3  13    0.89    8.28
   0  -3  13    2.21    8.15
   0   3  13   -4.67    6.68
   0   3  13    2.34    7.35
   0  -3  13    4.60    8.27
   0   3  13   -9.61    8.41
   0   3  13    2.01    7.17
   0  -3  13    7.56    7.64
   0   3  13   -1.87    7.82
   0   3  13   -2.49    8.25
   0  -3  13    1.29    7.91
   0   3  13    6.33    7.15
   0  -3  13    3.34    7.17
   0  -3  13    1.74    6.96
   0   3  13    4.22    6.43
   0  -3  13   -3.36    6.91
   0  -3  13    6.32    6.96
   0   3  13    1.71    6.54
   0  -3  13   -5.13    6.63
   0  -3  13    5.34    6.74
   0   3  13    4.13    6.03
   0  -3  13    1.41    7.60
   0  -3  14   12.85    7.24
   0  -3  14   14.21    7.70
   0   3  14   17.98    7.50
   0   3  14   11.38    7.67
   0  -3  14   18.73    7.08
   0   3  14   17.01    7.71
   0   3  14   -7.44    8.19
   0  -3  14    0.16    8.62
   0   3  14    3.07    7.75
   0  -3  14    0.77    8.51
   0  -3  14    5.21    9.23
   0   3  14   -2.21    8.78
   0   3  14    3.54    7.25
   0   3  14   -0.39    7.45
   0  -3  14    2.78    7.50
   0   3  14    5.54    8.32
   0   3  14   -2.01    6.73
   0  -3  14    1.59    9.23
   0   3  14    5.09    8.86
   0  -3  14   -4.88    8.00
   0   3  14   -2.37    7.52
   0  -3  14    3.56    7.56
   0   3  14   -2.04    7.20
   0  -3  14    2.72    7.14
   0  -3  14   -0.28    7.13
   0  -3  14    1.79    7.96
   0  -3  14   -0.52    7.40
   0   3  14    2.63    5.34
   0  -3  14   -0.62    8.20
   0   3  14    2.31    6.55
   0  -3  14    4.71    7.58
   0  -3  15    1.66    8.29
   0   3  15    5.31    8.09
   0  -3  15    4.38    7.66
   0   3  15    5.96    8.47
   0   3  15   -0.33    8.97
   0  -3  15    2.18    8.08
   0  -3  15    8.64    9.13
   0  -3  15    0.81    9.46
   0   3  15   -1.26    7.82
   0   3  15   -0.56    9.32
   0   3  15    1.87    8.95
   0  -3  15   -1.89    9.48
   0  -3  15    1.29    8.13
   0   3  15    3.34    8.80
   0   3  15    1.55    7.77
   0   3  15    6.67    9.97
   0   3  15   -1.22    7.58
   0  -3  15   -1.95    8.12
   0  -3  15    3.67   10.00
   0   3  15   -4.81    7.26
   0  -3  15   -5.99    8.51
   0   3  15   -2.26    7.58
   0  -3  15    5.92    8.84
   0  -3  15   -5.02    8.04
   0   3  15   -0.87    5.88
   0  -3  15    2.28    7.89
   0  -3  15    1.95    8.15
   0  -3  15   -2.53    8.30
   0  -3  15   -4.07    8.95
   0   3  15   -2.55    7.28
   0   3  16   69.26    9.91
   0  -3  16   72.46    9.86
   0   3  16   72.13    9.19
   0  -3  16   76.10    9.37
   0   3  16   -2.88    9.34
   0  -3  16    1.77    9.83
   0  -3  16   10.51    9.11
   0   3  16   -0.52    9.02
   0   3  16    4.29    9.55
   0  -3  16   -5.13    9.62
   0  -3  16   -0.20    9.58
   0   3  16   -2.20   10.40
   0  -3  16   16.94    9.72
   0   3  16   19.96    9.36
   0   3  16   13.13    8.56
   0   3  16   19.24    9.50
   0   3  16   -1.49    9.12
   0   3  16    3.83    7.62
   0  -3  16    5.55    9.00
   0   3  16   -7.03   10.52
   0  -3  16    9.53    9.64
   0  -3  16    5.85   10.71
   0  -3  16    6.43    9.08
   0  -3  16    5.00    9.12
   0   3  16    2.79    8.28
   0   3  16   -0.83    6.38
   0  -3  16    7.90    9.52
   0  -3  16    2.79    8.42
   0  -3  16    8.27    9.71
   0   3  16    0.59    7.73
   0  -3  16   10.86    8.80
   0  -3 -17   14.32    8.38
   0  -3  17   12.05    9.30
   0   3  17   10.06    9.35
   0  -3  17   11.01    9.62
   0  -3  17   13.77    8.97
   0   3  17    9.21    9.65
   0   3  17    5.90    9.48
   0  -3  17    3.84   10.16
   0   3  17   -2.35    9.67
   0   3  17    4.94    9.60
   0  -3  17   -4.91   10.47
   0  -3  17    1.98   10.88
   0   3  17   -2.14   11.63
   0   3  17   -4.86   10.74
   0   3  17    3.35   10.24
   0   3  17    2.72    8.45
   0   3  17    2.03   10.31
   0  -3  17    4.02    9.70
   0  -3  17    0.67   11.23
   0  -3  17   -3.42   10.30
   0   3  17   -1.68    8.18
   0   3  17   -4.31   10.98
   0   3  17    2.50    9.11
   0  -3  17   -3.68    9.64
   0   3  17   -3.23    8.69
   0  -3  17    0.67    8.82
   0  -3  17    2.30    9.37
   0  -3  17    1.08    9.48
   0   3  17   -1.40    6.91
   0  -3  17   -2.95   10.84
   0   3  17   -3.03    8.26
   0  -3  17   -3.15    9.06
   0  -3  18   57.22   10.85
   0   3  18   35.63   10.61
   0  -3 -18   33.94    8.82
   0   3  18   46.62   10.82
   0   3  18   -2.73   11.01
   0   3  18   11.77   10.63
   0  -3  18   -3.88   10.80
   0  -3  18   -3.70   11.95
   0  -3  18   -1.99   11.07
   0   3  18    2.25   10.82
   0   3  18   -6.49   10.90
   0   3  18   17.67   10.30
   0   3  18   25.52   10.64
   0   3  18   -6.07   10.42
   0  -3  18    4.26   10.95
   0  -3  18    0.47   11.94
   0   3  18   -0.97    8.63
   0   3  18   -2.05   12.29
   0  -3  18    5.97   10.00
   0   3  18    5.53    7.49
   0  -3  18    3.10    9.97
   0  -3  18   -0.71    9.34
   0   3  18   -3.10    9.57
   0  -3  18   -1.54   10.08
   0  -3  18   10.53   10.31
   0   3  18    3.91    8.89
   0  -3  18    7.27   10.79
   0  -3  18   -3.19    9.96
   0  -3 -19    9.10    8.70
   0  -3 -19   27.95    9.13
   0   3  19    3.43   11.37
   0  -3  19    3.23   10.40
   0   3  19   -4.31   11.77
   0  -3  19  -10.91   11.12
   0  -3  19   -4.79   12.19
   0   3  19   -2.73   12.03
   0   3  19    2.84   11.01
   0   3  19    4.65   10.91
   0  -3  19    1.06   11.29
   0   3  19   -0.59   10.31
   0  -3  19   -1.74   10.64
   0  -3  19   -1.71   12.20
   0   3  19    0.34    8.87
   0  -3  19    8.81   11.08
   0   3  19    4.77    9.94
   0  -3  19   -1.61   10.57
   0  -3  19    6.83    9.50
   0  -3  19   -7.80   10.53
   0  -3  19    6.25   11.68
   0   3  19    2.32    9.31
   0  -3  19    0.20   10.68
   0  -3 -20    7.84    8.73
   0  -3 -20    6.54    8.76
   0  -3 -20    2.79    8.71
   0   3  20    4.31   11.94
   0   3  20    3.75   11.43
   0  -3  20   -2.68   11.68
   0  -3  20    3.35   11.97
   0  -3  20    1.94   11.61
   0   3  20    3.76   11.68
   0   3  20   -0.62   10.20
   0   3  20    1.03   10.43
   0  -3  20    1.30   11.61
   0   3  20   -2.22   10.18
   0   3  20   10.30    9.09
   0  -3  20   -1.58   10.27
   0  -3  20    8.97   12.84
   0  -3  20    6.40   10.43
   0  -3  20   -2.22   11.64
   0  -3  20    7.03   10.20
   0  -3  20   -1.24   10.31
   0   3  20    4.32   10.31
   0  -3  20   -0.81   10.84
   0  -3  20    2.18   12.08
   0  -3 -21    7.88    8.85
   0  -3 -21   11.52    8.44
   0  -3 -21   -0.15    8.63
   0  -3 -21    2.40    8.40
   0   3  21    8.00   11.14
   0  -3  21   -1.02   11.39
   0   3  21    5.34   11.45
   0   3  21    4.99   12.11
   0   3  21  -10.15   11.99
   0  -3  21    3.11   11.61
   0  -3  21   -5.25   12.15
   0   3  21   -0.66    8.79
   0   3  21    6.42   10.55
   0  -3  21   -3.45   12.23
   0  -3  21   -4.32   11.34
   0  -3  21    1.78    9.83
   0  -3  21    1.24   10.43
   0  -3  21    2.82   10.21
   0   3  21   -1.57   10.07
   0  -3  21   -0.40   10.66
   0  -3  21   -7.09   11.88
   0  -3 -22    2.98    8.30
   0  -3 -22    7.34    8.27
   0   3  22   -6.70   11.06
   0  -3  22    0.40   11.30
   0  -3  22    0.80   11.47
   0   3  22  -10.00   11.84
   0   3  22   -5.28   11.87
   0   3  22    7.49   10.46
   0  -3  22   -1.91   10.63
   0  -3  22    2.94   11.24
   0  -3  22    3.28   10.23
   0  -3  22   20.81   11.79
   0   3  23   -9.04   10.83
   0   3  23   -7.92   10.85
   0   3  23    5.13    9.81
   0  -3  23   -1.43    9.74
   0   3  23    5.87    9.83
   0   3  23   -5.01   11.29
   0   3  23    7.22    9.67
   0  -3  23   -7.31    9.66
   0   3  23    1.61   10.19
   0   3  24    0.79    8.92
   0   3  24   -2.93   10.32
   0   3  24    0.16    9.27
   0   3  24   -0.56   10.13
   0   3  25    3.69    9.30
   0   3  25   -5.93    8.10
   0   3  25    7.81    8.15
   0   3  25    0.48    9.13
   0   3  26   -6.83    7.92
   0   3  26   -4.27    6.69
   0   3  26    0.52    7.59
   0   3  27    7.67    6.29
   0   3  27    1.92    5.85
   0  -4   0 2943.83  115.02
   0   4   0 3096.18  115.66
   0  -4   0 2962.62  115.34
   0   4   0 3003.96  115.51
   0   4   0 2986.89  115.29
   0   4   0 3013.97  115.45
   0  -4   0 2956.79  115.39
   0  -4   0 3003.27  115.13
   0  -4   0 2886.36  115.46
   0   4   0 2670.46  115.48
   0   4   0 2711.14  115.41
   0   4   0 2956.33  115.11
   0   4   0 2982.72  115.37
   0  -4   0 2953.74  115.48
   0   4   0 2785.28  115.56
   0   4   0 2709.46  115.51
   0  -4   0 2684.18  114.70
   0  -4   0 2844.76  115.50
   0  -4   0 3007.03  115.49
   0  -4   0 3038.23  115.27
   0  -4  -1 2966.94  118.50
   0   4  -1 3040.46  118.85
   0   4  -1 2980.54  118.51
   0  -4   1 3109.21  118.33
   0  -4  -1 2871.54  118.59
   0  -4   1 3024.86  118.42
   0  -4  -1 2995.30  118.73
   0  -4   1 2979.20  118.55
   0   4  -1 3012.60  118.76
   0  -4  -1 2995.24  118.58
   0   4  -1 2958.73  118.40
   0   4   1 2977.09  118.73
   0  -4  -1 2976.29  118.41
   0  -4  -1 3050.34  118.72
   0  -4  -1 2894.17  118.67
   0   4   1 3079.76  118.90
   0   4  -1 3078.17  118.64
   0   4  -1 2973.60  118.65
   0  -4  -1 2927.60  118.33
   0  -4   1 2923.39  118.58
   0  -4   1 2893.02  118.73
   0  -4  -1 2902.99  118.73
   0  -4   1 2962.12  118.61
   0  -4   1 3003.41  118.61
   0  -4   1 2934.38  118.53
   0   4  -1 2980.89  118.63
   0   4  -1 2877.31  118.75
   0  -4   1 2938.90  118.74
   0   4  -1 2931.91  118.21
   0  -4   1 2877.86  118.58
   0  -4  -1 2946.16  118.70
   0   4   1 2964.86  118.49
   0   4   1 2884.27  118.62
   0   4  -1 2829.59  118.42
   0   4   1 2988.25  118.85
   0   4  -1 2968.46  118.77
   0   4   1 2992.25  118.83
   0   4  -1 2927.95  118.80
   0  -4   1 2858.23  118.72
   0  -4   1 2926.78  118.15
   0  -4  -1 2910.79  118.76
   0  -4   1 2936.48  118.40
   0  -4   1 2910.03  118.42
   0  -4  -1 2891.25  118.50
   0  -4   1 2967.35  118.45
   0  -4   1 2999.96  118.67
   0  -4   2  157.59    7.57
   0  -4   2  159.86    6.68
   0  -4   2  162.74    7.03
   0  -4   2  164.89    6.90
   0  -4   2  163.42    7.07
   0   4  -2  163.41    6.95
   0   4  -2  169.54    7.94
   0  -4  -2  159.70    7.57
   0   4  -2  169.89    7.45
   0  -4   2  165.92    6.99
   0  -4  -2  158.97    7.61
   0   4  -2  165.23    6.80
   0   4  -2  162.47    7.24
   0  -4  -2  162.16    7.42
   0  -4  -2  165.89    8.01
   0  -4  -2  165.94    7.86
   0   4  -2  170.65    7.61
   0  -4  -2  169.90    7.80
   0  -4  -2  160.96    7.19
   0   4   2  162.67    7.80
   0   4  -2  168.65    7.50
   0  -4   2   96.69    6.61
   0  -4   2   91.79    7.58
   0   4  -2  104.72    7.15
   0  -4   2  107.37    7.45
   0   4   2   98.97    7.97
   0   4  -2  103.09    7.41
   0   4  -2  147.29    6.93
   0  -4   2  152.05    7.43
   0   4   2  150.49    7.44
   0   4  -2  154.97    6.67
   0  -4  -2  152.70    7.79
   0   4   2  147.76    7.49
   0   4   2  109.07    7.61
   0   4  -2  124.24    7.59
   0   4   2  117.95    7.63
   0  -4   2  124.40    7.53
   0  -4  -2  126.56    7.69
   0  -4   2  119.73    6.65
   0  -4   2  133.57    6.44
   0  -4   2  151.00    7.50
   0   4   2  131.30    8.38
   0  -4   2  145.17    7.31
   0  -4   2  141.41    7.69
   0  -4   2  145.11    7.02
   0  -4   2  149.55    7.42
   0  -4   2  143.78    7.40
   0  -4   2  141.43    7.26
   0   4   3  498.42   19.90
   0   4  -3  489.75   19.34
   0  -4   3  475.46   19.01
   0  -4  -3  499.26   19.92
   0  -4  -3  499.49   19.97
   0  -4   3  492.08   18.93
   0   4   3  476.59   18.91
   0   4   3  487.74   18.94
   0   4  -3  496.10   19.55
   0   4  -3  495.37   19.48
   0   4  -3  511.65   19.35
   0  -4  -3  487.52   19.66
   0  -4   3  484.73   18.99
   0   4  -3  501.18   19.02
   0   4   3  505.65   19.05
   0   4  -3  495.93   19.62
   0  -4  -3  489.50   19.76
   0   4  -3  489.28   19.57
   0   4  -3  495.55   19.56
   0   4  -3  501.55   19.18
   0  -4  -3  508.99   20.03
   0   4   3  365.41   19.99
   0   4   3  384.75   19.97
   0   4  -3  384.65   19.59
   0  -4   3  398.89   19.50
   0   4  -3  359.06   19.30
   0   4  -3  470.09   19.09
   0   4  -3  453.65   19.21
   0   4   3  467.51   19.82
   0  -4  -3  475.71   19.85
   0   4  -3  419.34   19.62
   0   4   3  427.47   19.86
   0  -4   3  400.15   19.40
   0   4   3  392.24   19.88
   0  -4   3  413.04   19.28
   0  -4   3  419.53   19.15
   0  -4  -3  434.63   19.85
   0  -4   3  441.11   19.59
   0  -4   3  455.30   19.58
   0  -4   3  467.42   19.62
   0  -4   3  475.46   19.64
   0  -4   3  457.64   19.52
   0   4   3  424.23   20.22
   0  -4   3  446.37   19.32
   0   4  -4 1750.74   70.31
   0   4   4 1698.95   70.64
   0   4  -4 1732.33   70.25
   0   4  -4 1696.98   70.39
   0  -4   4 1743.46   70.07
   0   4   4 1635.98   70.03
   0   4  -4 1707.02   70.37
   0  -4  -4 1752.02   70.73
   0   4   4 1728.60   70.14
   0  -4  -4 1735.78   70.58
   0  -4   4 1689.31   70.05
   0   4  -4 1720.46   70.32
   0  -4  -4 1756.73   70.75
   0  -4  -4 1751.92   70.78
   0  -4   4 1678.53   70.09
   0  -4   4 1647.31   70.08
   0   4  -4 1752.63   70.13
   0   4  -4 1762.99   70.01
   0   4   4 1707.47   70.05
   0   4   4 1817.57   70.95
   0  -4   4 1810.32   70.52
   0  -4   4 1823.37   70.43
   0   4  -4 1818.42   70.58
   0   4   4 1847.49   70.95
   0   4  -4 1744.95   70.27
   0  -4  -4 1733.72   70.62
   0   4  -4 1742.74   70.09
   0  -4   4 1775.86   70.14
   0   4   4 1805.99   70.75
   0  -4   4 1738.05   70.54
   0   4  -4 1826.74   70.57
   0   4   4 1792.21   70.88
   0   4   4 1858.45   70.85
   0  -4   4 1711.72   70.30
   0  -4   4 1803.27   70.45
   0   4   4 1773.98   69.98
   0  -4  -4 1820.58   70.77
   0  -4   4 1804.58   70.47
   0   4   4 1841.72   70.95
   0   4  -5   52.45    3.86
   0   4  -5   57.55    3.99
   0   4  -5   52.78    3.46
   0   4   5   54.25    3.34
   0   4   5   58.87    4.18
   0  -4   5   55.17    4.06
   0  -4  -5   56.57    5.24
   0  -4  -5   58.52    4.56
   0   4  -5   56.75    4.29
   0  -4  -5   53.59    5.54
   0   4   5   22.01    5.80
   0  -4   5   25.18    3.85
   0   4  -5   25.04    3.60
   0   4   5   23.19    5.09
   0   4  -5   26.00    4.29
   0  -4   5   50.07    3.31
   0   4   5   52.43    5.46
   0   4  -5   45.92    3.21
   0  -4  -5   49.55    4.64
   0  -4   5   30.72    4.61
   0   4   5   33.61    5.16
   0   4  -5   33.45    4.09
   0  -4   5   37.33    4.15
   0  -4  -5   38.30    5.14
   0  -4   5   36.23    4.10
   0  -4   5   37.89    4.49
   0   4   5   38.35    3.35
   0  -4   5   31.91    5.09
   0   4   5   44.33    5.78
   0   4   5   43.60    4.35
   0   4  -6  186.76    8.47
   0   4  -6  188.29    8.78
   0  -4   6  191.72    9.05
   0   4  -6  189.55    9.03
   0  -4   6  189.60    9.03
   0  -4  -6  184.70    9.14
   0  -4  -6  184.81    9.91
   0  -4   6  184.86    9.00
   0   4   6  192.18    9.00
   0   4   6  193.86    9.09
   0   4  -6  195.90    8.49
   0   4   6  177.61   10.13
   0  -4   6  161.03   10.09
   0   4   6  177.13    9.79
   0   4  -6  175.54    8.93
   0   4   6  202.44   10.18
   0  -4  -6  198.24    9.51
   0  -4  -6  191.71    8.78
   0   4   6  193.68    9.62
   0  -4   6  188.94   10.17
   0  -4   6  169.19    9.47
   0   4  -6  189.06    8.82
   0  -4   6  186.72    9.53
   0  -4  -6  194.85    9.62
   0  -4   6  193.35    8.77
   0  -4   6  190.60    9.99
   0   4   6  188.95    8.71
   0  -4   6  185.23    9.26
   0   4   6  179.74    8.09
   0  -4   6  182.86    9.34
   0   4   6  196.99    8.80
   0   4   7  290.93   12.72
   0  -4   7  285.35   12.69
   0   4  -7  279.12   12.51
   0   4  -7  287.54   12.14
   0  -4   7  285.17   12.77
   0  -4  -7  275.31   12.68
   0   4   7  290.66   12.83
   0  -4   7  284.42   12.79
   0   4  -7  251.07   11.47
   0  -4   7  294.79   13.87
   0   4  -7  296.52   12.49
   0  -4  -7  285.60   12.95
   0  -4  -7  276.79   12.28
   0   4   7  295.17   13.66
   0   4   7  298.40   13.25
   0  -4   7  291.95   13.73
   0  -4   7  286.25   13.35
   0   4  -7  284.75   12.22
   0   4   7  296.24   12.75
   0  -4   7  276.65   13.03
   0  -4  -7  293.81   13.12
   0  -4   7  286.58   12.15
   0  -4   7  291.79   13.22
   0  -4   7  287.28   13.18
   0   4   7  276.50   11.91
   0  -4   7  278.96   13.63
   0   4   7  289.99   12.49
   0   4  -7  262.36   12.10
   0  -4  -8  308.66   15.33
   0  -4   8  320.84   15.60
   0   4  -8  315.07   14.87
   0   4   8  317.17   15.49
   0   4  -8  324.64   15.25
   0   4   8  332.88   15.67
   0  -4   8  320.19   15.55
   0  -4   8  421.15   16.99
   0  -4   8  381.00   17.08
   0  -4   8  392.98   16.99
   0  -4   8  378.80   17.21
   0  -4  -8  340.91   15.00
   0   4   8  354.21   16.60
   0  -4   8  369.44   16.34
   0   4   8  382.03   15.96
   0  -4   8  382.90   17.21
   0  -4   8  373.94   16.67
   0  -4   8  349.79   15.93
   0  -4   8  363.80   16.10
   0   4   8  372.04   15.68
   0   4   8  356.76   14.89
   0  -4   8  362.36   16.20
   0  -4  -8  361.22   15.76
   0  -4   8  374.69   16.64
   0   4   8  364.67   15.47
   0  -4   8  358.04   16.86
   0  -4  -9 2130.35   88.14
   0   4   9 2349.00   88.50
   0  -4   9 2309.60   88.43
   0   4  -9 2257.85   87.86
   0  -4   9 2108.64   89.12
   0  -4   9 2089.86   89.11
   0  -4   9 2169.04   89.11
   0  -4   9 2073.34   89.40
   0  -4  -9 2152.29   87.78
   0  -4   9 2263.56   89.15
   0  -4   9 2154.04   88.81
   0   4   9 2118.49   88.30
   0   4   9 2174.20   88.44
   0  -4   9 2091.87   89.51
   0  -4   9 2157.32   88.64
   0   4   9 2198.96   88.32
   0  -4  -9 2209.54   88.29
   0  -4   9 2196.00   88.76
   0  -4   9 2152.55   88.99
   0   4   9 2099.56   87.85
   0  -4   9 2187.34   88.74
   0   4   9 2211.36   88.44
   0  -4   9 2301.45   89.29
   0   4  10   33.01    5.16
   0  -4  10   32.28    5.82
   0   4  10   42.90    6.54
   0   4  10   34.84    7.27
   0   4  10   35.52    5.24
   0   4  10   36.67    5.10
   0  -4  10   35.69    6.31
   0  -4  10   36.58    7.11
   0  -4 -10   38.18    4.95
   0   4  10   32.44    5.51
   0   4  10   29.91    4.11
   0   4 -10   43.05    4.17
   0  -4 -10   35.14    4.79
   0   4  10   43.07    6.20
   0  -4  10   40.60    6.05
   0   4  11  545.25   24.41
   0  -4  11  547.21   24.23
   0  -4  11  522.47   24.14
   0   4  11  572.16   24.36
   0  -4  11  525.15   24.36
   0  -4  11  582.60   25.51
   0  -4  11  571.60   25.51
   0  -4  11  547.57   25.80
   0  -4  11  578.17   25.40
   0   4  11  561.88   25.64
   0   4  11  593.74   25.17
   0   4  11  553.00   24.23
   0   4  11  552.33   23.95
   0  -4  11  567.52   25.34
   0  -4  11  559.20   25.86
   0  -4 -11  543.61   23.70
   0   4  11  568.67   24.47
   0   4  11  546.20   24.24
   0  -4  11  558.00   25.52
   0  -4  12  884.26   32.75
   0   4  12  913.31   32.69
   0  -4  12  882.44   32.52
   0   4  12  879.45   32.54
   0  -4  12  897.74   32.57
   0   4  12  891.80   32.83
   0   4  12  655.32   32.88
   0  -4  12  654.48   33.03
   0   4  12  646.45   32.57
   0  -4  12  638.24   33.59
   0  -4  12  706.92   33.19
   0  -4 -12  670.94   31.99
   0  -4  12  694.98   33.34
   0   4  12  768.01   33.60
   0   4  12  782.67   33.17
   0   4  12  730.32   33.13
   0  -4  12  667.38   33.78
   0  -4  12  714.22   33.27
   0  -4  12  660.70   32.76
   0  -4  12  700.92   33.21
   0  -4  12  743.50   32.74
   0  -4  12  718.93   32.72
   0  -4  12  713.90   32.65
   0  -4  12  759.36   33.44
   0   4  13  229.24   12.28
   0  -4  13  219.87   11.79
   0   4  13  240.77   12.22
   0  -4  13  218.76   12.09
   0   4  13  185.16   12.72
   0   4  13  175.76   12.39
   0   4  13  188.11   12.60
   0  -4  13  190.90   13.15
   0  -4  13  178.77   13.74
   0   4  13  198.83   13.99
   0  -4  13  197.96   13.33
   0   4  13  204.07   12.75
   0   4  13  206.81   12.95
   0  -4  13  201.29   12.84
   0  -4  13  181.09   13.86
   0   4  13  203.38   12.70
   0   4  13  209.74   14.24
   0  -4  13  191.43   12.48
   0  -4  13  203.65   13.13
   0  -4  13  192.18   11.95
   0  -4  13  183.57   12.17
   0   4  13  206.62   11.90
   0   4  13  185.31   11.42
   0  -4  13  206.23   12.29
   0  -4  13  199.68   13.29
   0   4  14  128.94   10.08
   0   4  14  134.11    9.67
   0  -4  14  127.68    9.94
   0  -4 -14  113.40    9.56
   0  -4  14  126.45    9.43
   0   4  14  104.00   10.22
   0   4  14  105.93   10.31
   0  -4  14  119.96   11.18
   0   4  14  104.87   10.99
   0  -4  14   99.86   12.04
   0   4  14  106.09   11.99
   0   4  14  107.08   11.07
   0   4  14  108.79   10.35
   0   4  14  125.15   11.74
   0   4  14  109.18   10.24
   0  -4  14  110.46   11.70
   0   4  14  114.25    9.06
   0  -4  14  106.12   10.48
   0  -4  14  117.12   10.67
   0   4  14  110.78    9.13
   0  -4  14  105.01   10.85
   0   4  14  105.50    9.56
   0  -4  14  109.96    9.90
   0  -4  14  111.51    9.91
   0  -4  14  120.34   10.03
   0  -4  14  101.38   11.57
   0  -4  15  148.59   10.61
   0   4  15  150.22   10.61
   0  -4  15  153.79   10.99
   0   4  15  158.02   10.91
   0  -4 -15  144.72   10.95
   0  -4  15  150.21   10.84
   0   4  15   99.14   11.65
   0   4  15  108.55   11.24
   0   4  15  103.96   12.18
   0   4  15  110.67   12.97
   0  -4  15  112.92   12.49
   0  -4  15  109.00   12.81
   0   4  15  152.17   12.46
   0   4  15  139.29   11.28
   0   4  15  141.14   11.48
   0   4  15  122.49   12.99
   0   4  15  108.83    9.71
   0  -4  15  109.43   11.05
   0  -4  15  110.75   12.86
   0  -4  15  131.10   12.33
   0   4  15  130.83   10.22
   0  -4  15  114.47   11.56
   0  -4  15  137.49   10.66
   0  -4  15  122.30   10.58
   0  -4  15  137.22   11.49
   0  -4  15  133.24   11.36
   0   4  15  119.07   10.32
   0  -4  15  126.93   12.50
   0  -4  16 2182.33   80.14
   0   4  16 2190.47   80.17
   0  -4 -16 2000.28   80.07
   0  -4  16 2146.49   79.79
   0   4  16 2173.30   79.87
   0   4  16 1769.39   80.49
   0   4  16 1794.36   80.17
   0  -4  16 1677.95   80.35
   0   4  16 1779.50   80.81
   0   4  16 1878.38   81.27
   0  -4  16 1840.50   80.84
   0  -4  16 1732.58   81.18
   0   4  16 2008.03   80.91
   0   4  16 2102.78   80.58
   0  -4  16 1865.71   80.87
   0  -4  16 1806.19   81.23
   0  -4  16 1841.93   80.24
   0   4  16 1811.73   79.43
   0   4  16 1947.77   80.39
   0   4  16 1850.78   81.34
   0   4  16 1874.49   79.87
   0  -4  16 1848.29   80.08
   0  -4  16 1903.88   80.94
   0  -4  16 1892.44   80.26
   0   4  16 1876.89   79.73
   0  -4  16 1901.01   80.16
   0  -4  16 1944.57   80.37
   0  -4  16 2035.59   81.05
   0  -4 -17  571.26   26.15
   0  -4 -17  534.39   25.79
   0  -4 -17  547.94   25.55
   0  -4  17  601.93   26.14
   0  -4  17  597.99   26.17
   0   4  17  600.10   26.33
   0  -4  17  460.60   26.66
   0   4  17  447.46   26.34
   0   4  17  435.95   26.56
   0  -4  17  453.90   27.60
   0   4  17  484.79   26.93
   0   4  17  538.27   27.77
   0  -4  17  493.63   26.97
   0   4  17  618.87   27.52
   0   4  17  623.62   26.74
   0   4  17  597.18   27.44
   0  -4  17  553.97   27.00
   0   4  17  518.51   25.28
   0   4  17  522.83   27.98
   0   4  17  550.52   26.33
   0  -4  17  480.71   27.80
   0  -4  17  497.35   26.41
   0   4  17  556.88   26.04
   0  -4  17  533.23   26.22
   0  -4  17  534.17   27.21
   0  -4  17  529.34   26.39
   0   4  17  544.56   25.62
   0  -4  17  512.07   26.53
   0  -4  17  556.72   26.81
   0  -4  17  580.18   27.44
   0  -4 -18  341.88   17.95
   0  -4 -18  337.26   18.06
   0  -4 -18  333.44   17.94
   0   4  18  276.27   18.87
   0   4  18  268.16   19.02
   0  -4  18  290.91   18.85
   0   4  18  324.48   20.17
   0  -4  18  282.79   19.94
   0   4  18  286.79   19.10
   0  -4  18  311.53   19.63
   0   4  18  370.50   19.74
   0   4  18  345.67   19.71
   0   4  18  291.65   20.49
   0   4  18  319.43   18.63
   0  -4  18  312.21   19.39
   0   4  18  296.49   17.17
   0  -4  18  307.68   18.46
   0  -4  18  261.52   20.16
   0  -4  18  327.40   19.12
   0  -4  18  312.43   18.73
   0  -4  18  325.40   18.81
   0  -4  18  330.93   19.44
   0  -4  18  322.07   18.88
   0   4  18  327.46   17.77
   0   4  18  310.96   18.26
   0  -4  18  346.23   19.78
   0  -4 -19   32.65    9.72
   0  -4 -19   46.07    9.79
   0  -4 -19   37.73    9.69
   0   4  19   25.51   11.03
   0  -4  19   25.37   11.69
   0   4  19   25.63   12.07
   0   4  19   28.04   12.33
   0  -4  19   26.29   12.28
   0   4  19   17.39   11.49
   0   4  19   60.45   11.80
   0   4  19   49.40   10.86
   0   4  19   48.75   10.83
   0  -4  19   31.29   10.95
   0  -4  19   31.76   13.10
   0   4  19   27.38   13.00
   0  -4  19   33.44   11.37
   0  -4  19   32.47   10.82
   0   4  19   30.12    9.73
   0  -4  19   32.85   10.77
   0  -4  19   33.10   10.55
   0  -4  19   46.12   11.11
   0  -4  19   51.75   12.27
   0  -4 -20   19.83    9.52
   0  -4 -20   11.62    9.33
   0  -4 -20    5.17    8.88
   0  -4 -20   10.29    9.13
   0   4  20   25.35   11.84
   0   4  20   19.09   11.08
   0  -4  20   11.15   11.57
   0  -4  20    3.16   11.91
   0   4  20   17.02   11.85
   0   4  20   18.57   10.81
   0  -4  20    7.27   10.47
   0   4  20    8.30    9.89
   0  -4  20   20.07   11.71
   0  -4  20   25.40   10.39
   0  -4  20    8.25   10.29
   0  -4  20   15.76   10.70
   0   4  20   11.17    9.94
   0  -4  20    7.85   11.82
   0  -4 -21  126.79   11.14
   0  -4 -21  115.53   11.10
   0  -4 -21  127.40   11.08
   0  -4 -21  113.39   11.01
   0  -4 -21  102.00   11.03
   0  -4  21   96.17   13.50
   0   4  21  106.89   13.37
   0   4  21  101.10   13.84
   0   4  21  104.18   13.47
   0  -4  21  104.25   13.77
   0   4  21  130.12   13.05
   0   4  21  105.77   12.58
   0  -4  21  114.02   13.11
   0  -4  21  109.88   12.13
   0  -4  21  113.54   12.75
   0   4  21  114.71   11.91
   0  -4  21  111.04   12.63
   0  -4  21  116.10   13.96
   0  -4 -22   12.09    8.69
   0  -4 -22   11.84    7.85
   0  -4 -22    8.61    8.02
   0  -4 -22   15.76    8.19
   0  -4 -22   14.19    8.63
   0   4  22   19.33   11.08
   0   4  22   11.09   10.68
   0   4  22    8.47    9.25
   0  -4 -22   12.41    7.90
   0  -4  23   72.29   11.71
   0   4  23   65.09   11.09
   0   4  23   56.23   11.21
   0   4  23   56.46   11.76
   0   4  23   58.12   12.03
   0  -4  23   68.37   11.49
   0   4  23   57.07   10.97
   0   4  23   65.38   10.26
   0   4  23   65.79   12.23
   0   4  23   63.97    9.86
   0  -4 -23   51.10    8.21
   0   4  24  176.27   12.82
   0   4  24  189.60   14.60
   0   4  24  214.97   13.68
   0   4  24  166.00   13.94
   0   4  25   13.24    8.91
   0   4  25    8.65    7.17
   0   4  25    5.02    7.80
   0   4  25    3.40    8.53
   0   4  26  156.10   11.09
   0   4  26  177.36   10.66
   0   4  26  143.36   10.69
   0   4  27   19.98    5.64
   0   4  27   11.69    5.41
   0  -5   0   -1.85    3.83
   0   5   0    1.09    4.52
   0  -5   0   -0.42    2.30
   0  -5   0    0.99    3.36
   0   5   0    2.79    5.31
   0  -5   0   -0.51    4.21
   0  -5   0    2.99    4.40
   0   5   0   -1.85    4.19
   0   5   0    2.24    3.06
   0   5   0   -1.94    4.83
   0   5   0    0.06    4.77
   0  -5   0   -0.41    4.78
   0  -5   0   -0.34    3.48
   0  -5   0    0.60    4.75
   0  -5   0   -0.15    4.18
   0  -5   0    2.78    4.55
   0  -5   0    1.79    3.58
   0   5   1    1.67    4.69
   0   5  -1    5.14    4.06
   0  -5   1    4.60    3.08
   0  -5  -1    2.85    3.17
   0  -5   1    3.01    3.95
   0  -5   1    4.46    3.60
   0   5  -1    2.55    3.77
   0   5   1   -0.58    5.21
   0  -5  -1    1.42    3.38
   0  -5  -1    1.06    4.21
   0  -5  -1    2.88    4.26
   0   5  -1    1.88    5.02
   0   5  -1    8.28    4.63
   0  -5   1    1.97    4.23
   0  -5   1    2.14    3.95
   0  -5   1   -3.27    4.59
   0  -5   1    1.01    3.75
   0  -5  -1    3.61    4.25
   0  -5   1   -2.20    4.25
   0  -5   1    0.40    4.08
   0   5  -1   -0.31    4.14
   0   5   1   -1.13    3.44
   0   5  -1   -0.59    4.18
   0  -5   1   -1.37    4.53
   0  -5   1   -0.10    4.27
   0  -5  -1   -0.11    4.43
   0   5   1    2.07    4.14
   0   5  -1    0.53    4.68
   0   5  -1   -1.24    4.45
   0   5   1    1.17    4.61
   0  -5   1   -1.36    4.69
   0   5   1    1.87    4.85
   0  -5   1    0.23    1.86
   0  -5   1   -0.80    4.51
   0  -5  -1    1.56    4.76
   0  -5   1    3.71    4.06
   0  -5  -1    0.74    4.39
   0  -5  -1    4.55    4.12
   0  -5  -1    2.65    3.82
   0  -5   1    4.74    4.44
   0  -5  -2    2.73    4.54
   0  -5   2    1.52    4.13
   0  -5   2    3.95    2.86
   0  -5  -2    5.53    3.87
   0  -5   2    0.53    3.43
   0  -5  -2    2.26    4.84
   0  -5   2    3.08    3.19
   0  -5  -2    0.79    4.15
   0   5  -2    2.93    3.63
   0   5  -2   -0.20    4.16
   0   5   2    5.25    4.54
   0  -5  -2    2.46    3.44
   0  -5  -2    2.34    4.74
   0   5  -2    4.32    5.18
   0  -5  -2    8.00    4.51
   0  -5   2    3.35    3.37
   0  -5  -2    0.96    4.50
   0  -5  -2    4.01    4.06
   0   5  -2    2.72    3.33
   0   5  -2    4.36    4.53
   0  -5  -2    2.71    3.75
   0   5  -2    0.44    4.27
   0  -5   2   -1.48    3.02
   0  -5   2   -1.50    4.91
   0   5  -2   -0.75    3.97
   0   5   2    2.45    5.35
   0   5   2    2.30    4.20
   0  -5  -2    0.64    4.20
   0   5   2    2.57    3.80
   0  -5   2   -0.15    4.26
   0   5   2   -1.06    4.78
   0   5  -2    3.34    4.60
   0   5  -2   -0.75    4.45
   0   5   2    0.06    4.98
   0  -5   2   -0.77    4.31
   0  -5   2   -0.84    4.53
   0  -5  -2    0.68    4.85
   0  -5   2   -0.89    2.49
   0  -5   2    2.20    4.11
   0  -5   2   -0.15    4.26
   0  -5   2    2.66    3.99
   0  -5  -2    1.64    4.44
   0  -5   2    1.61    3.67
   0   5   2    4.14    5.53
   0  -5   2   -2.53    3.47
   0  -5   2    1.26    3.97
   0  -5   3    3.69    2.55
   0   5   3    8.23    4.48
   0  -5  -3    6.08    4.88
   0  -5   3    4.82    3.13
   0   5  -3    7.39    3.20
   0   5  -3   10.22    5.19
   0  -5  -3    6.72    4.54
   0  -5  -3    7.76    4.18
   0   5  -3    6.92    3.96
   0  -5  -3    7.02    3.99
   0   5  -3    9.61    3.83
   0   5  -3    6.22    4.17
   0   5  -3    7.88    4.06
   0  -5  -3    8.19    4.78
   0  -5  -3    9.11    4.96
   0   5  -3    7.00    4.90
   0   5   3    2.66    5.17
   0   5  -3   -0.75    3.79
   0   5   3   -1.13    5.10
   0  -5  -3    1.09    4.65
   0   5  -3    5.28    2.70
   0  -5  -3    2.99    4.31
   0   5   3    0.37    4.12
   0  -5   3    3.55    4.35
   0   5  -3    1.14    3.18
   0   5  -3   -1.07    4.27
   0  -5   3    1.53    4.34
   0   5   3    0.54    4.86
   0   5   3   -0.27    5.05
   0  -5  -3   -1.09    5.22
   0  -5   3    1.51    2.94
   0  -5   3   -0.76    4.38
   0  -5   3    2.61    3.89
   0  -5   3    2.93    2.58
   0  -5   3    5.95    4.16
   0  -5   3    0.83    3.97
   0  -5   3    1.85    3.31
   0  -5   3   -0.42    4.06
   0   5   3    4.83    5.32
   0  -5   3    3.97    4.12
   0  -5  -4    1.30    5.46
   0   5  -4    0.82    3.20
   0   5   4    2.65    4.77
   0   5  -4    1.84    4.20
   0  -5  -4    4.10    5.13
   0   5  -4    1.69    4.07
   0  -5  -4    4.37    4.73
   0   5  -4    3.62    3.34
   0   5  -4    4.33    4.13
   0   5  -4    3.13    3.79
   0   5  -4    3.85    3.81
   0  -5  -4    1.91    4.45
   0  -5  -4   -1.39    5.08
   0   5  -4    2.99    2.95
   0   5   4    0.08    5.66
   0  -5   4    0.94    4.50
   0   5   4   -0.52    5.47
   0  -5   4   -1.43    4.23
   0   5  -4   -2.32    3.72
   0  -5   4    1.25    2.96
   0   5   4    2.29    4.49
   0  -5  -4    1.90    4.22
   0   5  -4    0.75    2.62
   0   5  -4    0.06    2.98
   0   5   4    0.21    5.28
   0   5   4   -1.58    5.22
   0   5  -4   -1.71    4.28
   0  -5   4   -1.81    3.42
   0  -5   4    0.27    4.05
   0  -5  -4   -4.59    5.03
   0   5   4   -1.98    6.04
   0  -5   4    0.79    3.03
   0   5   5   -1.01    4.91
   0   5  -5    0.29    3.44
   0  -5  -5    2.53    4.69
   0  -5  -5    0.86    4.95
   0   5  -5    3.20    4.20
   0  -5   5    5.43    3.27
   0  -5  -5    3.28    5.18
   0   5  -5    2.84    3.45
   0   5  -5    2.23    3.07
   0   5  -5    1.62    4.08
   0   5  -5    2.33    3.93
   0   5  -5    4.51    2.63
   0   5   5    2.43    3.44
   0  -5  -5    3.11    5.32
   0   5  -5    1.85    3.83
   0   5   5   -2.48    5.95
   0   5  -5   -1.27    3.48
   0   5   5    2.65    5.35
   0  -5   5    0.39    3.94
   0   5   5    1.28    5.06
   0  -5  -5    2.68    4.55
   0   5  -5   -0.73    2.78
   0  -5   5    2.51    2.94
   0   5  -5   -0.53    2.78
   0   5  -5    5.20    4.21
   0  -5   5   -0.52    4.27
   0   5   5    1.18    5.23
   0  -5  -5    0.07    5.27
   0  -5   5   -0.76    3.80
   0  -5   5   -3.04    4.21
   0   5   5    6.80    4.51
   0   5   5    5.79    5.88
   0  -5   5    0.62    3.50
   0   5   6    2.35    5.05
   0   5   6    2.23    3.42
   0   5  -6    0.63    3.15
   0   5  -6    1.80    2.76
   0   5   6    3.37    3.53
   0  -5   6    1.27    3.69
   0  -5   6    2.96    3.55
   0  -5  -6    0.25    4.81
   0  -5  -6   -1.15    5.38
   0   5  -6    1.32    4.08
   0  -5  -6    3.37    5.36
   0   5  -6    1.29    3.90
   0  -5  -6    1.76    5.57
   0  -5   6    0.21    3.44
   0   5  -6    3.04    3.86
   0   5   6    1.82    6.11
   0   5   6    3.11    5.69
   0   5  -6   -0.24    3.34
   0  -5   6    2.35    4.72
   0   5   6   -2.39    4.88
   0   5  -6   -3.64    3.97
   0  -5   6   -2.67    3.90
   0   5   6   -2.55    3.93
   0  -5   6    1.48    4.33
   0  -5  -6    0.21    5.08
   0  -5   6   -3.52    3.96
   0  -5   6    1.28    4.17
   0  -5  -6    1.44    4.59
   0   5   6   -0.90    5.43
   0   5  -6   -0.77    2.64
   0  -5  -7    5.03    6.00
   0  -5  -7    1.40    6.03
   0   5  -7    3.63    4.18
   0   5   7    3.60    4.40
   0   5  -7    0.10    2.96
   0  -5   7    4.05    3.82
   0  -5  -7    0.07    5.58
   0   5  -7    2.26    4.18
   0   5  -7    2.03    3.66
   0  -5   7    2.52    4.16
   0   5   7    3.50    3.91
   0  -5   7    4.64    5.66
   0   5   7   -0.57    6.48
   0  -5  -7    1.45    4.66
   0   5   7    1.75    5.85
   0  -5   7    1.98    5.03
   0   5   7   -1.37    5.20
   0   5  -7   -0.85    3.73
   0  -5  -7    0.95    5.19
   0  -5   7    1.83    4.71
   0   5   7    4.85    3.89
   0  -5   7    0.73    4.42
   0  -5   7    0.28    3.68
   0  -5   7   -0.50    4.29
   0   5   8   44.58    4.72
   0   5  -8   25.12    4.54
   0  -5  -8   30.87    6.53
   0  -5  -8   32.36    6.00
   0   5   8   40.97    5.12
   0  -5   8   33.98    4.92
   0  -5   8   41.20    4.70
   0   5  -8   26.35    4.55
   0  -5  -8   30.70    6.11
   0  -5   8    0.89    6.51
   0  -5   8   -1.33    6.31
   0   5   8    1.41    5.31
   0  -5   8   -1.07    5.63
   0  -5   8    3.79    4.98
   0  -5  -8    2.77    5.15
   0  -5   8    2.76    5.06
   0   5   8    4.24    4.21
   0  -5   8    5.92    4.78
   0  -5   9   13.02    5.36
   0   5   9   13.57    6.57
   0  -5   9    2.39    5.88
   0   5   9    3.37    5.23
   0   5   9    3.92    4.18
   0  -5   9    5.85    5.60
   0  -5  -9    9.66    5.33
   0  -5   9    6.18    5.36
   0  -5   9    5.31    6.34
   0   5   9    4.41    4.66
   0  -5   9   73.13    5.70
   0  -5  -9   70.44    5.25
   0  -5  -9   62.36    6.44
   0   5  -9   59.20    4.98
   0  -5   9   71.09    5.31
   0   5   9   77.71    5.55
   0   5   9   77.43    6.07
   0  -5  -9   60.07    7.13
   0  -5 -10    9.58    6.53
   0   5 -10    8.10    4.39
   0  -5 -10    3.83    5.99
   0  -5  10    4.30    6.84
   0  -5  10   -0.75    7.32
   0  -5  10    4.54    7.38
   0   5  10    5.63    6.66
   0  -5  10    3.03    6.91
   0   5  10    2.96    5.15
   0  -5 -10    0.86    5.09
   0   5  10   -0.57    4.78
   0  -5  10   -0.75    6.77
   0   5  11   28.45    6.07
   0  -5 -11   28.35    7.22
   0   5  11   30.74    5.85
   0  -5 -11   31.07    6.81
   0  -5  11   34.96    6.19
   0  -5  11   31.39    5.63
   0  -5  11   -3.67    7.84
   0   5  11   -1.54    5.84
   0  -5  11    6.43    7.84
   0  -5  11    1.09    7.88
   0   5  11    9.22    8.05
   0   5  11   11.22    7.18
   0  -5  11    2.60    6.60
   0   5  11    3.67    5.24
   0  -5  11   -5.96    7.38
   0  -5 -11    5.39    4.97
   0  -5  11    0.54    6.03
   0  -5  11    5.06    6.28
   0  -5  11    0.65    7.11
   0  -5  11    2.46    7.19
   0   5  12   11.45    6.30
   0  -5  12    6.18    5.86
   0   5  12    6.56    5.83
   0  -5  12    8.34    6.12
   0  -5  12    8.60    6.36
   0  -5  12   -0.14    7.73
   0  -5  12   -4.62    7.73
   0  -5  12    0.15    7.67
   0   5  12    0.98    6.81
   0   5  12   -1.45    7.30
   0   5  12    2.24    8.48
   0  -5  12   -2.74    6.69
   0  -5 -12    1.14    6.03
   0  -5  12   -5.94    7.48
   0  -5  12   -2.83    6.16
   0   5  12   -1.25    6.07
   0  -5  12   -0.12    6.40
   0  -5  12   -2.87    7.57
   0  -5  12    5.66    8.34
   0  -5  12   -4.56    6.43
   0  -5 -13    0.39    7.00
   0   5  13    3.01    6.47
   0  -5  13    4.99    6.58
   0  -5  13   -3.99    6.31
   0   5  13    5.20    6.89
   0   5  13    8.09    6.81
   0   5  13    0.15    8.17
   0  -5  13    0.16    8.98
   0   5  13    3.00    7.61
   0  -5  13    1.62    9.05
   0  -5  13   -4.94    8.46
   0   5  13    0.95    9.01
   0   5  13    3.57    8.20
   0  -5  13   -2.05    8.06
   0   5  13   -7.46    7.65
   0  -5 -13    4.02    6.07
   0  -5  13   -0.27    7.44
   0  -5  13    0.39    7.03
   0  -5  13    1.99    7.28
   0   5  13   -3.39    6.29
   0  -5  13   -5.97    8.37
   0  -5  13    0.32    8.94
   0  -5  13    1.04    6.77
   0  -5 -14   19.39    7.99
   0  -5 -14   22.21    8.21
   0  -5 -14   19.67    8.08
   0   5  14   28.52    7.44
   0  -5  14   22.93    7.71
   0   5  14   19.41    7.69
   0   5  14   -5.66    9.05
   0   5  14    3.52   10.45
   0  -5  14   -2.29    9.83
   0   5  14    8.83    8.05
   0  -5  14   -8.44    9.54
   0   5  14    3.86    9.35
   0   5  14    6.65    8.91
   0   5  14    6.76    8.83
   0  -5  14    3.43    7.76
   0   5  14    1.85    8.33
   0   5  14   -5.49   10.28
   0  -5  14   -1.20    9.26
   0  -5  14    4.10    9.05
   0  -5  14   -0.56    7.64
   0   5  14   -0.64    7.02
   0  -5  14    9.00    7.62
   0  -5  14    3.55    7.28
   0  -5  14    6.47    9.51
   0   5  15   32.47    8.55
   0  -5 -15   20.73    8.17
   0  -5 -15   24.75    8.45
   0  -5  15   35.63    8.37
   0  -5 -15   26.96    9.04
   0   5  15   -0.88    9.54
   0   5  15   -3.44    7.99
   0   5  15    0.62   10.52
   0  -5  15   -5.67   10.71
   0   5  15   -2.19    9.24
   0   5  15    7.90   10.10
   0   5  15    3.97    9.17
   0   5  15    2.08   11.01
   0   5  15    2.80    8.60
   0  -5  15    0.16    8.06
   0  -5  15   -1.84    9.93
   0   5  15   -2.24    7.17
   0  -5  15   -1.22    8.58
   0  -5  15    1.66    9.58
   0  -5  15    0.47    8.15
   0  -5  15    2.83    9.64
   0  -5  15    6.97    8.45
   0  -5 -16    4.61    8.62
   0  -5 -16   12.49    8.89
   0  -5 -16   10.47    9.27
   0  -5  16    7.94    9.74
   0   5  16    2.08    9.34
   0   5  16   -1.53   11.56
   0   5  16    1.06    9.39
   0   5  16    8.25    9.93
   0  -5  16    9.14   11.81
   0   5  16   -0.87    9.22
   0   5  16    5.68   10.56
   0  -5  16   -4.91    9.92
   0   5  16    4.38    9.46
   0   5  16    5.02   10.88
   0  -5  16    0.69    9.31
   0  -5  16    5.43    8.85
   0   5  16    0.30    7.72
   0  -5  16   -3.78    8.83
   0  -5  16  -11.53    9.18
   0  -5  16   10.00   11.17
   0  -5  16   10.33    8.78
   0  -5 -17   57.26    9.88
   0  -5 -17   59.17    9.45
   0  -5 -17   52.33    9.52
   0  -5 -17   52.52    9.85
   0   5  17    0.40   10.45
   0  -5  17    8.39   11.14
   0   5  17    6.07    9.96
   0  -5  17    2.65   11.21
   0   5  17   -3.96   11.10
   0   5  17    7.08   12.08
   0   5  17   17.82   10.87
   0  -5  17   -2.18   10.19
   0   5  17   -1.65    9.21
   0   5  17   -2.75   12.44
   0  -5  17    8.27   10.11
   0  -5  17    5.64    9.14
   0   5  17   -0.81    8.38
   0  -5  17    8.10    9.20
   0  -5  17    5.16    9.00
   0  -5  17    4.39   10.86
   0  -5  17    2.13    9.16
   0  -5 -18   15.02    9.38
   0  -5 -18    8.26    9.25
   0  -5 -18    9.64    9.06
   0  -5 -18    5.76    9.16
   0   5  18    3.79   10.01
   0   5  18   -3.16   11.28
   0  -5  18    2.03   11.39
   0  -5  18    2.31   11.49
   0   5  18   -6.58   12.47
   0   5  18   -0.65   11.47
   0   5  18   -1.63   10.12
   0   5  18    2.88   10.26
   0  -5  18   -9.83   10.54
   0   5  18    6.05   10.08
   0   5  18   -0.24   12.44
   0  -5  18    1.44   10.24
   0   5  18    4.58    8.80
   0  -5  18   -6.75    9.95
   0  -5  18   -0.57    9.62
   0  -5  18   -2.59   11.62
   0  -5  18   -8.89    9.37
   0  -5 -19   19.65    9.72
   0  -5 -19   16.79    9.25
   0  -5 -19   19.81    9.65
   0  -5 -19   31.54    9.46
   0  -5  19   -9.73   10.99
   0   5  19   -0.43   11.47
   0   5  19    3.07   10.70
   0  -5  19   -4.02   11.92
   0   5  19   -4.02   12.04
   0   5  19    0.47   13.10
   0   5  19   10.18   10.78
   0   5  19    3.92   10.72
   0   5  19    3.83    9.95
   0  -5  19   -1.55   10.62
   0   5  19   -9.31   12.17
   0  -5  19    4.99   10.39
   0  -5  19   -3.48   10.05
   0  -5  19    0.19    9.59
   0   5  19   -2.77    8.99
   0  -5  19    0.87   11.46
   0  -5 -20   -1.47    8.87
   0  -5 -20   -3.55    9.02
   0  -5 -20   -6.19    9.16
   0  -5 -20   -2.77    9.18
   0  -5 -20   -0.47    9.21
   0  -5 -20    0.16    9.08
   0  -5  20   -0.62   11.52
   0   5  20    2.66   10.91
   0  -5  20    1.46   11.70
   0   5  20   -2.01   11.45
   0   5  20    3.30   12.25
   0  -5  20    2.50   10.86
   0   5  20    1.71   10.27
   0  -5  20    3.83   10.07
   0  -5  20    6.47   10.04
   0  -5  20    5.11   10.39
   0  -5  20   -6.67   11.45
   0  -5 -21    1.20    8.97
   0  -5 -21    3.25    8.54
   0  -5 -21    3.45    8.79
   0  -5 -21    2.89    8.73
   0  -5 -21   -5.08    8.51
   0  -5  21   11.13   11.45
   0   5  21    0.22   11.41
   0  -5  21    1.61   11.18
   0   5  21   -3.90   10.81
   0   5  21   -2.34   10.26
   0  -5  21   -1.60   10.03
   0  -5 -21    3.33    8.64
   0  -5 -22    3.75    7.58
   0  -5 -22    3.83    7.89
   0  -5 -22    4.84    8.29
   0  -5 -22   -0.82    7.66
   0   5  22   -0.93   10.26
   0  -5  22    5.94   11.08
   0   5  22    1.25   10.39
   0  -5  22   -0.93   10.91
   0   5  22   -6.54   11.43
   0   5  22   -2.28   10.49
   0   5  22    1.09   10.38
   0   5  22   -5.30   10.41
   0   5  22    3.68    9.20
   0  -5  22   -4.11    9.50
   0  -5  22    1.34    9.74
   0  -5  22    0.57   10.60
   0  -5  23    4.57   10.03
   0   5  23   -0.66    9.10
   0   5  23    5.58    9.70
   0  -5  23    4.38   10.11
   0   5  23    2.83   10.02
   0   5  23    2.64   10.04
   0   5  23   -0.82    9.37
   0   5  23    0.59    8.36
   0  -5  23   -7.65    9.94
   0  -5 -23    0.24    6.92
   0  -5 -23    3.88    7.15
   0   5  24    4.24    9.48
   0   5  24    7.15    8.47
   0   5  24   -4.56    9.08
   0   5  24   -1.64    9.14
   0   5  25    5.47    7.94
   0   5  25    0.12    7.16
   0   5  25    1.20    7.82
   0   5  26   -0.54    6.40
   0   5  26   -2.04    5.77
   0   5  26   -4.85    6.04
   0   6   0 2944.87  110.94
   0   6   0 2988.76  111.18
   0  -6   0 3042.29  110.33
   0  -6   0 2936.59  110.47
   0  -6   0 2775.81  109.74
   0  -6   0 2655.27  110.65
   0  -6   0 2585.33  110.48
   0  -6   0 2643.70  110.75
   0  -6   0 2320.43  110.65
   0  -6   0 2733.03  110.78
   0  -6   0 2681.64  110.64
   0   6   0 2529.78  110.89
   0   6   0 2432.10  110.73
   0  -6   0 2557.72  110.78
   0  -6   0 2799.83  110.46
   0  -6   0 2782.75  110.82
   0  -6   0 2772.80  110.38
   0  -6   0 2823.93  110.69
   0  -6   0 2818.31  110.45
   0  -6   0 2805.08  110.48
   0  -6  -1   96.94    6.18
   0   6   1   96.91    7.70
   0  -6  -1  101.56    5.69
   0  -6   1   91.32    5.50
   0  -6   1  104.93    6.14
   0   6  -1   93.91    7.84
   0   6   1  105.22    7.58
   0   6  -1   99.06    7.46
   0  -6   1   92.93    6.44
   0  -6  -1   88.77    6.98
   0  -6   1   90.96    6.49
   0  -6   1   82.55    6.62
   0  -6   1   83.22    6.71
   0  -6   1   80.48    7.23
   0   6   1   96.23    7.83
   0  -6   1   89.25    5.96
   0  -6   1   88.77    6.40
   0   6   1  119.98    8.09
   0  -6  -1  107.03    7.49
   0  -6   1  103.93    7.11
   0  -6  -1   72.72    7.10
   0  -6   1   88.53    6.64
   0   6   1   93.69    5.93
   0  -6   1   75.80    7.15
   0   6  -1  116.39    7.37
   0   6   1   99.56    7.61
   0   6   1  108.91    7.66
   0   6  -1  103.04    6.92
   0  -6   1   94.20    7.10
   0  -6  -1   91.32    7.40
   0  -6  -1   92.35    7.44
   0  -6  -1   90.41    6.45
   0  -6   1   81.11    5.86
   0  -6  -1   93.08    6.92
   0  -6  -1   81.62    6.11
   0  -6  -1   91.92    7.00
   0  -6   1   86.32    5.94
   0  -6   1   82.47    5.63
   0  -6  -1   84.60    6.25
   0  -6   1   86.95    6.16
   0  -6  -1   87.02    6.38
   0  -6   2  386.69   14.35
   0  -6  -2  384.16   14.94
   0  -6  -2  393.45   14.94
   0  -6  -2  404.76   15.73
   0  -6  -2  402.22   15.31
   0  -6   2  372.81   14.12
   0   6  -2  432.89   15.19
   0  -6  -2  425.51   14.53
   0  -6   2  435.21   14.56
   0   6  -2  431.59   15.80
   0   6  -2  417.70   15.96
   0  -6  -2  417.51   15.50
   0   6  -2  420.45   14.84
   0  -6  -2  411.29   14.75
   0  -6   2  174.22   14.83
   0  -6   2  185.74   13.73
   0  -6   2  214.36   14.75
   0   6   2  209.93   15.13
   0  -6   2  332.32   15.03
   0   6   2  326.98   14.60
   0   6  -2  231.63   14.91
   0   6  -2  258.42   15.10
   0   6   2  265.51   15.28
   0   6   2  220.76   15.10
   0  -6  -2  282.43   15.28
   0  -6   2  280.19   14.98
   0  -6   2  309.80   14.82
   0  -6  -2  306.11   15.15
   0   6   2  317.91   15.68
   0  -6   2  325.21   14.97
   0  -6   2  310.36   14.69
   0  -6   2  325.04   14.78
   0  -6   2  312.82   14.37
   0  -6   2  328.02   14.95
   0  -6  -3 1222.08   46.33
   0  -6   3 1131.94   45.15
   0  -6  -3 1209.17   46.02
   0  -6  -3 1272.50   46.59
   0  -6   3 1196.99   45.48
   0   6   3 1267.50   46.50
   0   6  -3 1331.15   46.52
   0  -6  -3 1259.01   45.87
   0  -6  -3 1292.59   45.72
   0   6  -3 1286.05   45.87
   0  -6  -3 1306.56   46.20
   0   6  -3 1308.28   46.57
   0   6  -3 1285.97   46.11
   0  -6  -3 1283.68   46.03
   0  -6  -3 1263.50   46.40
   0   6   3  909.88   46.36
   0   6   3  943.79   46.26
   0  -6   3  951.94   45.84
   0   6  -3  917.49   45.66
   0  -6   3 1104.40   46.01
   0   6   3 1092.88   45.86
   0   6  -3  966.65   45.96
   0   6  -3  995.90   46.05
   0   6   3  998.68   46.32
   0   6   3  961.80   46.28
   0  -6  -3 1032.79   46.23
   0  -6   3  973.47   45.16
   0  -6   3 1028.93   45.95
   0  -6  -3 1030.56   46.20
   0  -6   3 1041.36   45.50
   0   6   3 1094.09   46.55
   0  -6   3 1124.77   45.97
   0  -6   3 1088.40   45.83
   0  -6   3 1077.54   45.91
   0  -6   3 1102.71   45.92
   0   6   4   42.55    6.21
   0  -6  -4   42.66    6.49
   0  -6  -4   41.69    5.90
   0  -6  -4   52.29    5.98
   0  -6  -4   49.29    5.61
   0  -6  -4   52.74    5.85
   0   6  -4   42.53    5.97
   0   6  -4   47.91    5.15
   0  -6  -4   50.14    5.23
   0   6  -4   45.54    6.09
   0  -6  -4   53.60    6.37
   0   6  -4   49.74    5.33
   0   6  -4   46.83    5.60
   0   6  -4   46.65    4.52
   0   6  -4   51.65    5.20
   0  -6  -4   47.98    6.03
   0  -6   4   57.39    6.18
   0   6   4   46.56    7.36
   0  -6   4   52.82    5.55
   0   6   4   49.05    6.99
   0   6  -4   53.76    5.31
   0   6   4   44.29    5.68
   0  -6   4   46.12    4.36
   0   6  -4   57.55    5.96
   0   6   4   48.49    6.56
   0   6  -4   45.90    5.77
   0   6   4   50.14    6.38
   0  -6  -4   47.53    6.34
   0  -6   4   46.58    5.66
   0  -6   4   44.49    4.21
   0   6   4   40.56    7.03
   0  -6  -5  297.53   13.85
   0   6   5  315.17   13.55
   0   6  -5  294.65   12.63
   0   6  -5  303.98   13.61
   0   6  -5  305.20   12.83
   0  -6  -5  301.20   12.98
   0  -6  -5  306.17   13.79
   0   6  -5  302.74   12.63
   0  -6  -5  311.54   13.43
   0  -6  -5  308.97   13.13
   0  -6  -5  320.87   13.83
   0   6  -5  314.73   13.63
   0   6  -5  319.24   12.92
   0   6  -5  304.60   12.27
   0   6   5  200.41   13.62
   0  -6   5  225.44   12.61
   0   6  -5  204.50   12.20
   0   6   5  217.00   13.64
   0   6   5  268.70   13.18
   0  -6   5  270.96   11.97
   0   6  -5  221.75   12.71
   0   6   5  231.66   13.54
   0   6  -5  241.61   12.86
   0  -6  -5  241.76   13.44
   0  -6   5  247.47   12.75
   0  -6   5  245.17   12.20
   0  -6   5  229.48   12.16
   0   6   5  267.48   12.92
   0  -6  -6  522.21   23.25
   0   6   6  557.60   22.98
   0   6  -6  499.88   22.10
   0  -6  -6  535.50   22.71
   0  -6  -6  547.66   23.09
   0  -6  -6  524.50   23.00
   0   6  -6  530.80   22.86
   0   6  -6  532.55   21.74
   0   6  -6  539.46   22.11
   0   6  -6  527.50   22.05
   0  -6  -6  523.08   22.36
   0  -6  -6  546.46   22.55
   0   6   6  490.18   23.26
   0  -6   6  479.71   22.95
   0  -6   6  508.19   22.03
   0   6   6  464.41   23.11
   0   6   6  507.79   22.74
   0   6   6  497.18   22.90
   0   6  -6  513.52   22.31
   0   6  -6  503.32   22.27
   0  -6   6  479.09   21.95
   0  -6   6  488.60   21.94
   0  -6  -6  517.65   22.83
   0  -6   6  483.36   21.77
   0  -6   6  498.15   22.08
   0   6   6  526.60   22.00
   0  -6   7 2151.01   94.18
   0  -6  -7 2316.38   93.75
   0  -6  -7 2459.33   94.57
   0   6  -7 2273.21   93.60
   0  -6   7 2222.44   93.81
   0   6  -7 2241.04   93.59
   0  -6   7 2232.84   93.56
   0  -6   7 2190.07   93.43
   0  -6   7 2279.62   93.41
   0  -6   7 2213.12   93.60
   0   6  -7 2413.80   93.45
   0  -6  -7 2431.73   94.07
   0  -6  -7 2490.09   94.37
   0  -6  -7 2471.87   94.37
   0  -6  -7 2415.02   93.92
   0   6  -7 2382.15   93.50
   0  -6   8   11.83    4.84
   0   6   8   12.66    6.43
   0  -6  -8   14.32    5.05
   0  -6   8   21.53    5.85
   0   6  -8   23.55    4.78
   0  -6   8   15.64    5.04
   0  -6   8   12.42    5.07
   0  -6  -8   15.47    6.63
   0  -6  -8   17.22    6.16
   0   6  -8   20.73    4.81
   0  -6  -8   17.30    5.90
   0   6  -8   14.05    4.54
   0  -6  -8   17.25    6.27
   0  -6  -9 2270.22   88.73
   0  -6  -9 2249.74   88.40
   0   6  -9 2190.00   87.69
   0  -6  -9 2298.16   88.56
   0   6  -9 2134.95   87.61
   0  -6  -9 2270.39   88.77
   0  -6   9 2036.62   88.80
   0  -6  -9 2070.17   88.47
   0  -6   9 2095.04   89.01
   0  -6   9 2126.75   89.03
   0   6   9 2280.02   88.80
   0  -6  -9 2141.42   87.94
   0  -6   9 2094.80   88.12
   0  -6   9 2048.25   88.00
   0  -6   9 2261.97   89.23
   0  -6 -10  257.63   14.79
   0  -6 -10  248.45   14.89
   0  -6 -10  255.32   14.47
   0  -6 -10  258.53   14.54
   0  -6  10  343.10   15.81
   0  -6  10  309.79   16.10
   0  -6  10  315.50   16.01
   0  -6 -10  310.54   15.01
   0   6  10  274.98   15.21
   0   6  10  294.33   14.70
   0  -6  10  289.31   14.88
   0  -6  10  292.65   14.44
   0  -6 -10  280.50   14.31
   0  -6  10  281.10   15.77
   0  -6 -11   91.29    8.99
   0   6  11   87.79    8.41
   0  -6  11   80.11    9.86
   0  -6  11  102.12    9.87
   0  -6 -11   81.76    8.37
   0  -6  11   93.33    9.76
   0   6  11   90.44    9.44
   0   6  11   90.56   10.71
   0   6  11   90.29    8.02
   0  -6  11   85.57    8.35
   0  -6 -11   89.63    7.68
   0  -6  11   82.71    7.88
   0  -6  11   93.30    8.14
   0  -6  11   88.01    8.08
   0  -6  11   92.51   10.43
   0  -6 -12   61.52    9.11
   0  -6 -12   57.16    8.31
   0  -6 -12   64.65    8.67
   0  -6  12   69.08    9.33
   0   6  12   70.12    8.16
   0  -6 -12   66.78    8.24
   0  -6  12   76.68   10.55
   0  -6  12   73.61   10.55
   0   6  12   72.02    9.36
   0   6  12   54.75   10.42
   0  -6  12   63.19    8.42
   0   6  12   66.38    7.63
   0  -6  12   74.30    8.33
   0  -6  12   63.40    7.92
   0  -6  12   58.41    7.76
   0  -6  12   70.27    9.85
   0  -6 -13  208.43   12.12
   0  -6 -13  213.07   12.69
   0  -6 -13  213.03   12.27
   0  -6 -13  193.25   12.33
   0  -6  13  153.02   13.30
   0   6  13  156.47   11.64
   0   6  13  151.30   12.58
   0  -6 -13  167.41   11.29
   0  -6  13  153.80   13.33
   0  -6  13  167.54   13.54
   0   6  13  172.28   13.64
   0   6  13  185.43   12.91
   0  -6  13  162.35   12.01
   0  -6  13  157.05   11.47
   0  -6  13  163.16   11.45
   0  -6  13  158.42   11.57
   0  -6  13  174.88   13.33
   0   6 -14   61.79    8.61
   0  -6 -14   67.06    9.38
   0  -6 -14   61.49    9.84
   0  -6 -14   61.06    8.96
   0  -6 -14   51.88    9.55
   0   6  14   36.66   10.02
   0   6  14   37.35   11.52
   0  -6  14   45.26   10.76
   0  -6  14   40.58   10.29
   0   6  14   48.67    8.87
   0   6  14   40.95   10.36
   0   6  14   62.16    9.92
   0   6  14   58.67   11.03
   0  -6 -14   32.77    7.56
   0   6  14   47.27    9.71
   0  -6  14   40.71    9.42
   0  -6  14   44.79    8.54
   0  -6  14   40.28    8.23
   0  -6  14   64.59   11.13
   0  -6  14   48.47    8.61
   0  -6 -15  671.18   29.51
   0  -6 -15  647.18   28.99
   0   6 -15  669.21   28.71
   0  -6 -15  669.01   29.11
   0  -6 -15  641.29   29.25
   0   6  15  565.89   28.90
   0   6  15  608.47   29.84
   0  -6  15  627.32   30.30
   0   6  15  589.11   29.89
   0   6  15  642.71   31.08
   0   6  15  666.98   29.82
   0   6  15  615.24   30.15
   0  -6  15  594.35   29.02
   0   6  15  623.68   29.45
   0   6  15  601.29   31.23
   0  -6  15  594.60   28.67
   0  -6  15  579.17   28.80
   0  -6  15  578.17   28.79
   0  -6  15  669.00   30.31
   0  -6 -16  723.29   29.93
   0  -6 -16  726.31   30.03
   0  -6 -16  712.41   30.24
   0  -6 -16  716.34   30.38
   0   6  16  515.78   30.13
   0   6  16  486.37   29.17
   0  -6  16  576.39   30.97
   0   6  16  581.61   31.53
   0   6  16  532.00   30.49
   0   6  16  751.64   31.47
   0   6  16  602.43   31.68
   0   6  16  640.37   29.88
   0  -6  16  587.87   29.79
   0  -6  16  654.23   29.68
   0  -6  16  621.83   29.70
   0  -6  16  669.92   30.29
   0  -6  16  640.21   29.78
   0  -6  16  708.02   31.33
   0  -6 -17  887.63   36.39
   0  -6 -17  840.56   35.88
   0  -6 -17  853.91   35.87
   0  -6 -17  888.67   36.47
   0  -6 -17  874.82   36.18
   0   6  17  704.94   36.53
   0  -6  17  689.73   36.52
   0   6  17  650.40   35.69
   0   6  17  729.36   36.98
   0  -6  17  765.43   37.14
   0   6  17  761.32   37.71
   0   6  17  804.28   37.11
   0   6  17  785.41   36.17
   0  -6  17  756.69   36.24
   0   6  17  823.60   38.05
   0  -6  17  779.32   35.76
   0  -6  17  800.48   35.90
   0  -6  17  776.74   36.15
   0  -6  17  818.32   37.50
   0  -6 -18    2.80    9.65
   0  -6 -18   -3.02    9.45
   0  -6 -18   -4.99    9.46
   0  -6 -18    1.21    9.26
   0  -6 -18    4.15    9.48
   0  -6 -18    7.58    9.58
   0  -6  18    4.48   11.42
   0   6  18   -6.44   11.33
   0   6  18   -3.85    9.97
   0   6  18    0.47   12.46
   0   6  18   -2.18   11.03
   0  -6  18    1.92   11.55
   0   6  18    9.49   10.63
   0   6  18    5.98   12.78
   0   6  18   10.41    9.95
   0  -6  18    1.08    9.17
   0  -6  18    0.88    9.53
   0  -6  18    7.50    9.69
   0  -6  18   -3.26   11.26
   0  -6 -19  410.66   19.64
   0  -6 -19  408.85   19.83
   0  -6 -19  404.30   19.47
   0  -6 -19  386.58   19.44
   0  -6 -19  397.05   19.59
   0  -6 -19  410.93   19.58
   0   6  19  252.82   19.17
   0  -6  19  283.50   20.35
   0   6  19  258.14   19.98
   0  -6  19  330.55   20.87
   0   6  19  291.28   20.57
   0   6  19  328.29   21.63
   0   6  19  337.01   21.17
   0   6  19  326.93   19.51
   0  -6  19  363.93   20.06
   0  -6  19  322.89   19.20
   0  -6  19  330.43   19.41
   0  -6  19  375.49   21.15
   0  -6 -20  179.09   12.92
   0  -6 -20  162.91   12.70
   0  -6 -20  192.09   13.00
   0  -6 -20  178.89   12.71
   0  -6 -20  177.59   12.89
   0  -6 -20  182.59   12.84
   0  -6 -20  192.91   12.95
   0  -6 -20  167.88   12.85
   0  -6  20  107.41   13.85
   0  -6  20  115.91   13.95
   0   6  20  119.02   14.99
   0   6  20  107.97   14.02
   0   6  20  169.35   14.30
   0   6  20  173.75   13.91
   0   6  20  136.26   15.47
   0  -6  20  131.24   12.90
   0  -6  20  125.99   12.85
   0  -6  20  135.70   14.66
   0  -6 -21  179.39   12.73
   0  -6 -21  179.20   12.99
   0  -6 -21  217.93   13.37
   0  -6 -21  173.75   12.71
   0  -6 -21  176.04   12.82
   0  -6 -21  202.50   12.93
   0   6  21  132.58   13.38
   0   6  21  151.11   15.26
   0   6  21  183.12   14.47
   0   6  21  182.35   14.15
   0   6  21  146.47   12.95
   0  -6  21  172.69   13.76
   0  -6 -21  183.93   12.73
   0  -6 -21  183.46   12.58
   0  -6 -21  176.14   12.63
   0  -6 -22  276.80   14.25
   0  -6 -22  266.47   13.86
   0  -6 -22  262.21   14.08
   0  -6 -22  261.89   13.84
   0   6  22  160.48   15.62
   0  -6  22  197.70   15.56
   0   6  22  145.39   14.19
   0  -6  22  203.87   15.87
   0   6  22  178.42   15.55
   0   6  22  258.40   15.50
   0   6  22  288.33   16.04
   0   6  22  216.32   14.30
   0  -6  22  229.69   14.79
   0  -6  22  263.93   15.99
   0  -6  23  182.86   14.43
   0   6  23  149.17   14.06
   0  -6  23  197.56   14.51
   0   6  23  184.35   14.76
   0   6  23  171.42   14.51
   0   6  23  259.82   14.67
   0  -6  23  215.42   14.63
   0  -6 -23  242.62   12.83
   0  -6 -23  229.06   12.62
   0  -6 -23  276.15   13.40
   0  -6 -23  234.41   12.37
   0  -6 -23  223.81   12.37
   0   6  24   -3.17    8.69
   0   6  24   -3.31    7.60
   0   6  24    2.87    8.27
   0   6  24   -7.52    8.66
   0   6  25   34.51    7.55
   0   6  25   33.78    6.76
   0   6  25   23.82    7.18
   0   6  26   -1.66    5.22
   0   6  26   12.25    5.28
   0  -7   0    1.23    4.97
   0  -7   0    1.90    5.17
   0  -7   0   -1.42    5.54
   0  -7   0    0.57    4.91
   0  -7   0   -3.04    5.43
   0   7   0   -7.00    6.33
   0   7   0   -1.92    5.24
   0  -7   0   -1.65    5.11
   0  -7   0   -1.33    5.67
   0  -7   0   -2.06    5.99
   0   7   0   -0.28    6.04
   0  -7   0    0.60    5.46
   0  -7   0    0.86    4.57
   0  -7   0    0.93    4.35
   0  -7   0    1.03    4.42
   0  -7   0   -0.62    5.12
   0  -7   0   -2.86    4.18
   0   7   0   -1.49    6.85
   0   7   0    0.64    6.19
   0  -7   0    0.05    3.84
   0  -7   0   -0.58    4.61
   0   7  -1    2.06    6.84
   0   7  -1    8.56    6.19
   0  -7   1    2.87    4.40
   0   7   1    3.80    6.01
   0  -7  -1    2.95    4.79
   0  -7  -1    2.63    4.45
   0  -7   1    2.19    5.28
   0  -7   1   -0.78    4.78
   0  -7   1   -2.20    4.29
   0  -7  -1   -0.24    5.60
   0  -7   1   -0.15    5.14
   0  -7   1   -1.66    5.25
   0  -7   1   -2.82    4.97
   0   7  -1    2.33    5.85
   0  -7  -1   -2.21    5.93
   0   7  -1    0.29    6.16
   0  -7   1   -0.87    5.62
   0   7  -1    0.36    5.81
   0  -7  -1    4.44    4.73
   0  -7  -1    0.75    4.80
   0  -7   1    1.82    4.52
   0  -7  -1    3.43    4.83
   0  -7  -1    2.55    5.22
   0  -7   1    2.72    4.34
   0  -7   1    4.49    5.57
   0  -7  -1    3.09    5.76
   0  -7   1    0.86    3.73
   0  -7   1    1.62    4.33
   0  -7  -1    7.42    4.61
   0  -7   1    0.35    5.93
   0  -7   1    2.19    5.14
   0  -7  -1    0.98    5.38
   0   7   1   -1.65    5.39
   0  -7  -1    1.12    5.24
   0   7  -1    3.86    5.02
   0   7  -2   -0.46    5.97
   0  -7  -2    5.20    4.73
   0   7  -2    1.18    6.55
   0  -7  -2    1.51    4.11
   0   7  -2    1.80    5.02
   0   7   2   -2.30    4.35
   0  -7  -2    0.36    5.74
   0  -7   2   -1.34    5.34
   0  -7   2    1.49    4.23
   0  -7   2    0.16    5.41
   0  -7   2    0.39    5.16
   0  -7   2   -2.20    5.15
   0  -7   2    0.99    4.82
   0  -7   2    1.80    5.15
   0   7  -2   -1.36    5.40
   0   7  -2    1.97    5.60
   0  -7   2    1.62    5.59
   0  -7   2   -0.68    5.44
   0  -7  -2    4.49    6.20
   0  -7  -2    2.72    5.03
   0  -7   2   -0.32    3.76
   0  -7  -2   -0.14    4.82
   0  -7  -2   -1.02    5.11
   0  -7  -2    0.73    5.34
   0   7   2   -2.17    6.15
   0  -7  -2    1.17    5.66
   0  -7  -2    2.62    4.78
   0  -7  -3    3.85    4.92
   0   7  -3   -1.52    6.21
   0  -7  -3    3.50    6.03
   0   7  -3    3.55    6.67
   0  -7  -3    0.62    4.34
   0  -7   3   -0.58    4.04
   0  -7   3   -1.94    5.18
   0  -7   3    2.82    5.06
   0  -7   3   -1.42    4.94
   0  -7   3   -0.61    4.74
   0   7   3    1.51    4.75
   0   7  -3    1.43    4.81
   0  -7  -3    2.92    5.85
   0   7  -3    1.68    5.48
   0  -7   3   -4.69    5.49
   0   7  -3    2.01    5.75
   0  -7   3   -0.25    5.47
   0  -7  -3    0.54    5.27
   0  -7  -3    3.41    5.94
   0  -7  -3    2.18    5.85
   0  -7  -3    3.12    5.77
   0  -7  -3    2.01    5.03
   0   7   3    0.57    6.11
   0  -7  -4   38.11    7.15
   0  -7  -4   37.37    5.83
   0  -7  -4   38.35    6.43
   0   7   4   27.99    6.45
   0   7  -4   61.95    6.84
   0   7  -4   45.04    6.85
   0  -7  -4   52.36    5.66
   0  -7  -4   54.99    5.38
   0  -7  -4   40.55    6.21
   0  -7  -4   55.66    6.03
   0  -7   4    3.21    5.76
   0  -7   4    4.17    5.50
   0   7   4   11.36    5.22
   0  -7  -4   12.00    5.78
   0  -7   4   13.02    4.02
   0   7  -4   15.88    4.94
   0   7  -4    2.68    5.75
   0   7  -4    5.45    5.82
   0  -7   4    2.65    5.40
   0   7   4    7.21    7.11
   0  -7  -4   16.22    5.78
   0   7   5   -2.33    6.24
   0  -7  -5   -4.20    5.35
   0  -7  -5   -1.63    6.35
   0  -7  -5   -1.93    6.20
   0  -7  -5    2.53    6.27
   0   7  -5   -5.13    6.39
   0  -7  -5   -0.30    6.20
   0  -7  -5   -1.42    5.15
   0  -7  -5   -1.06    5.53
   0  -7  -5   -0.14    4.89
   0  -7  -5   -0.09    5.95
   0   7  -5    1.01    6.35
   0   7   5    0.36    6.94
   0  -7   5    2.78    5.17
   0   7   5   -3.69    6.95
   0  -7  -5   -0.10    6.06
   0   7   5    0.11    5.97
   0   7  -5    0.38    5.48
   0   7  -5   -3.59    5.31
   0  -7  -5   -0.75    6.32
   0  -7   5    0.24    5.20
   0   7   5    1.29    7.14
   0  -7  -5    3.13    5.77
   0  -7  -6  127.89    7.52
   0   7   6  110.35    7.93
   0  -7  -6  106.59    8.71
   0  -7  -6  192.99    8.89
   0   7  -6  194.26    9.07
   0  -7  -6  142.84    8.19
   0  -7  -6  156.44    7.54
   0   7  -6  145.59    8.17
   0  -7  -6  174.10    8.36
   0  -7  -6  179.42    8.10
   0   7   6    6.00    7.76
   0   7   6    1.32    7.45
   0  -7   6    7.38    5.72
   0   7   6   52.10    6.91
   0  -7  -6   42.12    7.25
   0   7  -6   10.23    6.06
   0   7   6   11.64    7.20
   0  -7  -6   10.65    7.24
   0   7  -6    5.75    5.96
   0  -7   6   17.46    5.96
   0  -7  -6   18.82    7.21
   0  -7  -6   34.67    6.89
   0   7   6   33.81    7.98
   0   7  -7   82.06    7.51
   0  -7  -7  107.03    8.07
   0  -7  -7  116.75    7.71
   0  -7  -7  101.92    7.16
   0  -7  -7  127.36    6.96
   0  -7  -7  117.19    8.15
   0   7  -7   93.84    6.30
   0  -7  -7   94.92    8.29
   0   7   7   28.23    6.54
   0  -7  -7   28.05    7.07
   0   7   7    2.41    8.16
   0  -7  -7    7.86    7.03
   0   7   7    4.06    6.82
   0   7  -7    4.52    5.59
   0   7  -7    7.74    5.52
   0  -7  -7    6.95    6.77
   0  -7  -7   80.50    8.40
   0  -7  -7   86.63    7.28
   0  -7  -8    4.83    6.87
   0  -7  -8    5.65    6.23
   0  -7  -8    7.20    5.84
   0   7  -8    6.64    6.47
   0  -7  -8    7.44    6.48
   0   7  -8   10.05    5.08
   0  -7  -8    8.04    6.82
   0  -7   8   -5.08    7.16
   0   7   8   -5.64    6.74
   0   7   8   -1.60    6.31
   0  -7  -8    0.36    7.24
   0  -7  -8    3.06    6.14
   0  -7  -8    4.07    7.33
   0   7  -9    2.39    6.83
   0   7  -9    3.15    6.64
   0  -7  -9    2.17    7.04
   0  -7  -9    5.14    6.40
   0  -7   9   -2.00    7.21
   0  -7   9   -5.01    8.17
   0  -7   9    0.29    7.74
   0   7   9   -1.50    7.10
   0   7   9    0.13    6.53
   0  -7  -9   -1.13    7.04
   0  -7  -9    0.33    6.33
   0  -7   9    1.23    5.38
   0  -7  -9    5.92    7.80
   0  -7 -10   13.09    7.76
   0   7 -10   12.57    6.92
   0  -7 -10   23.70    7.85
   0   7 -10   18.95    7.21
   0  -7  10   -1.29    8.33
   0   7  10    2.38    6.12
   0  -7  10    5.18    8.44
   0  -7  10    1.53    8.29
   0   7  10    9.22    7.73
   0   7  10    1.71    6.79
   0  -7 -10   -4.16    7.69
   0  -7 -10   -0.11    6.60
   0  -7  10    0.42    5.90
   0  -7  10   -2.05    8.71
   0  -7 -11    8.11    8.02
   0   7 -11   13.59    7.65
   0   7 -11    5.06    6.85
   0  -7 -11   16.00    7.94
   0  -7 -11    0.14    7.63
   0  -7 -11    7.85    7.31
   0  -7 -11   12.35    7.41
   0  -7 -11    2.00    7.65
   0  -7  11    3.87    8.82
   0  -7  11   -4.57    9.09
   0  -7  11    6.02    9.45
   0   7  11   -3.70    6.43
   0   7  11    2.78    7.90
   0  -7 -11    0.94    7.52
   0   7  11    5.85    7.21
   0  -7  11   -0.46    6.53
   0  -7  11    5.63    6.19
   0  -7 -11    3.09    6.69
   0  -7  11    4.37    8.69
   0  -7 -12   52.52    9.09
   0  -7 -12   82.28    8.96
   0  -7 -12   80.64    9.47
   0   7 -12   61.70    7.78
   0   7 -12   94.64    9.10
   0  -7 -12   77.69    9.29
   0  -7 -12   80.52    9.06
   0  -7 -12   82.39    9.55
   0  -7  12   -0.67    8.76
   0   7  12    1.48    7.48
   0  -7  12    3.65    9.48
   0  -7  12    4.65   10.20
   0   7  12   22.61    8.84
   0   7  12   26.65   10.52
   0   7  12    2.92    7.13
   0  -7 -12   -0.82    7.96
   0  -7  12    4.03    7.09
   0  -7 -12    8.12    6.77
   0  -7  12    6.65    6.73
   0  -7  12   12.00    9.98
   0  -7 -13    6.13    8.65
   0  -7 -13   20.30    8.97
   0  -7 -13   15.17    9.36
   0  -7 -13   14.44    9.01
   0  -7 -13    8.98    8.24
   0  -7 -13   16.25    8.65
   0   7 -13   12.76    7.99
   0  -7  13   -6.40    9.75
   0   7  13    5.95    8.40
   0  -7  13    4.63   10.37
   0  -7  13   -8.93    9.75
   0   7  13    3.06    7.65
   0   7  13   -2.10   10.42
   0   7  13    3.18    9.12
   0  -7 -13   -4.86    7.87
   0  -7  13   -2.04    7.01
   0  -7  13    0.14    7.30
   0  -7  13    9.66   10.48
   0  -7 -14   11.21    8.92
   0   7 -14   -1.03    8.43
   0  -7 -14   11.02    8.91
   0  -7 -14    3.15    9.04
   0  -7 -14    8.84    9.39
   0  -7 -14    1.83    9.04
   0  -7 -14    3.88    8.53
   0   7  14    0.88    9.53
   0  -7  14    5.86   11.00
   0  -7  14   -0.60   10.67
   0   7  14    4.52    8.12
   0   7  14   -5.09   10.55
   0   7  14    3.18    9.40
   0  -7 -14   -5.15    7.88
   0   7  14   -4.23    8.66
   0  -7  14    1.75    7.67
   0  -7  14   -3.51    8.04
   0  -7  14    7.19   10.60
   0   7 -15    8.88    8.51
   0  -7 -15    8.96    9.84
   0  -7 -15    8.43    9.03
   0  -7 -15   10.35   10.06
   0  -7 -15   11.54    9.75
   0  -7 -15    5.28    9.33
   0   7  15   -9.51   10.37
   0  -7  15    5.25   11.30
   0   7  15    1.78   10.83
   0   7  15    5.45    8.65
   0  -7 -15   -1.09    8.06
   0   7  15    2.33   12.46
   0   7  15    9.28   10.38
   0   7  15   -0.18    8.74
   0   7  15   -0.70   12.73
   0  -7  15    1.40    8.18
   0  -7  15    6.36    8.17
   0  -7  15    7.69   11.29
   0  -7 -16   14.89    9.89
   0  -7 -16   19.70   10.28
   0  -7 -16   27.98   10.19
   0  -7 -16   23.18    9.43
   0  -7 -16   18.81    9.49
   0  -7 -16   23.62    9.37
   0   7  16    0.69    9.17
   0   7  16    3.30   10.36
   0   7  16   -8.27   12.90
   0  -7  16    1.73   12.43
   0   7  16    2.47   10.34
   0   7  16    8.43   11.22
   0   7  16    3.77    9.11
   0   7  16    6.64   12.19
   0  -7  16   -0.70    9.44
   0  -7  16   12.79    8.69
   0  -7  16    8.10    9.11
   0  -7  16    0.21   11.83
   0  -7 -17   19.31   10.13
   0  -7 -17    7.42    9.40
   0  -7 -17   10.42    9.60
   0  -7 -17    1.45    9.48
   0  -7 -17   19.61    9.80
   0  -7 -17   16.70    9.57
   0  -7  17   -6.54   10.51
   0   7  17    0.60    9.97
   0   7  17    6.77    9.42
   0   7  17   -7.03   11.40
   0  -7  17    0.63   11.70
   0   7  17  -15.93   12.67
   0   7  17    3.10   10.50
   0   7  17   -6.85    9.54
   0   7  17   13.30   12.69
   0  -7  17    6.10    9.64
   0  -7  17   -2.17    9.29
   0  -7  17    1.99    8.57
   0  -7  17    8.89   11.88
   0  -7 -18    6.91    9.03
   0  -7 -18    4.52    9.78
   0  -7 -18    2.73    9.60
   0  -7 -18    5.20    9.25
   0  -7 -18   -5.51    9.48
   0  -7 -18   -3.85    9.46
   0  -7 -18   -1.04    9.42
   0  -7 -18   -3.24   10.14
   0  -7 -18   13.83    9.58
   0  -7  18   -6.38   11.18
   0   7  18   -5.79   10.33
   0   7  18    2.87    9.31
   0   7  18    8.48   12.02
   0   7  18  -11.36   11.58
   0  -7  18    2.32   11.77
   0   7  18    1.89   13.00
   0   7  18    1.78    9.37
   0  -7  18   -2.52    9.46
   0  -7  18   -4.69    9.74
   0  -7  18   -1.84    8.76
   0  -7  18   13.97   11.64
   0  -7 -19    2.98    9.26
   0  -7 -19   -0.82    9.54
   0  -7 -19    4.83    8.99
   0  -7 -19    2.92    9.12
   0  -7 -19    4.52    9.37
   0  -7 -19   11.34    9.94
   0  -7 -19    0.99    8.96
   0  -7 -19    6.42    9.07
   0  -7 -19   -0.33    9.29
   0  -7  19    1.57   10.43
   0   7  19  -11.40   10.80
   0  -7  19  -13.07   11.72
   0   7  19    2.28   11.87
   0   7  19   -0.42   10.82
   0   7  19   -5.96   12.16
   0  -7  19   -6.05   11.35
   0  -7  19    4.55    9.82
   0  -7  19   -4.80    9.23
   0  -7 -19    4.18    8.02
   0   7  19  -10.82   10.84
   0   7  19   -4.77   10.99
   0  -7 -20   -0.46    8.67
   0  -7 -20    0.30    8.61
   0  -7 -20    3.24    8.39
   0   7  20   -7.12   10.71
   0   7  20   -2.24   10.30
   0  -7 -20    1.13    7.28
   0   7  20   -2.40    8.75
   0  -7  20   -2.64    9.30
   0  -7 -20   -2.19    8.90
   0  -7 -20   -5.39    8.53
   0  -7 -20   -7.40    8.63
   0  -7 -20    4.96    8.63
   0  -7 -20    6.23    9.29
   0  -7 -20   -2.08    9.10
   0  -7 -21   33.66    8.48
   0  -7 -21   36.43    8.51
   0  -7 -21   33.34    8.23
   0  -7 -21   28.02    8.21
   0  -7 -21   39.15    8.66
   0  -7  21    4.83    9.83
   0  -7  21   -2.66   10.26
   0   7  21    7.28   10.37
   0   7  21   24.68    9.89
   0   7  21   21.08    9.99
   0   7  21    2.99   11.25
   0  -7  21    4.20    8.66
   0  -7  21   17.10   10.58
   0  -7 -22    3.33    6.91
   0  -7 -22   -6.36    6.73
   0  -7 -22    2.51    6.95
   0  -7 -22    4.16    7.26
   0  -7 -22    0.12    7.31
   0  -7 -22   -2.27    7.63
   0   7  22    6.38    9.23
   0  -7  22    3.16    9.52
   0  -7  22    7.43    9.47
   0   7  22  -10.99    9.76
   0   7  22   -2.45    8.77
   0   7  22    7.95    8.91
   0  -7  22   -3.44    7.86
   0  -7  22  -10.49    9.29
   0  -7  23    5.41    8.61
   0   7  23   -3.02    8.65
   0  -7  23   -3.52    8.53
   0   7  23   -3.50    8.33
   0   7  23    3.03    7.88
   0  -7  23    5.38    8.35
   0  -7 -23    0.49    6.05
   0  -7 -23    8.35    5.73
   0   7  24   -2.05    7.40
   0   7  24   -5.29    6.58
   0  -7 -24    1.87    4.34
   0   7  24    8.35    7.02
   0   7  24    7.09    7.23
   0   7  25    3.39    5.79
   0   7  25   -2.08    5.45
   0  -8   0  236.85   12.51
   0  -8   0  242.13   11.78
   0   8   0  250.51   13.51
   0  -8   0  234.67   12.11
   0  -8   0  231.11   12.50
   0  -8   0  235.69   12.56
   0  -8   0  237.63   12.44
   0  -8   0  234.37   13.02
   0  -8   0  271.61   13.31
   0   8   0  306.09   14.00
   0   8   0  207.22   12.30
   0   8   0  278.07   13.67
   0   8   0  282.35   13.26
   0  -8   0  262.74   13.15
   0  -8   0  219.50   12.71
   0  -8   0  206.17   11.62
   0  -8   0  225.06   11.50
   0  -8   0  208.68   11.79
   0  -8   0  208.21   11.60
   0   8  -1  686.16   28.83
   0  -8  -1  624.05   27.23
   0   8  -1  656.43   28.76
   0  -8  -1  632.22   28.08
   0  -8   1  633.62   27.91
   0  -8   1  632.45   27.69
   0  -8  -1  673.62   28.15
   0  -8  -1  630.10   28.01
   0  -8  -1  624.48   28.36
   0  -8   1  661.42   28.07
   0  -8  -1  658.35   28.05
   0  -8   1  604.01   27.98
   0   8   1  646.45   29.05
   0  -8   1  653.35   27.97
   0   8   1  637.48   28.75
   0   8  -1  613.01   28.59
   0  -8   1  609.60   28.23
   0  -8  -1  604.18   28.33
   0  -8  -1  650.49   28.03
   0  -8  -1  674.66   28.51
   0   8  -1  630.89   27.89
   0   8   1  634.11   28.50
   0   8   1  642.92   28.67
   0   8  -1  619.64   28.34
   0   8  -1  644.28   28.56
   0  -8   1  646.56   28.24
   0  -8  -1  638.04   28.41
   0  -8  -1  641.39   27.71
   0  -8  -1  659.73   27.49
   0  -8  -1  629.46   27.62
   0  -8  -1  639.46   27.53
   0  -8   1  647.69   27.42
   0   8   1  692.20   28.79
   0  -8  -1  652.94   28.07
   0  -8  -1  670.90   28.35
   0  -8   1  660.02   28.12
   0  -8  -2   59.17    7.22
   0  -8  -2   59.97    6.58
   0  -8  -2   64.79    7.72
   0  -8  -2   59.96    6.61
   0  -8  -2   60.50    6.74
   0   8   2   59.76    7.69
   0  -8  -2   64.33    6.42
   0  -8  -2   62.72    6.27
   0   8  -2   59.71    8.30
   0   8   2   82.61    8.80
   0   8   2   79.86    8.73
   0   8  -2   74.74    7.86
   0  -8  -2   67.99    8.10
   0  -8  -2   58.15    7.08
   0   8  -2   61.22    6.64
   0  -8  -2   59.72    7.73
   0   8  -2   66.51    7.24
   0   8  -2   71.33    7.90
   0   8   2   72.16    8.12
   0   8   2   80.29    7.88
   0  -8  -2   66.12    7.71
   0  -8   2   64.67    7.42
   0  -8  -2   62.66    7.08
   0   8   2   67.18    8.69
   0  -8   2   61.64    6.42
   0  -8  -2   62.59    7.61
   0  -8   2   70.28    6.93
   0  -8   2   61.84    7.19
   0  -8  -3   12.02    7.24
   0  -8  -3    8.88    5.56
   0  -8  -3   10.82    5.32
   0   8   3   14.11    6.64
   0  -8  -3   12.38    5.73
   0  -8  -3   10.50    6.84
   0  -8  -3   15.16    6.09
   0  -8  -3   11.69    5.77
   0   8  -3   17.76    7.16
   0  -8  -3   15.01    5.46
   0  -8  -3    8.34    4.52
   0  -8   3    1.49    6.58
   0   8   3    7.04    7.97
   0   8  -3    7.05    6.35
   0   8   3    8.99    7.29
   0  -8  -3    8.26    6.66
   0   8  -3    7.08    5.42
   0   8  -3    5.19    5.95
   0  -8  -3    2.45    7.15
   0   8  -3    8.98    6.28
   0   8   3    8.26    6.48
   0  -8  -3    5.78    6.45
   0  -8   3   10.24    5.93
   0  -8   3    5.05    5.81
   0  -8  -3    6.70    6.47
   0   8   3   13.53    7.33
   0  -8  -4   63.61    6.79
   0  -8  -4   60.37    7.00
   0  -8  -4   62.78    7.32
   0  -8  -4   60.39    8.39
   0  -8  -4   63.56    7.22
   0   8   4   69.23    8.50
   0  -8  -4   63.57    7.78
   0  -8  -4   69.14    8.10
   0  -8  -4   64.44    6.61
   0  -8  -4   71.28    6.90
   0  -8  -4   63.88    6.09
   0   8  -4   62.87    8.26
   0   8   4   85.07    8.86
   0   8  -4   81.96    8.35
   0   8   4   75.29    8.94
   0  -8  -4   68.43    8.51
   0  -8  -4   69.28    7.79
   0   8  -4   65.36    6.78
   0   8  -4   69.24    7.29
   0   8  -4   74.37    7.62
   0   8   4   76.70    8.18
   0  -8  -4   67.53    8.02
   0  -8   4   72.21    7.23
   0  -8  -4   71.26    7.54
   0   8   4   72.31    9.23
   0  -8  -5    3.52    6.54
   0  -8  -5    8.85    7.06
   0   8   5    6.02    7.11
   0  -8  -5    4.82    5.97
   0  -8  -5    7.18    7.76
   0  -8  -5    5.87    6.12
   0  -8  -5    8.38    5.32
   0  -8  -5    9.80    6.92
   0   8  -5    1.83    7.01
   0  -8  -5    7.54    5.70
   0   8  -5    4.69    7.06
   0   8   5    6.22    8.39
   0   8   5    2.60    7.27
   0  -8  -5    6.41    6.98
   0   8  -5    3.00    5.53
   0   8   5    5.27    5.71
   0   8   5    6.15    7.25
   0   8  -5    1.40    6.20
   0   8  -5    4.84    5.79
   0  -8  -5    6.75    7.00
   0  -8   5    2.55    5.83
   0  -8  -5    1.55    6.95
   0   8   5    2.78    8.38
   0  -8  -5    6.99    6.51
   0   8   6  112.88    9.26
   0  -8  -6  105.48    9.59
   0  -8  -6  108.30    8.96
   0  -8  -6  106.95    8.46
   0  -8  -6  116.77    8.98
   0  -8  -6  119.73    7.76
   0  -8  -6  115.16    8.61
   0   8  -6  122.26    9.65
   0   8  -6  114.33    9.29
   0  -8  -6  111.34    8.21
   0  -8   6   72.63    8.56
   0   8   6   74.46   10.57
   0  -8  -6   77.24    9.21
   0   8   6   70.17    9.68
   0  -8  -6  100.03    9.27
   0   8  -6  107.44    7.77
   0   8   6   91.80    8.09
   0   8  -6   75.66    7.92
   0   8  -6   79.50    8.09
   0   8   6   77.22    8.99
   0  -8  -6   93.90    9.13
   0  -8   6   83.33    7.80
   0  -8  -6   83.97    8.47
   0  -8  -7   87.35    8.58
   0  -8  -7   80.09    9.61
   0  -8  -7   98.48    9.04
   0  -8  -7  100.03    8.22
   0  -8  -7   86.57    9.06
   0   8  -7   97.94    9.11
   0   8  -7   98.78    9.21
   0  -8  -7  100.80    7.82
   0  -8   7   87.58    9.09
   0   8   7   77.71   10.46
   0  -8  -7   71.98    9.14
   0   8   7   81.31    8.47
   0   8  -7   88.01    7.37
   0  -8  -7   85.20    8.98
   0   8  -7   72.83    7.55
   0   8   7   77.87    9.45
   0  -8  -7   80.37    8.88
   0  -8  -7   82.59    8.82
   0  -8  -8  889.30   35.73
   0  -8  -8  868.60   35.95
   0  -8  -8  872.00   35.15
   0   8  -8  910.71   35.72
   0   8  -8  855.06   35.45
   0  -8   8  674.99   34.98
   0  -8   8  725.51   35.50
   0  -8  -8  725.50   35.36
   0   8  -8  829.61   34.46
   0  -8  -8  794.19   35.43
   0   8   8  815.42   35.21
   0   8   8  770.80   35.46
   0  -8  -8  791.83   35.16
   0  -8  -8  768.27   35.17
   0  -8  -9  263.29   14.94
   0  -8  -9  266.03   16.07
   0  -8  -9  267.28   15.55
   0  -8  -9  280.47   14.68
   0  -8  -9  289.72   15.32
   0  -8  -9  300.57   15.50
   0   8  -9  293.29   15.48
   0  -8  -9  286.47   15.13
   0  -8  -9  266.20   15.55
   0   8  -9  261.75   14.78
   0  -8   9  281.15   15.62
   0  -8   9  272.06   16.39
   0  -8  -9  258.69   15.28
   0  -8   9  276.38   16.31
   0  -8  -9  253.23   14.82
   0   8   9  257.77   15.17
   0   8   9  264.12   15.65
   0  -8  -9  258.94   14.91
   0  -8  -9  237.20   14.86
   0  -8 -10 2547.60  100.31
   0  -8 -10 2629.45  100.69
   0  -8 -10 2526.67  100.09
   0   8 -10 2736.74  100.53
   0  -8 -10 2524.91   99.68
   0  -8 -10 2615.76  100.07
   0   8 -10 2534.82  100.05
   0  -8 -10 2677.46  100.26
   0  -8 -10 2595.23   99.90
   0  -8 -10 2593.14  100.57
   0  -8 -10 2675.98  100.56
   0  -8  10 1998.90   99.93
   0  -8  10 2145.58  100.32
   0  -8 -10 2085.37   99.93
   0  -8  10 2072.84  100.46
   0   8  10 2461.87  100.32
   0  -8 -10 2454.87  100.10
   0   8  10 2250.22  100.07
   0  -8 -10 2350.37   99.82
   0  -8 -10 2341.53   99.95
   0  -8  10 2446.66  100.95
   0  -8 -11   12.24    8.76
   0  -8 -11    3.54    8.84
   0  -8 -11   -4.56    9.18
   0  -8 -11    2.88    8.63
   0  -8 -11    2.05    8.93
   0  -8 -11    0.52    8.06
   0  -8 -11   11.64    9.22
   0   8 -11   -1.94    8.41
   0  -8 -11   -1.10    7.45
   0  -8  11    0.99    9.49
   0  -8  11    5.15    9.43
   0  -8  11    8.78   10.63
   0   8  11    3.47    8.28
   0  -8 -11    3.23    8.28
   0   8  11    3.13    7.92
   0  -8 -11    6.31    8.68
   0  -8 -11    4.08    7.70
   0  -8  11    3.76    6.52
   0  -8  11    0.37   10.00
   0  -8 -11   -0.43    8.14
   0  -8 -12   80.23   10.74
   0  -8 -12   75.65   10.58
   0  -8 -12   69.07    9.66
   0  -8 -12   73.68   10.46
   0  -8 -12   78.83   10.31
   0  -8 -12   78.55   10.07
   0   8 -12   78.35    9.31
   0  -8 -12   79.53    9.37
   0   8 -12   76.65    9.90
   0  -8  12   49.03   10.75
   0  -8  12   49.14   11.67
   0  -8  12   64.73   11.39
   0  -8 -12   70.73    9.50
   0   8  12   84.57   12.50
   0   8  12   56.03    9.35
   0  -8 -12   67.35    9.97
   0  -8 -12   67.36    8.99
   0  -8  12   69.26    8.33
   0  -8 -12   75.17    9.65
   0  -8  12   90.21   12.11
   0  -8 -13   70.70   10.02
   0  -8 -13   69.07   10.60
   0  -8 -13   69.49   10.25
   0   8 -13   70.39    9.00
   0  -8 -13   72.25   10.69
   0  -8 -13   77.80    9.51
   0  -8 -13   71.41    9.76
   0  -8 -13   67.64   11.00
   0  -8 -13   62.48   10.77
   0   8 -13   71.74    9.89
   0   8  13   17.76    9.88
   0  -8  13   28.59   11.51
   0  -8  13   30.48   11.92
   0   8  13   46.98   11.41
   0  -8 -13   49.59    8.97
   0  -8 -13   24.85    9.17
   0   8  13   40.07    8.93
   0  -8  13   33.76    8.13
   0  -8 -13   27.02    8.00
   0  -8  13   37.44   11.04
   0  -8 -13   39.67    9.19
   0  -8 -14  341.85   18.99
   0  -8 -14  339.74   19.11
   0  -8 -14  322.28   18.28
   0  -8 -14  318.72   18.36
   0  -8 -14  323.23   17.78
   0  -8 -14  337.69   18.17
   0   8 -14  334.91   18.35
   0  -8 -14  324.15   18.67
   0  -8 -14  317.06   18.47
   0  -8 -14  341.93   19.07
   0   8  14  312.22   18.54
   0  -8  14  345.46   20.14
   0  -8 -14  325.19   18.02
   0  -8  14  325.82   20.03
   0  -8 -14  313.87   18.23
   0   8  14  337.58   19.66
   0   8  14  330.49   18.61
   0  -8  14  319.39   17.43
   0  -8 -14  294.84   17.61
   0  -8  14  349.78   19.90
   0  -8 -15   13.26    9.68
   0  -8 -15   24.04   10.65
   0  -8 -15   18.28    9.58
   0  -8 -15   16.81    9.77
   0  -8 -15   25.34    9.69
   0  -8 -15   15.97    9.35
   0  -8 -15    4.26    9.84
   0  -8 -15   13.65   10.25
   0   8 -15   12.06    8.89
   0  -8 -15   14.71   10.43
   0   8  15    6.11    9.82
   0  -8  15   13.14   11.47
   0   8  15   12.48   10.74
   0   8  15    8.19   12.66
   0  -8 -15    4.25    8.35
   0   8  15   26.66   11.82
   0  -8 -15    6.86    8.98
   0   8  15   -0.24   12.95
   0   8  15   18.98    9.54
   0  -8  15   12.89    8.30
   0  -8 -15   13.58    8.67
   0  -8  15   19.41   11.26
   0  -8 -16  734.07   29.98
   0  -8 -16  692.13   29.67
   0  -8 -16  707.43   30.09
   0  -8 -16  761.62   30.13
   0  -8 -16  722.65   29.98
   0  -8 -16  732.96   30.23
   0  -8 -16  733.21   30.03
   0  -8 -16  748.58   29.42
   0  -8 -16  757.55   29.77
   0   8  16  440.07   29.05
   0  -8  16  431.45   29.08
   0   8  16  495.81   30.04
   0  -8  16  501.35   30.11
   0   8  16  544.05   31.52
   0   8  16  689.16   31.02
   0  -8 -16  618.40   29.00
   0   8  16  537.84   31.30
   0   8  16  540.17   29.00
   0  -8  16  557.14   29.14
   0  -8  16  561.49   28.58
   0  -8 -16  596.61   28.60
   0  -8  16  651.09   30.97
   0  -8 -17  166.59   13.63
   0  -8 -17  173.62   13.05
   0  -8 -17  162.06   13.56
   0  -8 -17  164.23   13.44
   0  -8 -17  192.52   13.84
   0  -8 -17  188.08   13.17
   0  -8 -17  193.83   13.02
   0  -8 -17  172.90   13.29
   0   8  17  145.77   13.32
   0  -8  17  137.55   13.76
   0  -8  17  147.85   15.02
   0   8  17  153.95   16.28
   0   8  17  166.13   14.67
   0   8  17  153.58   12.93
   0   8  17  165.86   16.16
   0  -8  17  138.58   12.74
   0  -8  17  145.36   12.28
   0  -8  17  166.46   14.94
   0  -8 -17  129.93   11.30
   0  -8 -18 1102.75   40.87
   0  -8 -18 1012.78   40.63
   0  -8 -18  992.78   40.56
   0  -8 -18 1015.66   40.73
   0  -8 -18 1024.74   40.45
   0  -8 -18 1019.75   40.22
   0  -8  18  649.57   40.13
   0   8  18  690.74   40.57
   0  -8  18  719.24   40.72
   0   8  18  740.96   41.51
   0  -8 -18  827.99   39.45
   0   8  18  980.20   41.53
   0   8  18  764.16   41.46
   0  -8  18  876.87   41.33
   0  -8 -18  981.69   40.43
   0  -8 -18 1004.00   40.81
   0  -8 -18  992.67   40.74
   0  -8 -19   70.33   10.01
   0  -8 -19   80.55   10.40
   0  -8 -19   67.90   10.20
   0  -8 -19   75.51   10.56
   0  -8 -19   89.99   10.23
   0  -8 -19   75.48    9.98
   0   8  19   38.84   10.46
   0   8  19   44.32   11.36
   0   8  19   69.70   11.36
   0  -8 -19   55.65    8.57
   0   8  19   44.90   11.42
   0  -8  19   41.19    9.67
   0  -8 -19   70.64    9.98
   0  -8 -19   59.29    9.77
   0  -8 -19   64.82   10.10
   0  -8 -19   68.29    9.93
   0  -8 -19   62.01    9.62
   0  -8 -20   73.94    9.80
   0  -8 -20   70.29    9.31
   0  -8 -20   74.62    9.40
   0  -8 -20   55.50    9.16
   0  -8 -20   64.47    9.29
   0  -8 -20   70.95    9.56
   0  -8  20   55.51   10.91
   0   8  20   71.76   11.14
   0   8  20   80.33   12.04
   0  -8  20   57.26   11.05
   0   8  20   61.64   10.75
   0  -8 -20   55.58    7.86
   0   8  20   62.89   10.89
   0   8  20   78.92   12.25
   0  -8  20   65.46    9.40
   0  -8  20   62.82   11.36
   0  -8 -21   92.40    9.00
   0  -8 -21   87.32    9.10
   0  -8 -21   81.69    8.79
   0  -8 -21   96.62    9.43
   0  -8 -21   84.88    8.83
   0  -8 -21   97.21    8.94
   0  -8 -21   94.61    9.19
   0  -8  21   44.96   10.03
   0   8  21   59.80   10.51
   0  -8  21   66.22   10.62
   0   8  21   93.99   10.37
   0   8  21   86.27   10.37
   0   8  21   58.57   11.03
   0  -8  21   66.68    8.93
   0  -8  21   79.64   10.85
   0   8  22   44.01    9.73
   0  -8  22   34.01    8.70
   0   8  22   34.98    8.97
   0  -8  22   46.59    9.22
   0  -8  22   50.77    9.28
   0  -8 -22   60.64    7.24
   0  -8 -22   50.62    7.14
   0  -8 -22   52.62    7.23
   0   8  22   77.45    8.96
   0   8  22   64.16    8.99
   0   8  23  114.93    8.88
   0   8  23   93.49    9.31
   0   8  23   76.49    8.93
   0  -8  23   79.39    9.01
   0  -8 -23   88.66    6.82
   0  -8  23  106.96    9.09
   0   8  24   31.97    6.57
   0   8  24   38.34    5.89
   0   8  24   25.06    6.15
   0  -8 -24   30.83    4.66
   0   9   0    2.99    7.90
   0  -9   0   -1.17    5.40
   0  -9   0    0.24    7.03
   0  -9   0   -1.19    7.81
   0   9   0    5.37    7.94
   0  -9   0   -3.28    6.78
   0   9   0   -2.68    7.15
   0  -9   0    2.16    7.56
   0   9   0    1.73    7.38
   0  -9   0   -3.23    7.08
   0  -9   0   -4.55    6.74
   0   9   0    5.27    7.83
   0  -9   0   -3.89    6.49
   0  -9   0    2.43    6.34
   0  -9   0    0.34    6.34
   0  -9  -1   -0.37    5.43
   0  -9  -1   -0.52    5.25
   0  -9  -1   -0.30    5.79
   0  -9  -1    3.84    7.10
   0   9   1   -6.85    7.96
   0   9  -1    3.99    7.78
   0   9   1   -5.12    8.43
   0  -9   1   -5.75    7.40
   0   9  -1    1.95    7.38
   0   9   1   -2.16    7.52
   0  -9   1    2.47    6.32
   0  -9  -1   -2.41    6.69
   0   9  -1    0.63    6.36
   0   9  -1    8.73    7.13
   0   9   1    0.73    7.04
   0  -9  -1    5.71    7.64
   0   9  -1    3.02    7.18
   0  -9  -1   -2.67    7.07
   0  -9   1   -2.94    7.01
   0  -9  -1   -1.51    6.92
   0   9   1    0.73    8.51
   0  -9  -1   -1.16    6.89
   0  -9   1   -0.80    6.15
   0  -9  -1    0.12    6.79
   0  -9   1    1.35    6.57
   0  -9   1   -8.59    6.67
   0  -9  -1   -6.52    6.66
   0   9  -1   -1.55    8.05
   0  -9  -1   -3.48    5.89
   0  -9   1    2.76    6.39
   0  -9  -1    0.13    6.82
   0  -9  -2    3.05    6.43
   0  -9  -2    2.17    7.24
   0  -9  -2   12.66    6.10
   0  -9  -2    3.74    5.74
   0  -9  -2    7.27    5.51
   0   9   2    8.04    8.11
   0  -9  -2    3.97    5.91
   0   9  -2   10.05    7.90
   0   9   2   -3.84    8.69
   0  -9   2  -10.76    7.34
   0   9   2   -4.12    8.12
   0   9  -2    7.01    7.18
   0  -9  -2    1.55    7.29
   0  -9  -2    1.52    6.65
   0   9  -2    3.54    6.15
   0   9   2    7.10    8.13
   0   9  -2   -1.54    6.84
   0  -9  -2   -3.71    7.38
   0   9  -2   -2.84    7.59
   0  -9  -2    5.68    7.78
   0  -9   2   -0.24    7.23
   0  -9   2    7.38    6.59
   0  -9  -2    0.58    6.18
   0  -9   2    5.77    5.87
   0   9   2   -0.45    8.79
   0  -9  -2   -1.32    6.92
   0  -9  -2   -0.95    6.85
   0   9  -2   -0.14    8.07
   0  -9   2    2.53    6.54
   0  -9  -2    2.38    6.70
   0  -9   2   -0.11    6.52
   0  -9  -2   -1.66    7.25
   0  -9  -2    5.48    6.03
   0  -9  -3    5.52    6.33
   0  -9  -3    2.91    7.60
   0  -9  -3    2.71    5.94
   0  -9  -3    5.44    6.15
   0  -9  -3    6.88    6.05
   0   9   3   -0.83    8.09
   0  -9  -3    5.70    6.85
   0   9  -3   11.71    7.85
   0   9  -3    6.39    8.01
   0   9   3   -0.47    8.74
   0   9  -3    2.05    7.90
   0  -9   3    2.64    7.07
   0   9   3   -0.15    8.49
   0  -9  -3    0.85    6.87
   0   9  -3    3.12    6.22
   0  -9  -3    5.10    7.43
   0   9  -3   -5.96    7.14
   0   9  -3   -0.56    7.03
   0   9   3   -0.90    7.96
   0  -9  -3    7.06    7.58
   0  -9  -3    2.11    7.71
   0  -9   3    1.43    6.80
   0  -9  -3   -1.68    6.70
   0  -9  -3    4.38    6.28
   0  -9  -3    5.86    6.77
   0   9   3   -1.21    8.69
   0  -9  -3   -0.12    7.08
   0  -9  -3    1.60    7.13
   0  -9   3   -2.82    6.34
   0  -9  -4   98.21    8.68
   0   9   4   78.18    9.03
   0  -9  -4   81.33    7.64
   0  -9  -4   98.82    7.80
   0  -9  -4   75.49    7.89
   0  -9  -4   83.73    7.53
   0  -9  -4   72.27    8.95
   0  -9  -4  127.08    7.65
   0   9  -4  141.04    9.80
   0   9  -4  111.07    9.44
   0   9   4    1.92    9.67
   0  -9   4    4.47    7.17
   0   9   4   -0.15    8.86
   0   9  -4    3.65    7.94
   0   9  -4   51.38    7.11
   0  -9  -4   33.64    8.09
   0   9  -4    7.33    7.34
   0  -9  -4    4.04    8.08
   0   9   4    3.67    7.53
   0   9  -4    3.64    7.07
   0  -9   4    9.83    7.06
   0  -9  -4    7.41    7.60
   0  -9  -4   25.83    7.90
   0   9   4   15.78    9.05
   0  -9  -5   39.33    8.10
   0  -9  -5   62.60    7.35
   0  -9  -5   65.49    9.27
   0  -9  -5   64.43    7.54
   0  -9  -5   46.23    7.36
   0  -9  -5   65.97    8.27
   0  -9  -5   61.84    7.43
   0   9   5   46.11    8.88
   0   9  -5   69.33    9.03
   0  -9  -5   75.34    7.26
   0   9  -5   92.11    9.51
   0   9   5    0.99    9.88
   0  -9   5   -0.60    6.71
   0   9  -5    4.71    7.75
   0   9   5    5.87    8.52
   0  -9   5    9.72    6.77
   0  -9  -5   17.23    8.01
   0   9  -5   30.61    6.67
   0  -9  -5    6.02    8.42
   0   9  -5    4.74    7.16
   0   9   5    1.24    7.72
   0   9  -5    0.50    7.20
   0  -9   5   -0.58    6.75
   0  -9  -5    9.77    7.77
   0   9   5   10.64    9.45
   0  -9  -5   20.01    7.54
   0  -9  -6   11.56    7.46
   0  -9  -6   15.12    7.27
   0   9   6   19.73    8.15
   0  -9  -6   20.16    7.22
   0  -9  -6   14.31    8.10
   0  -9  -6   14.21    7.00
   0  -9  -6   26.90    7.78
   0  -9  -6   16.58    8.83
   0   9  -6   27.61    8.55
   0   9  -6   32.09    8.61
   0   9   6    9.36    9.60
   0  -9   6   -0.39    6.96
   0   9  -6    2.95    7.54
   0  -9  -6    7.64    7.98
   0   9  -6   10.13    6.26
   0  -9  -6    0.29    8.69
   0   9  -6   -2.08    7.20
   0   9  -6   -4.04    6.84
   0   9   6   10.23    8.52
   0  -9  -6    3.51    8.24
   0  -9   6    9.71    6.74
   0  -9  -6    8.23    8.12
   0  -9  -7   23.34    8.61
   0  -9  -7   30.73    8.01
   0  -9  -7   27.13    8.52
   0  -9  -7   22.32    7.47
   0  -9  -7   26.89    7.66
   0  -9  -7   27.11    8.20
   0  -9  -7   28.97    7.20
   0   9  -7   48.19    9.30
   0  -9   7   -7.11    7.88
   0   9   7    7.43   10.38
   0   9  -7   -0.27    7.38
   0  -9  -7    2.71    8.05
   0   9  -7   24.88    6.71
   0   9   7    4.73    8.37
   0  -9  -7    0.91    8.46
   0  -9  -7    0.14    7.81
   0  -9  -7    7.44    7.86
   0  -9  -8    1.34    8.31
   0  -9  -8   -0.78    8.68
   0  -9  -8    3.94    8.65
   0  -9  -8    7.18    7.36
   0  -9  -8    2.78    7.73
   0  -9  -8    2.91    7.24
   0  -9  -8    2.13    7.18
   0  -9  -8   -4.54    7.53
   0  -9  -8    1.08    6.61
   0   9  -8    6.28    8.67
   0  -9   8    8.73    8.39
   0  -9   8    1.17    8.75
   0   9  -8    1.46    7.40
   0  -9  -8   -2.79    8.31
   0  -9  -8    2.18    8.55
   0   9   8   -1.84    8.70
   0  -9  -8    3.33    8.66
   0  -9  -8    1.01    8.10
   0  -9  -9    6.95    8.07
   0  -9  -9   13.61    9.36
   0  -9  -9    8.38    8.65
   0  -9  -9   14.58    8.90
   0   9  -9   14.83    9.06
   0  -9  -9   10.93    8.38
   0  -9  -9   17.46    8.88
   0  -9  -9   15.07    7.37
   0   9  -9    6.57    8.11
   0  -9  -9   17.28    7.68
   0  -9   9    3.69    8.66
   0  -9   9    2.79    8.80
   0  -9   9    1.99    9.71
   0  -9  -9    7.01    8.21
   0   9   9    1.53    8.55
   0  -9  -9    1.28    9.09
   0  -9  -9    0.73    8.25
   0  -9  -9    3.10    8.49
   0  -9 -10   -3.50    9.47
   0  -9 -10    5.03    8.74
   0  -9 -10    0.15    8.39
   0   9 -10    0.81    8.94
   0  -9 -10   -1.45    8.19
   0   9 -10   -5.26    8.60
   0  -9 -10    8.11    7.61
   0  -9 -10   -2.83    8.60
   0  -9 -10  -10.44    9.21
   0  -9  10    0.97    8.87
   0  -9  10   -0.91    9.80
   0  -9  10    9.62   10.65
   0  -9 -10    2.03    8.80
   0  -9 -10    0.81    9.02
   0   9  10   -1.57    8.58
   0  -9 -10    5.15    8.46
   0  -9 -10    2.56    8.08
   0  -9  10    0.39   10.37
   0  -9 -11   -1.20    8.67
   0  -9 -11   -4.97    8.97
   0  -9 -11    3.71    9.30
   0   9 -11    4.83    8.60
   0  -9 -11   -2.51    8.53
   0  -9 -11    5.32    7.91
   0   9 -11   -1.99    9.02
   0  -9 -11    0.15    9.31
   0  -9  11    2.74    8.99
   0  -9  11    0.59   10.70
   0  -9  11    0.94   10.25
   0  -9 -11   -2.40    8.82
   0   9  11   -1.06    9.35
   0  -9 -11   -0.33    9.11
   0  -9 -11   -1.75    8.46
   0  -9  11   -2.60   10.68
   0  -9 -11   -4.14    8.18
   0  -9 -12   14.08    8.88
   0  -9 -12    9.69    9.60
   0  -9 -12   11.59    9.90
   0  -9 -12   10.45    8.30
   0  -9 -12   29.59   10.00
   0  -9 -12   21.00    9.77
   0   9 -12   24.34    8.64
   0   9 -12   19.58    9.45
   0  -9 -12   17.71    9.11
   0  -9  12  -10.91   10.04
   0  -9  12   -1.17   10.41
   0  -9  12    0.61   11.13
   0  -9 -12   -4.80    9.71
   0  -9 -12    0.49    9.13
   0   9  12   11.66   11.11
   0   9  12  -11.69    9.22
   0  -9 -12    1.85    8.25
   0  -9 -12    7.31    8.43
   0  -9  12    3.51   11.06
   0  -9 -13   95.61   10.82
   0  -9 -13   74.40   10.61
   0  -9 -13   89.86   11.09
   0   9 -13   93.65    9.88
   0   9 -13  151.52   11.59
   0  -9 -13  105.03   11.29
   0  -9 -13  127.31   10.38
   0  -9 -13  123.16   10.51
   0  -9 -13  126.34   11.23
   0   9  13    4.10    9.41
   0  -9 -13   -0.65    9.62
   0  -9  13    8.13   11.41
   0  -9  13   10.06   10.95
   0  -9 -13   28.06    9.81
   0   9  13   29.76   12.13
   0   9  13    1.35    9.17
   0   9  13    7.67    9.04
   0  -9 -13    8.50    8.25
   0  -9  13    9.07   11.57
   0  -9 -13   20.50    8.89
   0   9 -14   55.44   10.23
   0  -9 -14   35.02    9.60
   0  -9 -14   39.71   10.55
   0  -9 -14   49.68   10.32
   0  -9 -14   49.84    9.40
   0  -9 -14   31.61   10.32
   0   9  14   -0.88    9.48
   0  -9 -14    9.16    9.26
   0  -9  14   -0.42   11.65
   0  -9  14    1.02   10.59
   0   9  14    9.26   11.23
   0  -9 -14   11.61    8.86
   0   9  14    6.70    8.92
   0  -9 -14   37.55   10.65
   0  -9 -14   34.34    9.70
   0  -9 -14   34.09   10.82
   0  -9 -14    7.83    8.32
   0  -9  14   20.68   11.70
   0  -9 -15   19.91    9.96
   0  -9 -15   23.05   10.17
   0   9 -15   17.81    9.28
   0  -9 -15   16.28    8.97
   0  -9 -15   10.77    9.34
   0  -9 -15   18.36   10.19
   0   9  15    7.75    9.43
   0   9  15   -4.58   13.54
   0   9  15    9.93   10.79
   0  -9  15   -0.21   11.82
   0  -9 -15    1.05    8.79
   0  -9 -15    3.05    8.93
   0   9  15    0.24   12.78
   0   9  15   -5.60    8.96
   0  -9 -15    2.54    8.16
   0  -9  15   10.64   11.59
   0  -9 -15   16.87    9.43
   0  -9 -15    8.74   10.13
   0  -9 -15    7.50   10.19
   0  -9 -15   20.97    9.55
   0  -9 -15   17.02   10.23
   0  -9 -16   42.83   10.63
   0  -9 -16   47.41   10.11
   0  -9 -16   54.68   10.82
   0  -9 -16   55.53   10.68
   0  -9 -16   40.38    9.70
   0  -9 -16   49.20   10.00
   0  -9 -16   93.69   10.41
   0  -9 -16   76.30   10.49
   0  -9 -16   81.75    9.75
   0  -9 -16   76.60   10.73
   0  -9 -16   56.32   10.43
   0  -9  16    7.94   10.27
   0   9  16   -6.97    9.49
   0  -9  16   -1.90   11.88
   0   9  16    0.94   13.08
   0   9  16    5.40   10.92
   0   9  16    7.50   12.60
   0  -9  16    8.49    8.92
   0  -9  16   11.37   11.57
   0   9  16   20.25   11.43
   0  -9 -17    5.44    8.30
   0   9  17    0.77   10.76
   0  -9 -17    0.17    9.08
   0  -9 -17   -3.75    9.60
   0  -9 -17    0.50    9.11
   0  -9 -17    0.68    9.41
   0  -9 -17    4.79    8.91
   0  -9 -17    6.20    8.91
   0  -9 -17    0.92    9.18
   0  -9 -17    0.44    9.00
   0  -9 -17    0.84    8.58
   0  -9 -17    5.66    9.33
   0  -9 -18   22.39    8.99
   0  -9 -18   22.18    9.40
   0  -9 -18   17.49    9.17
   0  -9 -18   19.02    8.75
   0  -9 -18   16.07    8.65
   0  -9 -18   23.52    8.96
   0  -9 -18   28.77    8.93
   0  -9 -18   30.37    9.43
   0   9  18    6.67    8.67
   0  -9  18    5.21    9.79
   0   9  18    4.79   10.35
   0   9  18    1.05   11.82
   0  -9  18    1.65   10.73
   0  -9 -18    7.19    7.58
   0   9  18   11.35   10.23
   0   9  18   -3.79   11.69
   0  -9  18    2.31    8.01
   0  -9  18   13.67   10.45
   0  -9  19    4.05    9.10
   0  -9  19   -1.52    9.93
   0   9  19    2.73    9.36
   0   9  19   -5.20   10.82
   0  -9 -19    1.38    6.75
   0   9  19   10.83    9.68
   0   9  19    3.47    9.57
   0   9  19  -15.67   11.22
   0  -9 -19    5.69    8.31
   0  -9 -19    5.86    8.24
   0  -9 -19   12.18    8.67
   0  -9 -19   16.03    8.07
   0  -9 -19   16.24    8.27
   0  -9 -19   10.34    8.03
   0  -9 -19   13.12    8.34
   0  -9  19    2.79    9.84
   0  -9  20    9.72    8.63
   0  -9  20   -3.15    9.18
   0   9  20    6.12    8.79
   0   9  20    3.96    9.86
   0   9  20    6.67    8.34
   0  -9 -20    4.12    5.97
   0   9  20   15.14    8.68
   0   9  20   -7.10    9.88
   0  -9 -20    3.50    7.22
   0  -9 -20    0.96    7.29
   0  -9 -20   -0.95    7.25
   0  -9 -20    9.30    7.67
   0  -9 -20   14.42    7.85
   0  -9 -20    7.62    7.26
   0  -9 -20   -1.61    7.38
   0  -9  20    5.43    9.10
   0  -9  21   -0.25    7.74
   0   9  21    6.55    9.03
   0  -9 -21   -2.77    4.97
   0   9  21    1.67    7.54
   0   9  21    4.99    7.68
   0  -9  21   -7.18    8.19
   0   9  21    4.54    7.87
   0  -9 -21    5.23    6.32
   0  -9 -21    6.12    6.36
   0  -9 -21   -4.27    6.34
   0  -9 -21    0.44    6.87
   0  -9 -21   -1.59    6.10
   0  -9  21    3.60    8.06
   0   9  22    0.65    6.72
   0  -9  22   -2.18    7.02
   0   9  22   -2.79    7.43
   0  -9 -22    5.16    5.29
   0  -9  22    2.07    6.99
   0  -9 -22    4.62    5.13
   0   9  22    5.75    6.63
   0   9  22    7.06    6.75
   0   9  23   -4.36    4.98
   0  -9  23   -0.76    5.67
   0   9  23    6.44    5.82
   0  -9 -23    0.48    5.30
   0  -9  23    5.79    5.72
   0  -9 -23    4.75    4.16
   0  -9 -23    5.63    4.35
   0  10   0  667.63   26.68
   0  10   0  423.71   25.77
   0 -10   0  462.62   25.11
   0  10   0  429.22   25.63
   0 -10   0  570.55   25.02
   0  10   0  485.22   25.75
   0 -10   0  509.21   25.29
   0 -10   0  597.54   25.28
   0  10   0  582.41   26.11
   0 -10   0  587.04   25.03
   0 -10   0  565.02   25.06
   0 -10   0  552.88   24.84
   0  10  -1  604.66   27.88
   0 -10  -1  570.59   27.16
   0  10   1  615.27   27.80
   0  10   1  598.90   28.55
   0  10  -1  615.70   28.23
   0 -10   1  588.80   27.20
   0  10   1  563.79   27.96
   0 -10  -1  587.25   27.41
   0  10  -1  596.93   27.85
   0 -10  -1  561.10   26.69
   0  10  -1  600.28   27.85
   0  10   1  593.36   27.75
   0 -10  -1  587.07   27.21
   0 -10   1  582.09   27.06
   0 -10  -1  599.54   26.90
   0  10  -1  574.76   27.87
   0 -10   1  569.38   26.60
   0 -10  -1  561.78   26.83
   0 -10   1  564.56   26.69
   0  10   1  591.90   27.80
   0 -10   1  585.29   26.65
   0 -10   1  585.63   26.88
   0 -10  -1  578.56   26.82
   0 -10  -1  585.04   26.75
   0 -10  -2  937.90   36.62
   0  10   2  976.94   37.33
   0 -10  -2  924.27   35.62
   0  10  -2  970.80   37.08
   0 -10  -2  926.98   35.85
   0 -10  -2  649.17   36.37
   0  10   2  703.68   36.83
   0 -10   2  729.39   36.00
   0  10  -2  696.81   36.20
   0 -10  -2  697.16   36.33
   0  10   2  690.05   36.70
   0 -10  -2  862.12   36.13
   0  10  -2  785.49   36.69
   0  10   2  752.23   36.86
   0 -10   2  788.89   36.17
   0 -10  -2  788.28   36.42
   0 -10  -2  864.52   36.31
   0 -10  -2  858.21   36.25
   0  10  -2  825.28   36.70
   0 -10   2  856.57   35.89
   0  10   2  845.56   37.35
   0 -10  -2  846.27   36.19
   0 -10  -2  849.55   36.29
   0 -10   2  830.18   35.94
   0  10   3  235.28   14.85
   0 -10  -3  224.13   13.36
   0 -10  -3  227.43   14.09
   0 -10  -3  227.33   13.03
   0 -10  -3  226.14   12.79
   0  10  -3  243.81   15.16
   0  10   3  258.84   16.12
   0 -10  -3  230.98   15.00
   0 -10   3  232.08   14.27
   0  10   3  257.51   15.85
   0  10  -3  255.77   15.05
   0  10  -3  232.38   13.24
   0 -10  -3  227.71   13.86
   0  10   3  236.42   15.13
   0  10  -3  243.59   14.80
   0 -10   3  246.77   14.14
   0 -10  -3  236.56   14.51
   0 -10  -3  223.90   14.28
   0 -10  -3  225.77   13.36
   0 -10  -3  244.75   14.35
   0 -10  -3  221.85   14.17
   0 -10  -3  219.17   14.43
   0 -10  -3  250.68   14.06
   0  10   3  237.57   15.60
   0  10  -3  235.68   14.71
   0 -10  -4  597.76   25.17
   0 -10  -4  618.58   25.44
   0 -10  -4  639.16   25.79
   0  10   4  654.06   26.86
   0 -10  -4  624.56   26.59
   0 -10  -4  633.18   25.59
   0 -10  -4  638.11   26.33
   0  10  -4  655.84   27.01
   0  10   4  440.20   26.72
   0 -10  -4  454.91   26.08
   0 -10   4  440.22   25.21
   0  10  -4  421.67   25.66
   0  10   4  425.56   26.20
   0  10  -4  581.51   25.18
   0 -10  -4  588.45   26.16
   0 -10  -4  595.72   26.56
   0  10   4  468.92   26.60
   0  10  -4  506.14   26.18
   0 -10   4  528.13   25.58
   0 -10  -4  503.02   26.09
   0 -10  -4  551.01   26.26
   0 -10  -4  516.56   25.24
   0  10  -4  541.98   26.46
   0 -10  -4  559.88   25.72
   0 -10  -4  581.73   25.95
   0  10   4  556.54   27.23
   0 -10  -4  558.23   26.05
   0 -10  -4  575.80   26.19
   0 -10  -5  170.64   11.16
   0 -10  -5  173.63   10.97
   0  10   5  181.52   12.91
   0 -10  -5  186.96   11.98
   0 -10  -5  177.55   10.89
   0 -10  -5  173.58   11.07
   0 -10  -5  176.92   12.30
   0  10  -5  225.65   13.17
   0  10   5   82.09   13.25
   0 -10  -5  110.12   11.97
   0  10  -5   92.39   11.01
   0 -10  -5  139.94   12.20
   0  10  -5  161.59   10.30
   0 -10  -5  147.03   11.62
   0  10   5  110.56   12.28
   0  10  -5  127.09   11.39
   0 -10  -5  110.36   11.96
   0 -10   5  122.82   10.78
   0  10  -5  115.14   11.57
   0 -10  -5  139.40   11.27
   0 -10  -5  140.17   11.75
   0 -10  -5  142.60   11.65
   0 -10  -5  133.19   10.77
   0 -10  -5  138.74   11.95
   0 -10  -6   43.23    7.92
   0 -10  -6   30.92    9.66
   0 -10  -6   48.47    8.42
   0 -10  -6   45.63    8.27
   0 -10  -6   38.79    8.76
   0  10  -6   38.34    9.70
   0  10  -6   41.19    9.95
   0  10   6   42.62   12.05
   0  10  -6   35.88    8.95
   0  10  -6   37.93    7.39
   0 -10  -6   46.15    9.76
   0 -10  -6   39.09    9.31
   0 -10  -6   26.79    9.63
   0  10  -6   42.39    8.84
   0  10   6   43.78   10.06
   0 -10  -6   42.09    9.66
   0 -10   6   33.68    8.02
   0 -10  -6   42.86    9.45
   0 -10  -6   39.91    8.83
   0  10  -6   37.04    9.34
   0 -10  -6   40.28    9.58
   0 -10  -7 1118.38   43.85
   0 -10  -7 1129.19   42.95
   0 -10  -7 1149.41   43.18
   0 -10  -7 1243.61   43.18
   0  10  -7 1307.72   44.47
   0  10  -7 1196.43   43.89
   0  10   7  889.58   44.20
   0 -10   7  707.57   42.03
   0 -10  -7  847.40   43.23
   0  10  -7  814.66   42.41
   0 -10   7  818.69   43.12
   0 -10  -7 1014.84   43.43
   0  10   7  885.94   43.43
   0 -10  -7  960.24   43.25
   0 -10  -7  980.62   43.17
   0 -10  -8   31.71    8.54
   0 -10  -8   39.02    8.44
   0 -10  -8   33.02    9.95
   0 -10  -8   35.99    8.83
   0 -10  -8   31.15    8.48
   0  10  -8   36.32   10.19
   0  10  -8   37.93    9.74
   0 -10   8   20.04    8.51
   0 -10   8   22.72   10.60
   0 -10   8   16.22   10.30
   0 -10  -8   28.57    9.16
   0 -10  -8   25.92   10.44
   0  10   8   20.93   10.10
   0 -10  -8   31.06    9.56
   0 -10  -8   32.97    9.33
   0 -10  -9  177.01   13.56
   0 -10  -9  196.22   12.90
   0 -10  -9  186.57   12.57
   0 -10  -9  190.30   13.61
   0  10  -9  216.22   14.05
   0 -10  -9  208.80   12.76
   0 -10  -9  196.60   12.29
   0  10  -9  193.22   13.44
   0 -10   9  121.47   12.42
   0 -10   9  150.86   13.84
   0 -10  -9  137.19   13.30
   0 -10   9  124.91   13.33
   0 -10  -9  180.23   12.97
   0  10   9  156.45   13.81
   0 -10  -9  163.56   13.15
   0 -10   9  161.43   14.39
   0 -10  -9  160.04   13.10
   0 -10 -10   -0.19    9.87
   0 -10 -10    6.91    8.83
   0 -10 -10   13.74    9.07
   0 -10 -10    7.55   10.03
   0 -10 -10   -2.74    9.72
   0 -10 -10    0.91    8.85
   0  10 -10    1.95    9.18
   0  10 -10    3.90    9.70
   0 -10 -10    6.24    8.29
   0 -10  10    8.83    8.95
   0 -10  10    3.02    9.77
   0 -10 -10    9.56    9.77
   0 -10  10   11.61   10.74
   0 -10 -10    5.69    9.56
   0  10  10    0.96    9.36
   0 -10 -10    3.01    8.97
   0 -10 -10    2.11    8.92
   0 -10  10    4.12   11.06
   0 -10 -11   96.23    9.99
   0  10 -11  108.86   11.90
   0  10 -11   83.64   10.55
   0 -10 -11   93.35   10.51
   0 -10  11   61.80   12.82
   0 -10 -11   65.73   10.46
   0 -10 -11   47.90   10.71
   0 -10  11   41.03   11.29
   0 -10  11   44.56   12.31
   0  10  11   73.23   12.78
   0 -10 -11   65.79   10.68
   0  10  11   59.98   11.13
   0 -10 -11   63.12   10.13
   0 -10 -11   91.77   11.33
   0 -10 -11   77.62   10.62
   0 -10 -11  102.08   11.67
   0 -10 -11   98.55   10.80
   0 -10 -11   95.92   10.73
   0 -10 -11   88.05   10.29
   0  10 -12   27.50   10.23
   0 -10 -12   15.33    9.29
   0 -10 -12   15.68    8.92
   0  10 -12   17.22    8.92
   0 -10 -12    8.50    9.09
   0 -10  12    9.10   11.49
   0 -10  12   -7.39   11.70
   0 -10  12   -0.59   10.90
   0 -10 -12   11.14    9.81
   0  10  12   19.88   11.72
   0 -10 -12   14.75    8.89
   0  10  12   12.20    9.69
   0 -10 -12   17.72    8.99
   0 -10 -12   24.98    9.74
   0 -10 -12   17.41   10.07
   0 -10 -12    6.39   10.53
   0 -10 -12   12.93    9.46
   0 -10 -12   14.33    9.47
   0 -10 -12    9.81    9.42
   0  10 -13   29.04   10.06
   0 -10 -13   44.48    9.53
   0 -10 -13   32.94    9.68
   0 -10 -13   37.37    8.76
   0 -10  13   35.52   11.61
   0 -10 -13   25.26    8.79
   0 -10 -13   29.69    9.88
   0 -10  13   27.85   11.46
   0 -10  13   28.93   11.51
   0 -10 -13   35.53    9.26
   0  10  13   33.03   10.00
   0 -10 -13   33.16    8.68
   0 -10 -13   34.95    9.78
   0 -10 -13   34.87    9.75
   0 -10 -13   38.19    8.07
   0 -10 -13   38.70    9.60
   0 -10 -13   36.82   10.76
   0 -10 -13   25.71   10.42
   0 -10 -13   41.47   10.57
   0 -10 -13   43.48    9.87
   0 -10  14  151.77   14.21
   0 -10 -14  138.97   11.57
   0  10  14  137.91   13.41
   0 -10 -14  122.84   12.05
   0 -10  14  134.92   13.71
   0 -10  14  139.40   14.23
   0  10  14  159.52   13.82
   0 -10 -14  150.04   12.85
   0 -10 -14  146.48   12.59
   0 -10 -14  145.49   12.29
   0 -10 -14  151.29   12.83
   0 -10 -14  157.82   12.73
   0 -10 -14  154.59   13.41
   0 -10 -14  155.73   13.32
   0 -10 -14  144.03   11.61
   0  10 -14  152.12   12.67
   0 -10 -14  162.94   12.61
   0 -10 -14  156.43   12.15
   0 -10  15  158.83   14.33
   0  10  15  138.09   15.52
   0 -10  15  122.73   14.06
   0  10  15  179.34   14.77
   0 -10 -15  158.96   12.35
   0  10  15  129.73   15.66
   0 -10 -15  173.33   13.36
   0 -10 -15  199.68   13.31
   0 -10 -15  170.47   13.93
   0 -10 -15  165.72   13.67
   0 -10 -15  194.70   13.15
   0 -10 -15  181.09   13.56
   0 -10 -15  194.74   13.41
   0 -10 -15  171.64   12.20
   0 -10 -15  179.83   12.72
   0 -10 -15  177.24   13.23
   0 -10 -16  252.74   14.35
   0 -10  16  163.56   13.75
   0 -10 -16  165.53   12.81
   0  10  16  166.15   14.51
   0  10  16  200.04   15.20
   0 -10 -16  188.06   13.03
   0 -10 -16  213.74   14.48
   0 -10 -16  218.44   14.06
   0 -10 -16  221.64   14.07
   0 -10 -16  207.71   13.89
   0 -10 -16  218.28   14.35
   0 -10 -16  220.22   13.68
   0 -10 -16  229.74   13.95
   0 -10 -16  178.85   12.50
   0 -10 -17  216.51   13.19
   0 -10  17  141.28   12.96
   0  10  17  149.52   13.57
   0  10  17  167.18   14.88
   0 -10  17  157.04   14.01
   0  10  17  204.11   14.41
   0 -10 -17  168.44   12.00
   0  10  17  161.55   15.29
   0 -10 -17  213.67   12.88
   0 -10 -17  197.68   13.26
   0 -10 -17  187.20   13.35
   0 -10 -17  191.56   13.00
   0 -10 -17  195.45   12.97
   0 -10 -17  204.42   13.11
   0 -10 -17  178.49   13.01
   0 -10  17  190.25   14.69
   0 -10  18   10.59    8.48
   0  10  18    0.18   10.61
   0  10  18    6.57    9.00
   0 -10  18   -1.41    9.40
   0 -10 -18    8.98    6.80
   0  10  18    4.39    9.24
   0  10  18   12.54   10.34
   0 -10 -18   17.99    8.44
   0 -10 -18   16.22    8.15
   0 -10 -18    8.44    8.20
   0 -10 -18    8.37    7.64
   0 -10 -18    7.11    7.99
   0 -10 -18   12.83    7.68
   0 -10  18    9.28    9.14
   0 -10  19  198.03   14.80
   0  10  19  197.76   15.15
   0 -10  19  220.64   15.49
   0  10  19  229.22   16.38
   0 -10 -19  261.16   13.86
   0  10  19  297.98   16.03
   0  10  19  313.01   16.08
   0  10  19  240.96   16.70
   0 -10 -19  320.15   15.36
   0 -10 -19  290.50   14.76
   0 -10 -19  303.79   15.13
   0 -10 -19  324.39   15.32
   0 -10 -19  351.93   15.58
   0 -10 -19  298.05   14.89
   0 -10 -19  256.56   14.69
   0 -10  19  276.37   15.93
   0 -10  20   27.44    7.32
   0  10  20   40.29    9.15
   0  10  20   26.90    7.64
   0 -10  20   27.42    8.03
   0 -10 -20   29.72    5.90
   0  10  20   31.71    7.87
   0  10  20   26.40    7.57
   0  10  20   34.25    8.93
   0 -10 -20   27.44    6.73
   0 -10 -20   36.04    6.80
   0 -10 -20   25.05    7.12
   0 -10  20   37.82    8.16
   0 -10 -20   27.94    6.66
   0  10  21   12.52    7.54
   0 -10  21   14.51    6.55
   0  10  21    8.28    6.18
   0 -10 -21   13.43    5.79
   0 -10 -21   10.44    5.31
   0 -10 -21   13.59    5.19
   0 -10  21   12.62    6.85
   0 -10 -21   19.46    5.45
   0  10  21    9.76    6.28
   0  10  21   15.31    6.18
   0 -10 -22   20.11    4.71
   0 -10  22   18.03    5.25
   0  10  22   24.58    5.84
   0 -10 -22   16.43    4.67
   0 -10 -22   13.82    4.36
   0 -10  22   15.29    5.49
   0 -10 -22   19.37    4.46
   0  11   0    3.56    9.52
   0 -11   0    0.64    9.39
   0  11   0   -6.37   11.54
   0  11   0   -3.45    9.91
   0 -11   0   -7.95    9.36
   0 -11   0   -0.97    6.92
   0  11   0    0.19    9.08
   0 -11   0   -7.91    8.96
   0 -11   0   -1.01    8.12
   0 -11   0    4.73    7.87
   0  11   0   -1.45   10.03
   0 -11   0    0.60    8.45
   0 -11   0   -8.59    8.15
   0  11   1   10.18    9.92
   0  11  -1    8.03    9.98
   0  11   1   -5.67   11.05
   0  11  -1    0.19   10.13
   0 -11  -1   -1.81    9.39
   0  11  -1   -3.57    9.99
   0 -11   1   -6.99    9.10
   0  11   1    4.96    9.50
   0 -11  -1    1.01    8.09
   0  11  -1    1.14    9.04
   0  11   1   -1.54   10.08
   0 -11  -1    0.48    9.31
   0 -11   1   -7.02    8.99
   0  11   1   -2.57   10.42
   0  11  -1   15.56   10.25
   0 -11  -1    4.23    8.38
   0 -11  -1   -2.94    8.06
   0 -11  -1   -3.01    8.34
   0 -11   1    1.41    7.64
   0 -11  -1   -2.92    7.70
   0  11   2    4.32    9.30
   0  11  -2    2.18    9.86
   0  11  -2   -1.52   10.25
   0  11   2   -5.92   11.10
   0  11  -2   -0.18    9.69
   0 -11   2    2.01    8.74
   0  11   2   -7.66   10.20
   0 -11  -2    3.51    9.52
   0 -11  -2   -0.15    8.06
   0  11   2   -5.23    9.89
   0  11  -2   -5.33    9.72
   0 -11  -2    5.21    9.35
   0 -11   2   -2.61    8.66
   0 -11  -2    3.89    8.52
   0 -11  -2   -0.77    8.60
   0 -11  -2    0.45    7.88
   0  11  -2    6.86    9.64
   0 -11  -2    1.84    8.32
   0  11   2    4.68   10.00
   0  11   3   44.14   10.32
   0  11  -3   63.79   11.03
   0 -11  -3   48.90    9.17
   0  11  -3    1.52   10.96
   0  11   3    4.22   11.42
   0  11  -3    5.73    9.46
   0 -11  -3   10.24    9.30
   0 -11   3    4.09    8.69
   0 -11  -3   17.72    8.55
   0  11   3   -1.95   10.21
   0  11  -3    1.70    9.24
   0 -11  -3   20.32    9.83
   0 -11   3    8.73    8.54
   0 -11  -3   16.35    9.03
   0 -11  -3   25.98    9.18
   0 -11  -3   16.12    8.72
   0 -11  -3   23.20    8.95
   0  11  -3   15.30   10.11
   0  11   3   15.65   10.44
   0 -11  -4    0.14    7.56
   0 -11  -4   -0.67    8.77
   0  11   4    9.80    9.82
   0  11  -4   -3.29   10.09
   0  11   4    4.74   12.06
   0 -11  -4   -1.11   10.77
   0  11  -4  -10.95    9.53
   0 -11  -4   -1.73   10.09
   0 -11  -4    2.46    8.53
   0  11  -4   -4.09    9.28
   0  11   4    0.79   10.57
   0 -11   4    0.15    8.39
   0 -11  -4    1.84    9.65
   0 -11  -4   -1.43    9.08
   0  11  -4    2.91    9.71
   0 -11  -4    5.26    8.91
   0 -11  -4    5.17    8.72
   0 -11  -4    2.05    8.37
   0  11   5   40.74   10.37
   0 -11  -5   28.58    9.53
   0  11   5   10.13   12.07
   0 -11  -5   -4.39    9.84
   0  11  -5    3.53    9.24
   0 -11  -5   10.21    8.91
   0  11   5    2.80   10.40
   0  11  -5    7.91    9.13
   0 -11   5    9.18    8.38
   0 -11  -5    2.53    9.68
   0  11  -5    8.91    9.55
   0 -11  -5   14.25    8.82
   0 -11  -5   10.31    9.58
   0 -11  -5    7.76    8.83
   0 -11  -5    8.92    9.22
   0 -11  -6    3.14    7.55
   0 -11  -6   13.49    9.30
   0  11   6   -8.19   12.62
   0  11  -6   -7.90    9.03
   0 -11   6   -0.87    9.34
   0 -11  -6    2.49    9.81
   0 -11  -6    1.28    8.94
   0  11   6   -3.62   10.52
   0  11  -6   -3.61    9.08
   0 -11   6    9.33    8.25
   0 -11  -6    5.27    9.96
   0 -11  -6   -7.10    9.51
   0 -11  -6    4.39    8.52
   0 -11  -6   -2.85    9.39
   0  11  -6   -1.33    9.47
   0 -11  -6   -1.16    9.33
   0 -11  -6    3.66    9.25
   0 -11  -7   -3.37    9.69
   0  11  -7   -3.57    8.99
   0 -11  -7    0.17    9.29
   0 -11  -7    3.86    9.61
   0 -11  -7    1.34    8.77
   0 -11  -7    1.86    9.52
   0 -11   7   -2.84    9.41
   0 -11   7    8.81   10.52
   0  11  -7    1.92    8.72
   0 -11  -7    7.00   10.34
   0 -11  -7    6.94    9.07
   0 -11  -7   -1.96    9.37
   0  11   7    0.40   10.42
   0 -11  -7    0.17    9.77
   0 -11  -7    6.70    8.50
   0 -11  -7    0.17    9.15
   0 -11  -7    2.99    8.27
   0 -11  -7    3.41    8.01
   0 -11  -7    6.23    9.09
   0  11  -8    8.86   10.21
   0 -11  -8   -7.00    9.33
   0 -11  -8    5.72    8.64
   0 -11  -8    4.38    8.99
   0 -11  -8    2.05    9.70
   0 -11  -8    5.12    8.48
   0 -11  -8   -1.89    9.72
   0  11  -8    0.47    8.70
   0 -11  -8    1.26   10.11
   0 -11   8    3.08    9.92
   0 -11   8   -0.38    9.96
   0 -11  -8    0.50    9.26
   0 -11  -8    4.18    9.63
   0  11   8    3.65   10.62
   0 -11  -8   -3.04    9.88
   0 -11  -8   -5.11    8.43
   0 -11  -8    3.00    8.40
   0 -11  -8   -6.54    8.52
   0 -11  -8    6.88    8.45
   0 -11  -8    6.11    8.55
   0 -11  -8    1.88    9.39
   0  11  -9   15.73   10.16
   0 -11   9    3.35   11.37
   0  11  -9    2.76    8.50
   0 -11  -9   -0.17    9.38
   0 -11  -9    0.50    9.48
   0 -11  -9    0.17    9.57
   0 -11   9    4.97    9.66
   0 -11  -9    2.52   10.36
   0 -11   9    1.16   10.68
   0 -11  -9    6.78    9.37
   0 -11  -9    2.03    9.55
   0  11   9   -4.03   10.61
   0 -11  -9   -4.51    9.63
   0 -11  -9   10.14    8.87
   0 -11  -9    4.66    8.97
   0 -11  -9    4.94    8.55
   0 -11  -9   12.69    9.38
   0 -11  -9    8.71    8.47
   0 -11  -9   11.78    8.27
   0  11 -10   11.99   10.16
   0 -11 -10   13.43    8.53
   0 -11  10   -1.68   11.04
   0 -11 -10   -0.52    9.69
   0 -11 -10    5.77    9.34
   0 -11 -10   13.17   10.01
   0 -11  10   -1.12   10.48
   0 -11  10    0.98   10.35
   0 -11 -10    7.64   10.15
   0 -11 -10    6.21    9.56
   0 -11 -10    9.89    9.86
   0  11  10  -10.19    9.91
   0 -11 -10   -3.09    9.58
   0 -11 -10   -2.94    9.81
   0 -11 -10   12.10    8.93
   0 -11 -10   14.23    9.16
   0 -11 -10    6.74   10.19
   0 -11 -10   11.57    9.03
   0 -11 -10   14.66    8.75
   0  11 -11    2.92   10.15
   0 -11 -11   -0.30    8.51
   0 -11  11   -1.67   11.22
   0 -11 -11    2.26    8.72
   0 -11 -11    0.87    9.42
   0 -11 -11    4.32    9.72
   0 -11  11    6.15   10.01
   0 -11  11   -4.53   11.05
   0 -11 -11   -1.40   10.05
   0 -11 -11    5.27    9.21
   0  11  11    2.73    9.81
   0 -11 -11    2.51    9.11
   0 -11 -11   10.52    9.60
   0 -11 -11    8.46    9.11
   0 -11 -11   -0.62    8.88
   0 -11 -11   -1.63   10.23
   0 -11 -11   -0.79    9.01
   0 -11 -11    7.60    8.63
   0 -11 -12    2.55    8.70
   0 -11 -12    2.73    8.96
   0 -11 -12    2.65    8.72
   0 -11  12   10.73   11.25
   0 -11 -12   -0.35    9.28
   0 -11 -12    8.06    9.90
   0 -11  12    8.24   10.28
   0 -11  12    0.56   10.24
   0  11  12   -9.03    9.52
   0 -11 -12   -0.30    8.68
   0  11  12   -0.21   11.34
   0 -11 -12   -4.07    8.77
   0 -11 -12   -4.13    8.93
   0 -11 -12   -4.61    9.86
   0 -11 -12    0.45    8.78
   0 -11 -12   -0.77    9.04
   0 -11 -12    0.89    9.71
   0  11  13    4.89   10.70
   0 -11 -13   -0.63    8.87
   0 -11 -13   18.38    9.07
   0 -11 -13   13.04    8.94
   0 -11 -13   15.35    9.64
   0 -11 -13   16.41    9.07
   0 -11 -13   13.83    8.86
   0 -11 -13    8.31   10.11
   0 -11 -13   13.33    7.72
   0 -11 -13   19.77    8.73
   0 -11 -14   -2.61    8.43
   0 -11  14   -2.58    8.51
   0 -11 -14   -2.34    8.68
   0  11  14    4.64    9.57
   0  11  14   -3.71   10.49
   0 -11 -14    6.26    8.52
   0 -11 -14    4.34    9.20
   0 -11 -14   -1.49    9.51
   0 -11 -14   11.81    8.78
   0 -11 -14   -4.12    8.61
   0  11 -14    7.86    9.32
   0 -11 -14    2.37    8.71
   0 -11 -14   -8.64    8.44
   0 -11 -14    2.06    9.13
   0 -11 -14    2.42    9.08
   0 -11 -14   -5.24    7.94
   0 -11  15   -3.70    8.25
   0 -11  15   -4.81   10.46
   0  11  15   -2.78    9.07
   0  11  15    9.29   11.63
   0 -11 -15   12.14    8.15
   0  11  15    4.69    9.97
   0  11  15    1.45   11.56
   0 -11 -15   11.53    8.32
   0 -11 -15   12.00    8.24
   0 -11 -15   31.44    9.38
   0 -11 -15   14.87    8.34
   0 -11 -15   10.18    9.21
   0  11 -15   18.78    9.01
   0 -11 -15   22.79    8.58
   0 -11 -15   21.16    8.60
   0 -11 -15    4.64    8.65
   0 -11  15    4.19   10.17
   0 -11 -15    6.61    7.36
   0 -11 -15    6.42    8.72
   0 -11  16   -0.38    7.54
   0  11  16    1.89   10.29
   0 -11  16    9.82    9.10
   0  11  16    3.84    8.71
   0 -11 -16    5.48    7.46
   0  11  16   -3.51    9.35
   0  11  16   -0.19   10.98
   0 -11 -16    4.24    7.65
   0 -11 -16   -0.54    7.79
   0  11 -16    4.49    7.94
   0 -11 -16   -1.58    7.81
   0 -11 -16   -0.29    8.43
   0 -11 -16   -0.65    7.65
   0 -11 -16   -5.84    8.13
   0 -11 -16    2.13    8.31
   0 -11 -16   -5.27    8.10
   0 -11 -16   -4.06    6.52
   0 -11 -16   -0.14    8.60
   0 -11  16   -7.12    9.90
   0 -11  17    0.70    7.19
   0  11  17   -0.34   10.10
   0 -11  17    4.05    8.57
   0  11  17    0.14    8.01
   0  11  17   19.34    8.73
   0  11  17   -2.58    9.94
   0 -11 -17   41.01    7.88
   0 -11 -17   35.78    8.09
   0 -11 -17   35.49    7.90
   0 -11 -17   38.75    7.52
   0 -11 -17   36.23    8.20
   0 -11 -17   31.64    7.61
   0 -11 -17    9.79    8.08
   0 -11  17   12.11    9.04
   0 -11 -17   12.11    7.69
   0 -11 -17   14.42    7.89
   0 -11  18    4.49    6.53
   0  11  18    4.24    7.26
   0  11  18    0.75    8.99
   0 -11  18    1.85    7.76
   0  11  18    5.98    7.80
   0  11  18   -0.25    7.66
   0 -11 -18    1.90    7.02
   0  11  18    5.62    8.98
   0 -11 -18    1.36    6.35
   0 -11 -18   -2.06    6.97
   0 -11 -18    2.27    6.85
   0 -11 -18    4.37    6.53
   0 -11 -18    0.33    6.78
   0 -11 -18    0.56    6.85
   0 -11 -18   -2.05    7.08
   0 -11  18    4.19    8.16
   0 -11 -18    0.46    7.10
   0 -11  19    0.52    6.01
   0 -11 -19    6.48    7.90
   0  11  19   -6.68    6.62
   0 -11  19    2.42    6.69
   0  11  19   -4.39    7.99
   0  11  19    1.63    6.53
   0 -11 -19   -2.57    6.20
   0 -11 -19    2.01    5.12
   0  11  19    5.20    6.67
   0  11  19    1.95    7.87
   0 -11 -19    2.80    5.85
   0 -11 -19   -0.88    5.70
   0 -11 -19    3.72    6.03
   0 -11 -19   -0.97    6.23
   0 -11 -19    6.33    5.96
   0 -11 -19   -6.36    6.38
   0 -11  19   -0.92    7.19
   0  11  20   -4.04    6.55
   0 -11  20   -3.12    5.73
   0 -11 -20   -3.05    4.83
   0 -11 -20    3.26    5.10
   0 -11 -20   -3.28    5.27
   0 -11 -20    2.31    5.13
   0  11  20    3.06    5.69
   0 -11 -20   -4.62    4.99
   0 -11  20   -1.44    5.56
   0  11  20    1.90    4.99
   0  11  21   -2.56    4.96
   0  12   0  613.45   33.93
   0 -12   0  659.95   32.76
   0  12   0  699.53   33.89
   0 -12   0  702.31   32.92
   0  12   0  746.86   33.59
   0  12   1  385.92   18.21
   0  12  -1  375.79   18.15
   0  12  -1  177.92   17.51
   0  12   1  161.12   17.43
   0 -12  -1  209.10   16.20
   0 -12   1  217.65   16.24
   0  12  -1  176.51   16.59
   0 -12  -1  320.79   15.21
   0  12  -1  249.24   17.43
   0  12   1  241.95   17.66
   0 -12   1  272.16   16.54
   0 -12  -1  262.36   16.69
   0  12   1  301.18   17.62
   0  12  -1  279.03   17.51
   0 -12  -1  309.70   16.26
   0 -12  -1  310.83   16.07
   0  12   2  337.08   18.66
   0  12  -2  367.36   18.43
   0  12  -2  227.78   18.20
   0  12   2  265.49   19.14
   0 -12  -2  245.33   17.39
   0  12  -2  226.62   17.35
   0 -12  -2  292.62   15.74
   0  12  -2  290.99   18.14
   0  12   2  268.58   18.18
   0 -12  -2  293.25   17.54
   0 -12   2  283.56   16.80
   0 -12  -2  275.59   16.45
   0 -12  -2  293.45   16.51
   0  12  -2  289.26   17.64
   0 -12  -2  286.10   16.82
   0 -12  -2  320.28   16.98
   0  12  -3  399.38   19.70
   0  12   3  415.69   19.71
   0  12   3  237.47   19.62
   0  12  -3  236.07   19.16
   0  12  -3  246.77   17.90
   0 -12  -3  260.70   18.31
   0 -12  -3  320.60   17.40
   0  12  -3  284.32   18.80
   0  12   3  265.31   18.74
   0 -12  -3  298.00   18.18
   0 -12   3  317.48   17.84
   0  12  -3  317.50   18.26
   0 -12  -3  335.50   17.74
   0 -12  -3  333.77   17.85
   0 -12  -3  333.83   17.39
   0 -12  -3  336.80   17.62
   0  12  -4   12.98   10.92
   0  12   4    6.92   10.81
   0  12  -4    2.78   11.32
   0  12   4    5.45   12.31
   0 -12  -4   14.00   10.49
   0  12  -4   -7.98    9.80
   0 -12  -4   -3.90    8.89
   0  12  -4   -3.79    9.56
   0  12   4    2.96   10.57
   0 -12   4   10.61    8.66
   0 -12  -4    8.39    9.92
   0  12  -4   10.32   10.00
   0 -12  -4    4.21    9.13
   0 -12  -4    2.31    9.24
   0 -12  -4   -4.84    9.05
   0 -12  -4    3.31    9.36
   0 -12  -5  474.11   20.80
   0  12  -5  501.77   22.08
   0  12  -5  287.19   20.74
   0  12   5  311.99   22.09
   0 -12   5  298.91   19.79
   0  12  -5  298.09   19.82
   0 -12  -5  328.63   20.73
   0 -12  -5  402.05   20.04
   0  12   5  359.00   21.34
   0  12  -5  358.44   20.66
   0 -12   5  374.06   19.63
   0 -12  -5  367.86   20.34
   0  12  -5  373.11   20.47
   0 -12  -5  421.73   20.28
   0 -12  -5  411.70   20.43
   0 -12  -5  414.75   20.34
   0 -12  -5  425.75   20.42
   0  12  -6   18.32   10.72
   0 -12  -6   25.36    8.65
   0 -12  -6   12.29    9.85
   0 -12  -6   29.35   11.80
   0  12  -6   33.67   11.47
   0  12  -6   28.18    9.53
   0 -12   6   34.18    9.89
   0 -12  -6   31.27   10.91
   0 -12   6   25.13   10.35
   0 -12  -6   11.87    9.02
   0  12   6   24.54   10.62
   0 -12  -6   18.06    9.92
   0 -12  -6    4.22    9.34
   0 -12  -6   14.69    9.52
   0  12  -6   14.62    9.26
   0 -12  -6   16.70    9.86
   0 -12  -6   22.51    9.77
   0  12  -7   39.67   11.20
   0 -12  -7   30.59    8.44
   0 -12  -7   40.67   10.27
   0 -12  -7   33.84    9.09
   0 -12  -7   22.51   11.87
   0  12  -7   22.62   10.81
   0 -12  -7   23.75   10.49
   0 -12   7   37.18   10.03
   0 -12   7   27.35   10.27
   0 -12  -7   26.81    9.41
   0  12   7   33.28   11.22
   0 -12  -7   35.99   10.64
   0  12  -7   36.80    9.37
   0 -12  -7   29.79   10.04
   0 -12  -7   27.47    9.51
   0 -12  -7   29.52    9.80
   0 -12  -7   34.13    9.69
   0 -12  -8   39.58   10.16
   0 -12  -8   32.69    9.20
   0  12  -8   31.12   11.10
   0 -12  -8   38.00    8.60
   0 -12  -8   31.90   12.34
   0  12  -8   26.57   10.58
   0 -12   8   24.84   10.01
   0 -12   8   17.36   10.27
   0 -12  -8   17.87   10.53
   0 -12  -8   26.25    9.34
   0  12   8   39.16   11.09
   0 -12  -8   23.34    9.88
   0 -12  -8   30.14   10.06
   0 -12  -8   35.06    9.72
   0  12  -8   24.45    8.74
   0 -12  -8   24.49    9.39
   0 -12  -8   31.32   10.14
   0 -12   8   22.92   11.48
   0  12  -9   12.51   10.42
   0 -12  -9    2.61    9.40
   0 -12  -9   -0.14    8.03
   0 -12  -9    2.68    7.84
   0 -12  -9    1.79    8.30
   0  12  -9   -0.18   10.36
   0 -12  -9    0.18    9.83
   0 -12   9  -10.25   10.35
   0 -12   9    5.64    9.53
   0  12   9    2.02   10.53
   0 -12  -9   12.60    9.70
   0 -12  -9  -10.48    9.34
   0 -12  -9    7.32    9.39
   0 -12  -9    3.86    9.50
   0 -12  -9    4.71    9.22
   0 -12   9    1.63   10.71
   0  12  10   10.46   10.69
   0 -12 -10    1.88    9.78
   0  12 -10   17.52   10.27
   0 -12 -10   11.72    8.86
   0 -12 -10   15.89    8.44
   0 -12 -10   15.55    8.14
   0 -12 -10    3.43    9.52
   0 -12 -10   15.03    8.02
   0 -12  10    4.21   10.16
   0  12 -11   11.27    9.80
   0  12  11    5.38   10.57
   0 -12 -11    5.41    8.81
   0 -12 -11    0.67    9.09
   0 -12 -11    8.21    8.01
   0  12 -11    5.83   10.07
   0 -12 -11    4.06    8.04
   0 -12 -11    4.37    8.45
   0 -12 -11    2.92    8.01
   0 -12 -11    5.02    8.01
   0 -12 -11    6.28    8.29
   0 -12 -11    7.82    9.08
   0 -12 -11    2.42    9.09
   0  12 -12    0.15    8.99
   0 -12  12    6.60    9.48
   0 -12  12    1.73   10.04
   0 -12 -12    1.68    9.12
   0  12  12   10.31   10.63
   0 -12 -12    3.73    8.48
   0  12  12    3.50    9.44
   0 -12 -12   11.02    8.12
   0 -12 -12    7.87    9.02
   0 -12 -12    4.48    7.99
   0 -12 -12    5.65    8.26
   0 -12 -12    0.52    7.78
   0 -12 -12   12.53    8.05
   0 -12 -12    5.22    7.83
   0  12 -12   -3.71    9.45
   0 -12 -12    4.67    9.10
   0 -12 -12    5.03    9.12
   0 -12  12    1.50   10.10
   0 -12 -12   -2.17    8.90
   0 -12 -12    2.96    8.85
   0 -12  13   25.09   10.07
   0  12  13   21.75    8.96
   0 -12 -13   17.30    8.60
   0  12  13   19.15    9.74
   0  12  13   16.65    8.87
   0 -12 -13   14.71    7.79
   0 -12 -13    7.44    7.92
   0 -12 -13    9.16    8.68
   0 -12 -13   11.95    7.71
   0  12 -13    4.28    9.13
   0 -12 -13   15.85    7.89
   0 -12 -13   17.64    7.08
   0 -12 -13   17.91    7.92
   0 -12 -13   20.04    9.01
   0 -12  13   10.64    9.90
   0 -12 -13   12.52    8.72
   0 -12 -13   13.03    8.64
   0 -12 -13   19.14    9.10
   0  12  14   47.31   11.86
   0 -12  14   51.96   10.39
   0  12  14   55.30    9.43
   0  12  14   81.13   10.57
   0 -12 -14   68.61    9.56
   0  12  14   75.86   12.19
   0 -12 -14   86.94    8.92
   0 -12 -14   78.66    8.79
   0  12 -14   89.67    9.95
   0 -12 -14   91.75    9.27
   0 -12 -14   88.72    8.86
   0 -12 -14   77.34    8.84
   0 -12 -14   86.08    9.68
   0 -12 -14   68.87    9.72
   0 -12  14   66.84   10.56
   0 -12 -14   89.36    9.73
   0 -12 -14   79.41    9.63
   0 -12 -14   81.45    9.87
   0 -12  15    1.17    7.92
   0  12  15   -1.20   10.00
   0  12  15    7.72    7.82
   0 -12 -15   -1.46    7.46
   0  12  15    5.97    8.24
   0  12  15    9.78   10.15
   0 -12 -15    5.28    7.08
   0  12 -15    9.19    7.73
   0 -12 -15    2.48    7.04
   0 -12 -15    4.14    6.86
   0 -12 -15    5.35    6.94
   0 -12 -15   -0.79    7.70
   0 -12  15    1.37    8.70
   0 -12 -15    4.98    7.66
   0 -12 -15    8.90    7.79
   0 -12 -15    1.54    7.66
   0 -12 -15    2.97    7.73
   0 -12 -16   18.56    9.37
   0 -12  16   14.50    7.57
   0  12  16   27.10    9.45
   0  12  16   18.68    7.13
   0 -12 -16   27.70    7.17
   0  12  16   30.10    7.91
   0 -12 -16   23.20    6.77
   0  12  16   20.13    9.24
   0 -12 -16   22.68    6.62
   0 -12 -16   23.07    7.32
   0 -12 -16   25.75    6.76
   0 -12 -16   25.89    6.84
   0 -12  16   25.49    8.47
   0 -12 -16   26.62    7.58
   0 -12 -16   25.24    7.46
   0 -12 -16   24.68    7.51
   0 -12 -16   22.08    7.24
   0 -12 -17   -0.96    8.07
   0  12  17    5.13    6.20
   0 -12  17    5.66    6.38
   0  12  17    1.87    8.01
   0  12  17    4.73    6.77
   0 -12 -17    2.70    5.81
   0 -12 -17    6.63    6.10
   0  12  17   -4.05    6.88
   0  12  17    7.86    8.12
   0 -12  17   -5.90    7.42
   0 -12 -17    0.51    6.37
   0 -12 -17    5.75    6.55
   0 -12 -17   -5.68    6.17
   0 -12 -17    1.71    6.33
   0 -12 -17    1.64    6.42
   0 -12 -17    4.46    5.86
   0  12  18    6.99    6.97
   0  12  18   10.71    5.97
   0  12  18   11.61    5.98
   0 -12 -18    8.52    5.32
   0 -12 -18   11.77    4.91
   0 -12 -18   15.38    5.75
   0 -12  18    8.15    6.39
   0 -12 -18   11.95    5.64
   0 -12 -18   12.79    5.52
   0 -12 -18    5.53    5.65
   0  12  18    4.57    7.00
   0  12  18    4.34    4.90
   0 -12  18    7.74    5.87
   0  12  19   12.77    5.95
   0 -12 -19    6.48    4.29
   0 -12 -19    5.33    4.36
   0 -12 -19    7.10    4.68
   0 -12 -19   10.48    4.71
   0 -12  19   10.79    4.91
   0  13   0    4.21   10.62
   0  13   0    1.85   11.27
   0 -13   0    6.24    9.36
   0  13   0    4.18   10.40
   0  13   1    0.85   11.02
   0  13  -1   -1.88   10.85
   0  13   1    0.63   11.53
   0  13  -1   -5.06   11.46
   0 -13   1   -0.65    9.30
   0 -13  -1   -3.33    9.69
   0  13   1    2.66   10.30
   0  13  -1   -5.11   10.41
   0  13  -2    8.03   10.80
   0  13   2   15.25   10.37
   0  13  -2   -5.19   11.45
   0  13   2    5.29   12.03
   0  13  -2    2.88   10.53
   0  13   2   13.54   11.06
   0 -13   2    1.26    9.15
   0 -13  -2    5.20    9.88
   0  13  -2    3.54    9.78
   0  13   3    5.97   11.25
   0  13  -3   -1.18   11.07
   0 -13  -3   -5.54    9.70
   0 -13  -3    2.94    7.74
   0  13  -3   -6.06   10.11
   0  13   3    3.17   10.57
   0 -13  -3    7.59    9.54
   0 -13   3    7.53    8.84
   0  13  -3    7.22   10.47
   0  13  -4   -9.05   10.68
   0 -13  -4    0.17   10.01
   0 -13  -4   12.47    8.14
   0  13   4    7.76   10.74
   0 -13  -4    9.10    9.81
   0  13  -4   36.11   11.23
   0  13  -5   -0.19   10.45
   0 -13  -5    4.32   10.02
   0  13   5   -9.33   10.83
   0 -13  -5   14.73    9.88
   0 -13   5   25.44    7.86
   0  13  -5   30.87   10.71
   0 -13  -5   10.17    7.98
   0  13  -6    8.77    8.81
   0 -13  -6   -7.72    8.75
   0  13  -6    1.10   10.39
   0 -13  -6    6.04    7.97
   0 -13   7    3.38    9.25
   0 -13   7   -1.18    8.27
   0 -13  -7    6.89    8.29
   0  13  -7    5.26    8.09
   0 -13  -7    4.04    8.54
   0 -13  -7    8.94    9.28
   0 -13  -7   -5.13    8.43
   0 -13  -7   -2.31    8.80
   0  13  -7   -7.23   10.05
   0  13  -8   34.56   10.51
   0  13  -8    0.34    9.84
   0 -13   8    4.06    8.43
   0 -13   8   -4.62    9.32
   0  13   8   16.80   10.15
   0 -13  -8    4.32    9.44
   0 -13  -8   15.76    8.51
   0 -13  -8   12.80    8.94
   0 -13  -8   21.61    8.91
   0 -13   8   11.12   10.50
   0 -13  -8   11.84    8.55
   0  13  -9    2.90    9.58
   0 -13  -9   -0.13    7.86
   0  13  -9    1.45    9.49
   0 -13   9   -4.69    9.18
   0 -13   9   -4.56    8.39
   0 -13  -9   -4.12    9.82
   0  13   9   -3.25   10.18
   0  13   9   -2.79    9.80
   0 -13  -9   -1.17    8.68
   0 -13  -9    7.00    8.50
   0 -13  -9    0.15    8.31
   0 -13  -9   -1.36    8.76
   0 -13   9   15.52   10.42
   0 -13  -9   -3.29    8.34
   0 -13 -10    5.20    7.96
   0  13 -10   -1.96    9.29
   0  13 -10   -2.25    9.15
   0 -13  10    0.97    8.30
   0 -13  10    3.95    9.07
   0  13  10   -4.09    9.94
   0  13  10    0.35    9.37
   0 -13 -10    3.87    8.30
   0 -13 -10   -3.30    8.34
   0 -13  10   -1.93    9.95
   0 -13 -10    0.99    8.17
   0 -13 -10    0.29    8.48
   0 -13 -10    2.89    8.56
   0  13 -11   -2.60    8.49
   0 -13  11    9.20    8.81
   0  13  11   13.46    9.47
   0  13  11   -3.93    9.02
   0 -13 -11    2.93    8.32
   0 -13 -11   -2.76    8.26
   0 -13  11    0.33    8.95
   0 -13 -11   -2.76    7.93
   0 -13 -11    2.69    7.94
   0  13 -11    9.58    9.09
   0 -13 -11    7.88    7.35
   0  13  12    3.62    7.51
   0 -13  12    1.52    8.34
   0  13  12    0.73    8.39
   0 -13 -12    7.38    7.43
   0  13  12    3.13    8.45
   0 -13 -12    0.63    7.56
   0 -13 -12   -5.74    7.92
   0 -13 -12   -1.30    7.75
   0 -13 -12    3.28    7.83
   0 -13  12   -0.31    9.17
   0  13 -12   11.87    8.61
   0 -13 -12   -4.08    6.76
   0  13  13    2.15    9.64
   0 -13  13    2.58    6.91
   0  13  13  -10.35    6.97
   0 -13  13  -10.21    8.11
   0  13  13   -4.40    7.97
   0 -13 -13    0.67    6.96
   0 -13 -13   -1.45    7.44
   0 -13 -13   -2.92    7.27
   0 -13 -13   -5.67    7.27
   0 -13 -13    2.82    7.30
   0 -13  13    6.32    8.59
   0 -13 -13    1.76    5.81
   0  13 -13    3.38    7.81
   0 -13  14    6.79    6.74
   0  13  14   -4.88    8.87
   0  13  14    7.46    6.22
   0 -13 -14    6.96    6.52
   0  13  14    0.48    7.15
   0  13  14   -1.18    8.68
   0 -13 -14   -2.65    6.80
   0 -13 -14    5.57    6.86
   0 -13  14   -6.00    7.97
   0 -13 -14    0.87    6.74
   0 -13 -14    3.84    6.70
   0  13 -14    1.03    7.07
   0  13  15   -6.83    7.90
   0  13  15   -0.83    6.32
   0 -13 -15   -0.27    5.67
   0  13  15    7.48    8.12
   0 -13  15   -2.09    5.85
   0  13  15    0.50    5.51
   0 -13 -15    3.39    5.95
   0 -13 -15    2.42    6.08
   0 -13 -15    7.88    6.25
   0 -13  15   -4.00    7.14
   0 -13 -15   -1.94    6.18
   0  13  16   -2.97    7.02
   0  13  16   -1.92    5.63
   0 -13 -16    0.85    5.13
   0 -13  16   -1.45    6.02
   0 -13 -16    1.53    5.23
   0 -13 -16    3.74    5.34
   0 -13 -16   -2.92    5.31
   0 -13 -16   -0.50    5.40
   0  13  16   -8.93    6.99
   0 -13  16    3.38    4.85
   0  13  17    2.34    5.84
   0 -13 -17    3.56    4.38
   0 -13  17   -4.74    4.92
   0 -13 -17    2.03    4.34
   0 -13 -17    2.56    4.39
   0 -13 -17    0.54    4.30
   0  13  17    0.18    5.64
   0 -14   0  377.66   19.82
   0  14   0  379.34   21.34
   0  14  -1  225.93   19.46
   0  14   1  229.97   19.95
   0 -14  -1  333.74   18.88
   0 -14   1  336.72   18.54
   0 -14   1  492.05   18.83
   0  14  -1  526.42   20.73
   0  14   1  315.42   19.91
   0  14  -1  326.58   19.72
   0  14  -2    2.56   10.68
   0 -14  -2   22.15    9.28
   0 -14   2    1.26    8.44
   0  14  -2    9.72   10.04
   0 -14   2    9.58    7.86
   0  14   2   -3.10   10.21
   0  14  -2   -4.30    9.84
   0  14  -3   73.53   11.99
   0 -14  -3   91.87   11.06
   0 -14   3   94.34   10.06
   0  14  -3  130.00   12.24
   0 -14   3  131.85    9.76
   0  14   3   91.76   12.30
   0  14  -3   93.41   11.57
   0  14  -4   30.29   10.82
   0  14   4   51.36   11.46
   0  14  -4   75.37   10.53
   0 -14  -4   61.11   10.14
   0  14  -4   95.38   10.93
   0  14  -5   47.32   10.61
   0 -14   5   46.29    8.61
   0  14   5   75.83   10.87
   0 -14  -5   63.94    9.97
   0  14  -5   65.60   10.58
   0 -14  -5   60.42    9.11
   0  14  -6  224.52   13.64
   0 -14  -6  206.27   11.82
   0  14  -6   88.49   12.29
   0 -14   6   85.23   10.52
   0 -14  -6  177.97   10.77
   0  14   6  144.87   12.93
   0 -14  -6  154.16   12.08
   0 -14   6  162.28   13.12
   0 -14  -7   29.13    8.06
   0  14  -7   28.11    9.80
   0  14  -7   17.60    9.23
   0 -14   7   10.98    7.88
   0 -14  -7   27.27    7.30
   0  14   7    3.14    9.48
   0 -14  -7   22.11    8.79
   0 -14  -7   21.07    8.02
   0 -14  -7   23.87    7.66
   0 -14   7   20.90    9.63
   0  14  -8   36.52    9.17
   0 -14   8   21.70    7.62
   0 -14  -8   36.15    7.62
   0  14   8   35.25    9.17
   0  14   8   22.82    9.60
   0  14  -8   40.08    9.52
   0 -14  -8   36.33    7.99
   0 -14  -8   29.61    7.64
   0 -14  -8   28.90    7.99
   0 -14   8   28.96    9.01
   0 -14  -9   20.81    9.14
   0  14  -9   21.48    8.44
   0 -14   9   27.13    7.53
   0 -14  -9   25.11    7.26
   0  14   9   35.90    8.94
   0  14   9   27.07    9.14
   0  14  -9   41.37    9.00
   0 -14  -9   38.94    7.54
   0 -14  -9   30.11    7.76
   0 -14  -9   36.04    7.69
   0 -14  -9   33.70    7.48
   0 -14   9   43.59    9.21
   0  14 -10    2.52    7.43
   0 -14 -10    6.40    8.46
   0  14  10    5.64    6.31
   0 -14  10    6.04    7.27
   0  14  10   20.47    8.16
   0 -14 -10   17.18    6.76
   0  14  10   17.23    8.30
   0  14 -10   39.42    8.54
   0 -14 -10   28.22    6.94
   0 -14  10   17.55    8.56
   0 -14 -10   25.61    7.31
   0 -14 -10   19.07    6.97
   0 -14 -10   21.09    6.99
   0 -14 -11   65.51    9.53
   0  14 -11   45.19    8.15
   0 -14  11   65.20    8.24
   0  14  11  130.87    9.37
   0 -14 -11  120.46    8.56
   0  14  11   92.69    9.51
   0  14 -11  147.79    9.97
   0 -14 -11  131.63    8.37
   0 -14 -11  118.98    8.91
   0 -14 -11  101.69    8.52
   0 -14  11   86.83    9.65
   0 -14 -11   99.44    8.61
   0 -14 -12   -1.08    7.56
   0  14  12    8.45    8.38
   0 -14 -12   15.12    6.17
   0  14  12   25.15    6.64
   0  14  12    7.49    8.32
   0 -14 -12   15.24    5.40
   0 -14 -12   16.50    6.39
   0 -14 -12   13.79    6.02
   0 -14  12   17.34    7.40
   0 -14 -12   13.03    6.14
   0  14  13   20.93    7.65
   0 -14 -13   31.34    5.53
   0  14  13   26.35    7.44
   0 -14 -13   10.59    7.09
   0 -14 -13   29.65    5.67
   0 -14 -13   22.80    5.96
   0 -14 -13   24.46    5.80
   0 -14  13   16.15    6.72
   0  14  14    3.70    6.38
   0 -14 -14   -1.56    4.80
   0  14  14    2.88    6.13
   0 -14 -14   -1.25    6.07
   0 -14 -14    3.34    4.63
   0 -14 -14   -0.15    4.90
   0 -14  14   -1.48    5.75
   0  14  15   34.96    5.73
   0  14  15   23.76    5.55
   0 -14 -15   23.64    5.56
   0 -14  15   37.71    4.98
   0 -15   0   -1.07    7.03
   0  15   0   -0.48    8.90
   0 -15  -1    3.50    7.10
   0 -15   1    0.73    6.91
   0  15  -1    7.05    8.67
   0  15   1    5.00    8.87
   0 -15   2   33.31    6.96
   0 -15  -2   36.46    7.64
   0  15   2    2.42    9.11
   0  15  -2    6.63    8.57
   0  15  -3    3.94    9.12
   0  15  -3    3.55    8.09
   0  15   3    5.74    8.88
   0  15  -4   -1.12    8.74
   0 -15  -4    2.16    6.96
   0  15  -4    0.70    8.28
   0 -15   4   -3.91    8.08
   0  15  -4   -6.16    7.44
   0  15   4    4.53    8.78
   0  15  -5    8.46    8.45
   0  15   5   -3.04    8.46
   0  15  -5   -3.68    8.18
   0 -15  -5    0.52    6.75
   0 -15   5    5.53    8.11
   0  15  -6   -0.12    7.89
   0  15   6   -6.71    8.24
   0  15   6    3.17    7.17
   0  15  -6    5.88    7.78
   0 -15  -6    0.61    6.59
   0 -15   6    2.84    7.72
   0  15  -7   -2.60    7.59
   0  15   7   -2.62    8.06
   0  15   7    5.89    6.91
   0 -15  -7   -6.11    6.36
   0  15  -7    4.36    7.61
   0 -15   7    7.25    7.46
   0  15  -8    1.50    6.53
   0  15   8    0.13    7.54
   0  15   8    9.05    6.54
   0 -15  -8   26.95    6.36
   0 -15   8    5.97    7.09
   0  15  -9   -4.07    7.63
   0  15   9   -1.40    6.89
   0 -15   9   -5.17    6.72
   0 -15  -9    4.74    5.44
   0  15  10    2.37    6.43
   0 -15  10    0.19    5.94
   0  15  10   -4.32    7.20
   0  15  11   -0.38    6.25
   0 -15  11    8.17    5.62
   0  15  11   -0.29    6.34
   0  15  12    3.11    5.24
   0 -15  12    1.98    4.34
   0  15  12    0.56    5.36
   0 -15 -12    2.95    4.29
   0  16   0  282.53   14.82
   0  16   1   80.30    8.60
   0  16  -1   83.97    7.84
   0 -16   1   81.41    8.08
   0  16  -2   24.42    6.34
   0  16   2   28.32    7.57
   0  16   2   19.49    8.22
   0 -16   2   36.61    6.92
   0  16   3    8.21    7.08
   0  16   3    4.86    7.46
   0 -16   3   18.92    6.52
   0 -16   4   42.04    6.59
   0  16   4   39.66    7.29
   0  16  -5    3.61    7.73
   0 -16   5   -2.28    5.67
   0  16   5    2.77    6.47
   0 -16   6  100.18    7.12
   0  16   6   92.13    7.84
   0 -16  -7   12.65    4.25
   0 -16   7    6.15    4.66
   0  16   7    9.25    5.63
   0  16   8   44.00    5.71
  -1   0   2 7377.29  317.39
   1   0  -2 7325.11  317.40
  -1   0  -2 8133.00  317.38
  -1   0   2 6971.54  317.51
   1   0   2 7606.95  317.50
  -1   0   2 7085.68  317.51
   1   0   2 7599.02  317.50
   1   0   2 8560.23  317.56
  -1   0   2 8683.07  317.60
  -1   0   2 8671.32  317.60
  -1   0   2 8127.37  317.57
  -1   0   2 8310.77  317.52
  -1   0   2 8534.55  317.58
   1   0   2 8332.21  317.64
   1   0   2 8578.76  317.58
  -1   0   2 8577.12  317.52
   1   0   2 8049.18  317.54
   1   0  -2 7336.08  317.41
   1   0   2 8247.46  317.50
  -1   0   2 7545.78  317.52
  -1   0   2 8263.60  317.61
   1   0   2 8523.34  317.54
   1   0   2 8191.09  317.52
   1   0   2 8577.16  317.61
   1   0   2 8397.33  317.54
  -1   0   2 7732.10  317.54
  -1   0   2 8009.91  317.57
  -1   0   2 8199.72  317.56
  -1   0   2 8006.41  317.59
   1   0   2 7825.89  317.58
  -1   0   2 7873.14  317.55
   1   0  -3    0.35    1.29
  -1   0  -3   -0.30    1.01
   1   0   3    0.62    2.49
  -1   0   3   -0.88    2.55
  -1   0   3   -0.43    2.50
   1   0   3    0.94    2.55
  -1   0   3   -1.45    2.54
  -1   0   3    2.25    2.36
  -1   0   3   -0.48    2.24
   1   0   3    0.89    2.18
  -1   0   3   -0.64    2.46
   1   0   3    0.24    2.92
  -1   0   3    0.91    2.41
  -1   0   3   -1.10    2.27
  -1   0   3    1.02    2.28
   1   0   3   -1.02    2.31
  -1   0   3    0.41    2.67
   1   0   3    0.53    2.06
  -1   0   3   -0.17    2.56
   1   0   3   -1.11    2.34
   1   0   3   -0.48    2.26
  -1   0   3   -2.22    2.73
   1   0   3    0.28    2.68
   1   0   3    1.27    2.17
   1   0   3    0.04    2.09
  -1   0   3   -0.47    2.14
  -1   0   3    0.77    2.25
  -1   0   3   -0.62    2.28
  -1   0   3    0.18    2.38
   1   0   3    1.38    2.67
  -1   0   3   -0.55    2.62
   1   0  -4 3216.95  130.81
  -1   0  -4 3165.61  130.75
   1   0   4 3054.29  131.12
  -1   0   4 3234.03  131.15
  -1   0   4 3239.30  131.15
  -1   0   4 3237.52  131.16
  -1   0   4 3470.51  131.21
  -1   0   4 3363.00  131.24
  -1   0   4 3409.94  131.31
  -1   0   4 3470.41  131.21
   1   0   4 3276.84  131.36
   1   0   4 3341.76  131.23
  -1   0   4 3406.33  131.20
  -1   0   4 3472.45  131.33
  -1   0   4 3261.15  131.32
   1   0   4 3240.21  131.21
   1   0   4 3329.53  131.09
  -1   0   4 3284.77  131.21
  -1   0   4 3258.94  131.34
   1   0   4 3329.10  131.18
   1   0   4 3226.05  131.16
   1   0   4 3285.54  131.34
   1   0   4 3279.20  131.16
  -1   0   4 3269.12  131.24
   1   0   4 3302.21  131.20
  -1   0   4 3335.46  131.22
  -1   0   4 3302.64  131.22
  -1   0   4 3314.01  131.21
   1   0   4 3256.51  131.16
  -1   0   4 3354.61  131.30
   1   0   4 3220.06  131.31
   1   0  -5   -0.14    1.57
  -1   0  -5    0.57    1.22
   1   0   5   -0.03    3.92
  -1   0   5   -1.35    3.78
  -1   0   5   -1.39    3.81
  -1   0   5    2.35    3.77
  -1   0   5    1.80    3.99
  -1   0   5   -2.32    3.63
  -1   0   5    1.01    3.78
  -1   0   5   -0.73    3.88
  -1   0   5    0.40    3.77
   1   0   5    0.90    3.63
  -1   0   5    1.78    3.76
   1   0   5   -2.51    3.98
   1   0   5   -2.10    4.59
  -1   0   5   -1.18    4.44
   1   0   5   -1.76    3.56
   1   0   5    0.11    3.09
  -1   0   5   -0.58    3.90
   1   0   5    1.55    3.93
   1   0   5    0.20    3.20
   1   0  -5   -0.59    1.51
  -1   0   5    0.34    3.77
  -1   0   5    2.97    4.22
   1   0   5    1.09    3.55
   1   0   5    1.81    4.13
  -1   0   5    0.70    3.42
  -1   0   5   -0.48    3.73
  -1   0   5   -0.14    3.67
   1   0   5    0.63    3.49
   1   0   5    0.92    3.20
   1   0   5   -0.23    3.33
  -1   0   5   -0.14    3.66
   1   0   5   -3.35    4.27
  -1   0   5    4.50    4.37
   1   0  -6  476.06   18.45
  -1   0   6  494.14   19.43
  -1   0   6  519.13   19.50
   1   0   6  447.72   19.36
  -1   0   6  502.51   19.46
  -1   0   6  420.95   19.44
  -1   0   6  410.66   19.37
  -1   0   6  424.29   19.44
   1   0   6  419.80   19.32
   1   0   6  434.31   19.42
  -1   0   6  431.20   19.42
  -1   0   6  421.34   19.74
   1   0  -6  437.69   18.45
   1   0   6  442.42   19.59
   1   0   6  421.41   19.78
  -1   0   6  439.54   19.45
  -1   0   6  426.84   19.59
   1   0   6  500.82   19.58
   1   0   6  510.46   19.18
  -1   0   6  501.07   19.61
   1   0   6  435.48   19.79
  -1   0   6  467.67   19.52
   1   0   6  448.91   19.35
  -1   0   6  433.87   19.69
   1   0   6  446.50   19.31
  -1   0   6  474.65   19.53
   1   0   6  464.60   19.29
  -1   0   6  455.53   19.40
  -1   0   6  458.14   19.39
  -1   0   6  452.14   19.54
   1   0   6  451.45   19.33
   1   0   6  452.95   19.34
   1   0   6  465.41   19.75
  -1   0   6  496.98   19.70
   1   0  -7    0.55    1.31
   1   0   7    0.31    4.65
  -1   0   7    1.15    4.66
  -1   0   7    3.91    4.47
  -1   0   7   -1.47    4.75
  -1   0   7    1.30    4.37
   1   0   7    1.28    4.22
  -1   0   7    0.05    4.10
   1   0   7   -1.22    4.60
  -1   0  -7    0.67    2.14
   1   0   7    1.32    4.20
  -1   0   7   -0.78    4.67
   1   0   7   -3.36    5.20
  -1   0   7   -2.00    4.70
   1   0   7    1.72    4.68
  -1   0   7    2.16    5.51
   1   0   7    1.81    4.68
  -1   0   7    1.81    4.58
  -1   0   7    0.16    4.33
   1   0   7    0.79    4.76
   1   0   7    1.74    3.70
  -1   0   7    1.22    4.14
  -1   0   7    0.48    4.55
   1   0   7   -0.06    5.42
   1   0  -7    0.22    1.59
  -1   0   7    1.21    4.92
   1   0   7   -0.39    3.84
   1   0   7   -0.90    4.39
   1   0   7   -0.81    4.28
   1   0   7   -0.53    3.82
   1   0   7   -0.66    4.05
  -1   0   7    0.41    4.34
  -1   0   7    3.22    4.53
  -1   0   7    0.26    4.39
   1   0   7   -0.43    5.32
  -1   0   7    0.46    4.67
  -1   0   7    3.78    4.56
  -1   0   8  767.40   34.77
  -1   0   8  860.48   34.94
  -1   0   8  858.38   34.92
   1   0   8 1177.95   35.24
   1   0   8  848.55   35.09
   1   0   8  777.45   34.85
   1   0   8  810.28   35.00
  -1   0  -8  770.31   33.85
  -1   0   8  805.76   34.96
  -1   0   8  745.79   35.04
   1   0   8  829.13   35.37
   1   0  -8  753.35   33.75
  -1   0   8  786.33   35.19
  -1   0   8  806.43   35.04
   1   0   8  872.95   35.24
   1   0   8  861.48   35.11
  -1   0   8  785.39   35.29
  -1   0   8  839.95   35.13
   1   0   8 1079.45   35.31
   1   0   8 1051.67   34.80
   1   0   8 1073.31   35.30
   1   0   8  895.56   35.03
  -1   0   8  831.47   35.06
  -1   0   8  816.32   34.89
   1   0   8  879.26   34.89
   1   0   8  863.53   35.46
  -1   0   8  822.77   35.31
  -1   0   8  815.75   34.96
   1   0   8  891.15   34.98
   1   0   8  898.26   35.08
  -1   0   8  833.49   35.07
   1   0   8  927.92   34.98
  -1   0   8  860.64   35.05
  -1   0   8  808.58   34.99
   1   0   8  939.16   35.50
  -1   0   8  886.39   35.29
   1   0   9    1.80    5.47
  -1   0   9    1.19    5.67
   1   0   9    1.33    5.36
  -1   0   9    0.68    5.54
   1   0   9    0.47    5.09
   1   0   9    3.51    5.14
  -1   0   9   -3.61    5.68
  -1   0   9    0.89    5.26
  -1   0   9   -3.55    5.39
   1   0   9    2.72    5.21
  -1   0   9    1.69    5.67
   1   0   9   -0.41    5.91
  -1   0   9    2.01    6.22
   1   0   9    2.03    4.96
   1   0   9   -0.35    5.98
   1   0   9   -2.06    5.37
   1   0   9   -1.08    5.51
   1   0   9    0.68    4.10
  -1   0   9    0.79    5.01
  -1   0   9   -0.86    6.28
  -1   0   9   -0.73    5.29
   1   0   9    0.53    4.87
   1   0   9    2.31    6.33
  -1   0   9    1.30    4.92
   1   0   9   -0.75    5.08
   1   0   9   -1.40    4.57
  -1   0   9   -1.43    5.25
   1   0   9   -0.38    4.40
   1   0   9    2.89    5.21
   1   0   9    0.69    4.71
  -1   0   9   -1.94    5.02
  -1   0   9   -0.71    5.23
  -1   0   9   -1.17    5.78
   1   0   9    1.14    6.11
  -1   0   9    2.30    4.94
  -1   0  10 2077.20   80.65
  -1   0  10 2058.72   80.57
  -1   0  10 2070.70   80.64
   1   0  10 1915.57   80.65
  -1   0  10 1864.10   80.65
   1   0  10 1870.23   80.54
  -1   0  10 1860.71   80.70
   1   0  10 1924.80   80.76
   1   0  10 1910.45   81.08
   1   0  10 1957.45   80.74
  -1   0  10 1875.14   80.94
   1   0  10 2036.09   81.01
  -1   0  10 1900.54   80.65
  -1   0  10 1867.14   80.88
   1   0  10 2315.58   80.38
  -1   0  10 1861.51   80.69
   1   0  10 2067.47   80.66
  -1   0  10 1891.17   81.05
   1   0  10 1945.93   81.06
  -1   0  10 1915.82   80.75
  -1   0  10 1911.92   80.55
   1   0  10 1938.00   80.56
  -1   0  10 1912.41   80.65
   1   0  10 2086.74   80.52
   1   0  10 2136.34   80.80
  -1   0  10 1993.02   80.69
   1   0  10 2025.42   80.62
  -1   0  10 1907.57   80.59
  -1   0  10 1940.72   80.61
   1   0  10 2023.35   80.71
  -1   0  10 1980.85   79.74
   1   0  10 2137.57   81.09
  -1   0  10 2046.58   80.95
   1   0  11    1.88    5.99
  -1   0  11    1.14    6.36
  -1   0  11   -0.32    6.30
  -1   0  11    1.11    6.59
  -1   0  11   -2.66    6.32
   1   0  11   -1.71    6.55
   1   0  11   -3.24    5.70
   1   0  11   -1.49    6.58
   1   0  11    4.41    7.44
   1   0  11    1.16    6.04
  -1   0  11    2.51    6.49
  -1   0  11    1.75    6.38
  -1   0  11    2.53    6.50
   1   0  11    2.25    6.82
  -1   0  11    0.21    4.97
   1   0  11   -2.88    4.88
   1   0  11   -0.94    5.88
  -1   0  11   -1.40    5.71
   1   0  11    1.40    5.75
   1   0  11    0.27    5.77
   1   0  11    1.12    5.28
  -1   0  11   -0.89    5.99
   1   0  11    1.11    7.36
  -1   0  11    0.09    6.03
  -1   0  11    1.01    7.24
   1   0  11   -0.54    5.88
  -1   0  11   -0.92    5.64
  -1   0  11    2.72    6.03
   1   0  11    1.67    6.28
  -1   0  11   -1.38    6.15
   1   0  11    2.97    6.07
  -1   0  11    1.21    6.27
   1   0  11   -2.70    5.49
  -1   0  11    1.72    5.84
  -1   0  11    1.72    6.48
   1   0  11   -1.69    6.77
  -1   0  11   -1.15    3.31
   1   0  11    2.77    4.73
   1   0  11   -4.09    5.71
  -1   0  12  578.29   27.30
  -1   0  12  602.92   27.53
  -1   0  12  606.43   26.76
   1   0  12  715.42   27.76
   1   0  12  708.23   26.86
   1   0  12  732.67   27.78
  -1   0  12  545.65   27.41
  -1   0  12  544.03   27.37
   1   0  12  677.72   26.68
  -1   0  12  494.07   27.06
   1   0  13   -4.82    6.86
  -1   0  13   -1.80    6.85
   1   0  13   -4.66    6.67
   1   0  13   -0.30    7.03
   1   0  13    0.91    6.80
  -1   0  13   -0.31    7.11
  -1   0  13   -3.26    6.84
   1   0  13   -0.62    6.86
   1   0  13    2.35    6.29
   1   0  13    2.48    7.19
  -1   0  13   -4.46    7.23
   1   0  13   -1.11    7.20
  -1   0  13    4.08    7.19
   1   0  13   -4.50    7.05
  -1   0  13    2.87    6.57
  -1   0  13   -1.42    6.66
   1   0  13    2.43    5.07
   1   0  13    4.63    6.96
   1   0  13    6.37    6.82
   1   0  13   -2.54    6.67
  -1   0  13   -2.50    6.47
   1   0  13   -2.63    6.40
  -1   0  13   -1.46    6.80
   1   0  13    3.81    6.60
  -1   0  13    4.13    6.61
  -1   0  13   -1.55    6.90
  -1   0  13    3.28    6.78
   1   0  13    1.63    6.66
   1   0  13   -0.57    6.62
   1   0  13   -1.60    7.42
  -1   0  13    2.81    7.58
   1   0  13   -2.06    4.64
   1   0  13    1.81    6.42
  -1   0  13    0.46    6.42
  -1   0  14  328.62   18.58
   1   0  14  472.85   19.31
   1   0  14  486.68   19.23
  -1   0  14  318.95   18.76
   1   0  14  482.30   19.15
   1   0  14  448.23   18.88
  -1   0  14  305.36   18.57
   1   0  14  467.08   19.15
   1   0  14  366.94   19.21
   1   0  14  386.32   19.45
  -1   0  14  388.93   20.08
   1   0  14  391.34   18.85
  -1   0  14  357.31   19.40
  -1   0  14  376.25   18.75
  -1   0  14  384.31   19.43
   1   0  14  387.55   19.32
   1   0  14  386.85   20.02
  -1   0  14  369.57   19.14
   1   0  14  416.40   19.52
  -1   0  14  335.55   19.04
  -1   0  14  323.77   18.94
   1   0  14  415.90   19.52
   1   0  14  369.96   19.01
  -1   0  14  369.77   18.81
  -1   0  14  357.20   19.20
   1   0  14  364.10   18.70
  -1   0  14  372.03   19.03
   1   0  14  378.52   19.05
   1   0  14  419.79   19.23
  -1   0  14  366.51   18.59
   1   0  14  386.58   18.99
   1   0  14  390.30   19.08
   1   0  14  392.72   18.62
  -1   0  14  350.45   19.05
  -1   0  14  367.66   18.97
  -1   0  14  356.02   19.06
  -1   0  14  358.91   19.39
   1   0  14  394.17   19.89
   1   0  15   -2.13    8.12
  -1   0  15   -2.47    8.46
   1   0  15   -7.16    7.83
   1   0  15    0.75    8.06
   1   0  15   -6.60    8.22
  -1   0  15    0.12    7.90
   1   0  15   -0.42    7.84
  -1   0  15    5.32    8.71
   1   0  15   -0.33    7.99
   1   0  15    0.64    8.56
   1   0  15    0.49    8.24
  -1   0  15    3.16    7.30
  -1   0  15   -2.23    8.59
   1   0  15   -4.38    8.11
  -1   0  15    3.21    8.97
  -1   0  15    6.75    8.34
   1   0  15   -2.59    8.77
  -1   0  15    3.83    8.35
   1   0  15   -4.71    8.20
   1   0  15   -1.02    7.92
  -1   0  15   10.05    6.04
  -1   0  15    3.50    8.11
   1   0  15   -4.20    7.44
  -1   0  15   -9.95    7.32
  -1   0  15    1.80    8.27
   1   0  15    1.58    7.79
   1   0  15   -2.61    7.88
  -1   0  15    4.93    6.74
  -1   0  15    6.79    7.97
   1   0  15    0.43    8.00
  -1   0  15   -4.34    8.25
   1   0  15   -4.29    7.42
   1   0  15   -0.44    8.03
  -1   0  15   -0.89    7.91
  -1   0  15    6.58    7.92
   1   0  15   -2.23    7.66
  -1   0  15    0.31    8.65
   1   0  15    0.16    8.43
   1   0  16  386.42   16.31
  -1   0  16  239.51   15.54
   1   0  16  376.16   15.69
  -1   0  16  234.31   15.22
   1   0  16  245.83   15.95
   1   0  16  240.75   15.73
  -1   0  16  254.61   16.16
   1   0  16  234.12   15.64
  -1   0  16  231.44   15.72
   1   0  16  244.48   15.07
   1   0  16  246.21   15.81
  -1   0  16  240.43   15.47
   1   0  16  238.93   16.57
   1   0  16  261.34   16.27
  -1   0  16  258.72   16.34
  -1   0  16  235.02   16.38
  -1   0  16  236.91   15.32
   1   0  16  305.84   16.03
   1   0  16  300.58   16.14
  -1   0  16  222.43   13.44
  -1   0  16  226.62   15.03
  -1   0  16  252.30   15.59
   1   0  16  245.02   14.93
  -1   0  16  243.40   15.11
   1   0  16  247.57   15.22
   1   0  16  267.23   15.36
  -1   0  16  230.65   15.16
  -1   0  16  237.78   15.53
   1   0  16  255.46   14.28
   1   0  16  252.25   15.69
  -1   0  16  233.75   15.27
  -1   0  16  242.06   15.16
  -1   0  16  236.02   14.87
   1   0  16  267.46   15.92
   1   0  16  260.03   15.60
   1   0  16  266.34   16.58
  -1   0  16  240.71   15.53
   1   0  17   -6.73    9.52
   1   0  17   -1.98    9.68
   1   0  17    0.28    9.23
  -1   0  17    2.76    9.54
   1   0  17   -3.17    9.85
  -1   0  17    2.08    9.91
  -1   0  17   -1.47    8.87
   1   0  17   -4.99    9.67
  -1   0  17    6.80   10.39
  -1   0  17   -5.37   10.07
   1   0  17    1.35   10.03
   1   0  17   -0.19    9.05
   1   0  17  -11.42   10.01
  -1   0  17   -0.51    9.23
   1   0  17   -0.70    9.36
   1   0  17    6.94   10.36
  -1   0  17    1.01   10.23
  -1   0  17    8.35   10.45
  -1   0  17    7.19    8.79
   1   0  17    1.58    9.02
  -1   0  17    1.09    6.71
  -1   0  17    3.53    9.15
  -1   0  17   -9.22    9.71
   1   0  17   -2.41    9.07
   1   0  17    0.49    9.10
  -1   0  17    3.35    7.93
   1   0  17   -4.74    9.34
   1   0  17  -11.99    8.63
   1   0  17    1.05    8.93
  -1   0  17    4.66    9.43
  -1   0  17   -3.38    8.65
   1   0  17   -2.63    9.78
  -1   0  17   -2.85    9.33
   1   0  17    2.87   10.65
  -1   0  17   -4.03   10.18
  -1   0  17    1.37    8.43
   1   0  17   -2.68    8.70
  -1   0  18  168.56   14.85
   1   0  18  280.18   15.49
  -1   0  18  150.08   14.43
  -1   0  18  193.06   15.67
  -1   0  18  191.81   15.26
   1   0  18  183.82   14.86
  -1   0  18  198.60   14.86
   1   0  18  196.94   15.77
   1   0  18  172.96   14.55
   1   0  18  227.51   16.17
   1   0  18  192.48   15.08
  -1   0  18  207.47   15.84
   1   0  18  216.01   15.95
  -1   0  18  193.10   14.47
  -1   0  18  199.83   15.98
  -1   0  18  201.27   14.60
   1   0  18  242.42   15.63
  -1   0  18  193.99   15.11
  -1   0  18  205.21   14.43
   1   0  18  216.39   14.39
   1   0  18  201.74   15.66
   1   0  18  213.69   15.10
  -1   0  18  196.01   15.39
   1   0  18  218.03   14.82
   1   0  18  219.08   14.69
   1   0  18  217.63   14.11
  -1   0  18  217.08   14.41
  -1   0  18  194.40   15.13
   1   0  18  209.01   14.58
  -1   0  18  201.20   14.65
   1   0  18  203.93   15.27
   1   0  18  252.48   16.86
  -1   0  19   -1.48   10.15
  -1   0  19   -2.20   10.59
   1   0  19    3.83   11.09
   1   0  19    6.05   10.95
   1   0  19    2.48    9.82
   1   0  19   -9.17   11.27
  -1   0  19    3.86   11.10
  -1   0  19   -5.34   11.51
  -1   0  19    0.37   10.00
  -1   0  19   -8.59   11.32
   1   0  19   -2.39   11.75
  -1   0  19    3.82   10.80
   1   0  19   -1.65   11.83
  -1   0  19    4.09   11.57
   1   0  19   -8.18   10.80
  -1   0  19    4.55   10.14
  -1   0  19    9.33   10.68
  -1   0  19    5.47   11.94
   1   0  19   -3.27    9.43
   1   0  19    5.50   10.42
   1   0  19    2.15   11.30
  -1   0  19   -8.62   11.29
   1   0  19   -2.41   10.98
  -1   0  19   -7.53    9.69
   1   0  19   -6.77    9.24
  -1   0  19   -1.64   10.45
   1   0  19   -4.08   10.83
   1   0  19    7.21   10.82
   1   0  19   -4.41   10.37
  -1   0  19   -7.83   10.65
  -1   0  20   74.01   12.28
   1   0  20  145.62   13.43
  -1   0  20   82.89   13.25
   1   0  20  100.25   14.20
  -1   0  20   89.60   12.79
  -1   0  20   95.12   12.45
   1   0  20   89.18   14.40
  -1   0  20   98.30   13.70
   1   0  20   80.36   13.96
  -1   0  20   84.12   12.61
   1   0  20  103.39   12.36
   1   0  20   87.33   11.77
  -1   0  20   92.14   12.36
   1   0  20   99.44   12.84
  -1   0  20   88.89   12.39
  -1   0  20   86.19   14.23
   1   0  20  106.09   14.42
   1   0  20   98.78   12.50
  -1   0  20   93.52   11.72
   1   0  20  100.05   11.38
  -1   0  20   75.44   12.48
   1   0  20   84.98   11.95
   1   0  20   97.92   11.93
  -1   0  20   71.07   12.49
   1   0  21    4.88   11.67
  -1   0  21    6.51   10.76
   1   0  21   -0.48   12.40
   1   0  21   -8.04   11.41
  -1   0  21   -6.76   11.88
   1   0  21   -4.37   11.13
  -1   0  21   -5.55   10.83
   1   0  21   -8.47   10.99
   1   0  21    6.23    9.63
  -1   0  21    2.46   11.77
   1   0  21   -8.41   12.29
  -1   0  21    4.52   11.15
  -1   0  21   10.42   10.64
   1   0  21   -5.97    9.98
  -1   0  21   -2.14    9.80
  -1   0  21   -5.85   11.02
   1   0  21   10.42   11.39
   1   0  21  -10.78   10.35
   1   0  22   31.86   12.86
   1   0  22   45.12   12.28
  -1   0  22   38.70   12.15
   1   0  22   38.53   11.54
  -1   0  22   47.70   11.21
  -1   0  22   40.59   10.40
   1   0  22   40.56   11.45
  -1   0  22   37.54   12.09
   1   0  22   44.12   11.07
  -1   0  22   36.64   10.89
   1   0  22   41.36   10.43
   1   0  22   50.03   13.15
  -1   0  22   36.81   11.80
  -1   0  23    2.09   10.47
   1   0  23   11.83   10.53
   1   0  24  315.37   18.14
  -1   0  24  297.84   18.22
  -1   0  24  296.93   19.10
  -1   0  24  280.56   17.31
   1   0  24  318.72   19.22
   1   0  24  273.35   18.89
  -1   0  24  270.40   18.12
   1   0  24  324.51   18.43
  -1   0  25   -4.53    9.29
  -1   0  25   -1.98    9.91
   1   0  25   -4.19    8.90
  -1   0  25    6.95    8.61
   1   0  25    6.00   10.12
   1   0  25   10.36    9.70
  -1   0  25   -0.51    9.06
  -1   0  26   12.40    8.81
   1   0  26    3.04    8.61
  -1   0  26   17.11    8.11
   1   0  26    6.97    8.41
   1   1   0    2.44    1.27
  -1   1   0    2.26    1.46
   1  -1   0    3.46    1.37
  -1  -1   0    2.35    1.29
   1  -1   0    1.78    1.39
  -1  -1   0    2.27    1.27
  -1   1   0    2.63    1.59
   1  -1   0    2.47    1.30
  -1   1   0    1.86    1.44
   1   1   0    2.53    1.32
  -1  -1   0    1.72    1.41
  -1   1   0    1.33    1.52
  -1   1   0    2.99    1.30
   1  -1   0    2.49    1.37
   1   1   0    3.83    1.31
  -1   1   0    2.18    1.49
   1   1   0    2.93    1.32
  -1  -1   0    3.69    1.37
  -1  -1   0    1.75    1.42
   1   1   0    3.31    1.25
   1  -1   0    3.38    1.49
  -1   1   0    3.22    1.37
   1  -1   0    4.14    1.46
  -1  -1   0    0.50    1.46
  -1  -1   0   -0.07    1.49
   1   1   0    0.43    1.29
  -1  -1   0    0.09    1.51
   1  -1   0    1.17    1.36
  -1   1   0    1.31    1.25
   1  -1   0    1.22    1.19
  -1  -1   0    0.61    1.19
   1  -1   0    1.46    0.94
   1  -1   0    2.15    1.33
  -1   1   0    2.40    1.32
   1  -1   0    0.83    1.31
  -1   1   0    1.02    0.86
  -1   1   0    0.31    1.25
  -1  -1   0    0.71    1.62
   1   1   0    0.17    1.29
  -1  -1   0    0.69    1.39
   1  -1   0    0.24    1.25
  -1  -1   0    0.02    1.22
  -1   1   0   -0.27    1.03
   1   1   0   -0.04    1.28
  -1   1   1 4317.09  184.49
  -1  -1   1 4464.75  184.44
   1   1  -1 4503.33  184.35
   1   1  -1 4494.62  184.45
  -1  -1   1 4510.43  184.32
   1  -1  -1 4498.27  184.49
   1  -1  -1 4432.50  184.50
   1   1  -1 4460.76  184.44
  -1   1  -1 4550.24  184.43
   1   1   1 4612.40  184.46
  -1  -1   1 4518.90  184.42
  -1   1  -1 4490.51  184.44
  -1   1  -1 4488.66  184.44
   1   1  -1 4358.42  184.30
   1  -1   1 4447.41  184.31
  -1   1   1 4470.01  184.44
   1  -1  -1 4419.51  184.47
  -1   1  -1 4205.51  184.36
   1  -1  -1 4311.71  184.47
   1   1  -1 4403.49  184.41
  -1  -1   1 4281.72  184.30
  -1   1   1 4446.10  184.48
   1   1   1 4591.53  184.45
  -1   1   1 4495.60  184.50
  -1   1   1 4405.71  184.49
   1   1  -1 4509.49  184.31
  -1  -1  -1 4183.90  184.37
  -1  -1  -1 4523.79  184.45
  -1  -1   1 5074.56  184.50
   1  -1   1 5246.13  184.46
   1   1  -1 4922.39  184.41
  -1  -1  -1 4983.31  184.56
  -1  -1   1 5104.18  184.53
   1  -1   1 5388.12  184.51
  -1  -1  -1 4933.64  184.51
  -1   1   1 4892.19  184.54
   1  -1   1 5149.87  184.56
   1   1   1 5055.42  184.50
   1   1   1 5113.67  184.52
   1  -1   1 5027.07  184.48
   1  -1   1 4766.31  184.54
  -1   1   1 4961.74  184.53
   1  -1  -1 4966.22  184.51
  -1   1   1 4584.71  184.48
   1   1   1 4786.89  184.50
  -1  -1   1 4548.19  184.49
  -1   1  -1 4608.95  184.39
   1   1   1 4550.04  184.46
  -1  -1   1 4518.49  184.50
   1  -1   1 4657.15  184.41
   1  -1   1 4778.34  184.39
   1  -1   1 4682.29  184.46
  -1   1   1 4597.29  184.39
   1   1   1 4527.52  184.46
  -1   1  -1 4566.14  184.39
  -1  -1   1 4491.12  184.42
  -1  -1   1 4886.68  184.55
  -1  -1   1 4683.27  184.51
  -1   1  -1 4745.11  184.46
   1  -1   1 4889.19  184.50
  -1  -1   1 4602.30  184.42
  -1   1  -1 4896.38  184.39
  -1   1   1 4752.01  184.51
  -1  -1  -1 4775.96  184.52
   1  -1   1 4885.74  184.44
   1  -1   1 4741.49  184.43
   1   1  -1 4568.57  184.41
   1  -1  -1 4698.02  184.48
  -1  -1   1 4632.33  184.47
   1  -1   1 4693.92  184.37
  -1  -1   1 4627.03  184.48
  -1  -1   1 4572.43  184.51
   1  -1   1 4712.07  184.33
  -1  -1   1 4622.14  184.49
  -1  -1   1 4554.85  184.49
   1  -1   1 4706.73  184.43
   1  -1   1 4665.77  184.33
  -1  -1   1 4613.31  184.48
  -1  -1   1 4567.91  184.48
   1   1   1 4629.00  184.50
  -1  -1  -2  371.05   15.63
   1  -1  -2  367.78   15.80
  -1   1   2  409.37   15.66
   1   1   2  358.49   15.56
  -1  -1  -2  349.50   15.52
   1   1   2  362.60   15.66
   1  -1  -2  378.50   15.65
   1  -1   2  370.45   15.68
  -1  -1   2  400.51   15.75
  -1   1   2  404.69   15.75
  -1  -1   2  410.38   16.03
  -1  -1  -2  390.47   15.68
  -1   1   2  391.38   15.56
  -1  -1  -2  395.58   15.80
   1  -1   2  413.02   15.80
   1   1   2  409.99   15.74
   1  -1   2  404.25   15.77
  -1  -1   2  432.07   15.73
   1  -1   2  399.88   15.74
  -1  -1   2  426.82   15.66
  -1   1   2  401.30   15.68
  -1  -1   2  380.79   15.83
   1   1   2  403.22   15.70
   1  -1  -2  407.44   15.74
   1  -1   2  391.92   15.80
   1  -1   2  387.53   15.84
   1   1   2  403.28   15.82
   1  -1   2  371.84   15.90
   1  -1   2  366.72   15.81
   1   1   2  377.23   15.81
  -1   1   2  364.27   15.76
   1   1   2  357.55   15.47
  -1  -1   2  382.28   15.74
   1  -1   2  383.53   15.81
   1   1   2  393.57   15.58
  -1   1  -2  379.96   15.60
  -1   1   2  391.28   15.75
  -1  -1   2  379.85   15.74
   1  -1   2  377.58   15.89
   1  -1   2  386.54   15.84
  -1  -1   2  387.74   15.88
   1   1   2  400.29   15.73
   1   1   2  383.19   15.60
  -1  -1   2  380.76   15.92
  -1  -1   2  377.92   15.69
  -1  -1  -2  382.64   15.74
  -1   1   2  379.24   15.60
   1  -1   2  386.55   15.56
  -1  -1   2  380.31   15.64
   1   1   2  372.27   15.62
   1  -1   2  368.47   15.68
   1  -1   2  382.02   15.74
   1   1  -2  382.56   15.56
   1   1   2  401.18   15.82
  -1   1   2  388.71   15.70
   1  -1  -2  379.62   15.70
  -1  -1   2  383.44   15.80
  -1   1   2  382.30   15.78
   1  -1   2  374.70   15.82
   1   1   2  373.76   15.85
   1  -1  -3 3076.09  129.95
  -1  -1   3 2999.17  129.66
   1  -1   3 3107.31  129.63
  -1  -1  -3 2940.74  129.70
  -1  -1   3 3110.25  129.88
   1  -1   3 3096.32  129.87
  -1  -1   3 3061.42  129.89
   1   1   3 3051.12  129.86
  -1  -1   3 3148.37  129.88
  -1   1   3 3059.24  129.87
  -1   1   3 3073.84  129.89
  -1   1   3 3187.64  129.89
   1  -1   3 3573.70  129.95
   1   1   3 3548.20  129.93
   1   1   3 3434.10  129.99
  -1  -1  -3 3356.87  129.90
   1  -1   3 3546.28  130.02
  -1   1   3 3324.96  129.82
  -1  -1   3 3398.45  130.20
   1  -1   3 3520.70  130.02
  -1   1   3 3503.34  129.92
   1  -1   3 3445.87  129.98
  -1  -1   3 3584.22  129.71
  -1  -1   3 3352.16  130.12
   1  -1   3 3345.76  130.00
   1  -1   3 3425.10  130.13
   1  -1   3 3392.14  130.07
  -1  -1   3 3303.81  130.12
   1   1   3 3471.84  129.82
  -1   1   3 3400.12  129.90
  -1  -1   3 3308.76  130.06
   1  -1   3 3364.10  130.03
   1   1   3 3447.34  130.05
   1   1   3 3367.60  129.85
   1   1   3 3280.18  129.98
  -1  -1   3 3313.52  129.96
   1  -1   3 3228.38  129.99
  -1  -1  -3 3027.89  129.60
  -1  -1   3 3236.71  129.95
   1   1   3 3343.76  129.84
  -1   1  -3 3278.05  129.69
   1   1   3 3389.93  129.84
   1  -1   3 3360.23  130.01
   1  -1   3 3365.62  130.01
  -1   1   3 3243.67  129.85
  -1  -1   3 3352.68  129.98
   1   1  -3 3187.20  129.67
  -1  -1  -3 3329.33  129.85
  -1   1   3 3266.63  129.92
  -1  -1   3 3224.23  129.93
  -1  -1   3 3250.10  129.98
  -1   1   3 3335.79  130.06
   1   1   3 3267.40  129.82
  -1  -1   3 3186.99  129.71
  -1   1   3 3276.58  129.85
   1   1   3 3253.76  129.88
   1   1   3 3450.55  130.02
   1  -1   3 3378.79  129.98
   1  -1   3 3141.57  129.90
   1  -1  -3 3224.10  129.80
  -1  -1   3 3218.43  130.04
   1   1   3 3090.82  130.10
   1  -1   3 3292.24  129.97
  -1  -1  -3 3060.71  129.59
  -1  -1   3 3284.32  129.99
  -1   1   3 3351.23  129.92
  -1  -1   4 3830.21  148.19
   1  -1   4 3157.11  148.11
  -1  -1  -4 3075.46  148.27
   1  -1  -4 3765.50  148.28
  -1  -1   4 3933.64  148.57
  -1   1   4 3948.87  148.57
  -1  -1   4 3909.61  148.57
  -1   1   4 3880.51  148.56
  -1   1   4 3986.62  148.59
   1  -1   4 3115.83  148.45
  -1  -1   4 3836.55  148.55
   1   1   4 3036.84  148.43
  -1   1   4 4061.21  148.62
   1  -1   4 4084.64  148.71
   1   1   4 3882.67  148.63
  -1  -1  -4 3913.29  148.46
   1  -1   4 4024.88  148.71
  -1  -1   4 4060.86  148.94
   1  -1   4 3854.14  148.64
   1  -1   4 4138.79  148.67
  -1  -1   4 4093.33  148.81
  -1   1   4 4073.31  148.60
  -1  -1   4 3790.50  148.78
   1   1   4 3934.40  148.45
   1  -1   4 3857.34  148.67
   1  -1   4 3889.50  148.70
   1   1   4 3947.14  148.70
  -1  -1   4 4023.82  148.86
   1  -1   4 3890.03  148.78
   1  -1   4 3466.84  148.29
  -1  -1   4 3980.17  148.65
   1  -1   4 3509.94  148.61
   1   1   4 3379.37  148.65
  -1  -1   4 3946.67  148.64
   1  -1   4 3559.96  148.62
   1   1   4 3608.76  148.61
   1   1  -4 3646.42  148.13
  -1  -1   4 3948.03  148.67
  -1   1   4 3850.41  148.43
   1   1   4 3776.02  148.49
   1  -1   4 3637.72  148.65
   1  -1   4 3857.42  148.66
  -1  -1   4 3932.39  148.64
  -1  -1   4 3831.19  148.66
  -1   1   4 3905.78  148.79
  -1   1   4 3867.75  148.53
  -1   1   4 3851.19  148.60
   1   1   4 3810.24  148.67
   1  -1  -4 3781.47  148.35
  -1  -1   4 3821.89  148.69
   1   1   4 3690.54  148.47
   1  -1   4 3483.02  148.56
  -1  -1  -4 3751.60  148.39
   1   1   4 3595.27  148.53
  -1  -1   4 3714.70  148.21
   1  -1   4 3709.51  148.60
  -1   1   4 3847.89  148.70
   1   1  -4 3847.62  148.21
  -1  -1   4 3875.96  148.63
   1  -1   4 3563.85  148.57
  -1   1   4 3896.94  148.81
   1   1   4 3453.72  148.75
  -1  -1   4 3882.28  148.69
   1  -1   4 3505.48  148.68
   1  -1  -5 1846.14   75.91
  -1  -1  -5 1519.16   76.10
   1  -1  -5 1871.50   76.08
  -1  -1   5 1938.61   75.92
  -1   1   5 2072.11   76.56
   1   1   5 1550.25   76.34
  -1  -1   5 2077.26   76.53
  -1   1   5 2047.48   76.53
  -1  -1   5 2046.31   76.51
   1  -1   5 1595.24   76.35
  -1   1   5 2066.71   76.55
  -1  -1   5 2026.65   76.50
   1  -1   5 1903.18   76.62
  -1  -1   5 2067.93   76.73
   1  -1   5 1970.63   76.63
  -1   1   5 2162.40   76.21
  -1  -1   5 1959.75   76.77
  -1  -1   5 1964.20   76.89
   1   1   5 1933.65   76.52
  -1  -1  -5 1946.58   76.27
  -1   1   5 1995.21   76.55
   1  -1   5 1987.06   76.65
   1  -1   5 1990.46   76.70
  -1  -1   5 1942.96   76.83
  -1   1   5 2025.29   76.56
  -1  -1   5 1990.71   76.67
   1   1   5 1960.18   76.63
   1  -1   5 1894.46   76.65
   1  -1   5 1930.56   76.76
   1  -1   5 1948.14   76.65
  -1  -1   5 1998.44   76.66
   1   1   5 1848.90   76.51
   1  -1   5 1746.25   76.58
  -1   1   5 1968.15   76.72
  -1  -1   5 2031.20   76.62
   1  -1   5 1748.09   76.56
   1   1   5 1736.17   76.59
   1  -1   5 1773.47   76.16
  -1  -1   5 2036.43   76.64
   1  -1   5 1846.83   76.59
  -1  -1   5 1979.57   76.61
  -1  -1   5 1966.45   76.57
   1  -1   5 1877.48   76.58
   1   1   5 1894.82   76.42
  -1   1   5 1920.23   76.22
   1  -1  -5 1907.86   76.14
  -1  -1   5 1964.66   76.59
   1   1   5 1894.36   76.63
  -1   1   5 1956.01   76.63
  -1  -1   5 1922.75   76.64
   1   1   5 1822.59   76.46
   1  -1   5 1845.82   76.52
  -1  -1   5 1833.05   75.93
  -1  -1   5 1938.28   76.56
   1   1  -5 1961.08   75.99
  -1   1   5 1986.60   76.53
   1  -1   5 1784.06   76.48
   1   1   5 1846.21   76.37
  -1   1   5 1935.34   76.46
  -1  -1  -5 1915.72   76.18
  -1   1   5 1971.74   76.74
  -1   1   5 2005.63   76.83
   1  -1   5 1771.06   76.67
   1   1   5 1775.25   76.74
   1  -1   5 1805.94   76.45
  -1  -1   5 2014.48   76.67
  -1  -1  -6  390.06   16.33
   1  -1  -6  362.00   16.14
  -1  -1   6  406.28   16.99
   1   1   6  441.44   17.02
  -1  -1   6  399.22   16.94
  -1  -1   6  400.34   16.93
  -1   1   6  409.99   16.98
   1  -1   6  427.57   16.95
  -1   1   6  386.86   16.89
  -1   1   6  402.38   16.99
   1  -1   6  395.97   17.23
  -1  -1   6  372.28   17.26
   1  -1   6  389.06   17.08
  -1   1   6  391.75   17.01
   1   1   6  390.76   16.91
  -1   1   6  384.89   16.16
  -1   1   6  389.59   16.90
   1  -1   6  392.74   17.09
   1  -1   6  391.15   17.14
  -1  -1   6  380.89   17.57
  -1  -1  -6  393.90   16.38
  -1  -1   6  380.32   17.17
  -1  -1   6  394.46   17.12
  -1  -1   6  380.10   17.15
   1  -1   6  385.41   17.17
   1  -1   6  403.75   17.09
  -1  -1   6  368.66   17.36
   1   1   6  399.25   17.06
   1  -1   6  393.61   17.34
  -1  -1   6  398.64   17.15
  -1   1   6  399.30   16.98
  -1  -1   6  387.45   17.04
  -1  -1   6  389.49   17.02
   1   1   6  426.22   16.98
   1  -1   6  419.97   17.07
   1  -1   6  408.24   16.40
   1   1   6  413.97   17.12
   1  -1   6  427.36   17.11
  -1   1   6  376.40   17.28
  -1   1   6  382.56   16.29
  -1  -1   6  390.91   16.91
   1  -1   6  390.76   16.96
   1  -1   6  390.60   17.06
   1   1   6  390.36   16.78
   1   1   6  400.57   16.18
   1   1   6  396.05   16.90
  -1  -1   6  387.51   17.11
   1   1   6  381.51   16.88
   1   1   6  406.33   17.08
   1   1  -6  392.01   15.97
  -1  -1  -6  398.03   16.17
  -1  -1   6  376.22   16.97
   1  -1   6  379.40   17.00
  -1   1   6  392.34   16.82
   1  -1   6  381.79   16.88
  -1   1   6  374.63   17.11
   1   1   6  392.20   16.72
   1  -1  -6  381.90   16.17
   1   1   6  395.18   16.83
  -1   1   6  414.12   17.22
  -1  -1   6  388.97   17.02
   1  -1   6  397.19   16.95
  -1   1   6  388.11   16.92
  -1  -1   6  374.36   16.91
   1   1   6  391.42   17.44
  -1  -1   6  398.36   17.23
   1  -1   6  402.25   16.88
  -1   1   6  404.23   17.37
  -1  -1   6  391.66   16.24
   1  -1   6  394.52   17.25
   1  -1  -7  423.19   18.13
   1  -1  -7  430.32   18.06
  -1  -1   7  466.01   19.10
  -1   1   7  444.10   19.02
  -1   1   7  470.86   19.11
  -1   1   7  461.32   19.06
  -1  -1   7  479.00   19.12
  -1  -1   7  469.26   19.10
   1   1   7  441.98   19.08
   1  -1   7  445.31   19.01
  -1  -1   7  419.76   19.43
   1   1   7  418.82   19.01
  -1   1   7  440.54   18.92
  -1   1   7  432.97   19.24
  -1  -1   7  442.47   19.35
  -1  -1   7  439.66   19.64
  -1   1   7  452.27   19.12
   1  -1   7  442.12   19.18
  -1  -1  -7  398.71   17.89
  -1  -1   7  446.50   19.30
   1  -1   7  430.68   19.31
  -1  -1  -7  438.23   18.33
   1  -1   7  437.14   19.32
   1  -1   7  450.05   19.26
   1   1   7  440.77   19.63
   1  -1   7  449.14   19.22
   1  -1   7  444.85   19.52
  -1  -1   7  433.29   19.58
  -1   1   7  459.79   19.20
   1   1   7  464.60   19.20
  -1   1   7  442.64   19.62
  -1  -1   7  441.83   19.31
  -1  -1   7  462.26   19.35
  -1   1   7  450.11   19.21
   1   1   7  469.99   19.08
  -1   1   7  453.73   19.32
   1  -1   7  452.04   19.18
  -1  -1   7  461.87   19.22
  -1  -1   7  446.83   19.21
   1   1   7  441.79   19.31
   1  -1   7  448.89   19.21
   1  -1   7  444.40   18.48
   1  -1   7  437.65   19.13
   1   1   7  431.98   18.84
  -1   1   7  450.44   18.27
  -1  -1   7  443.34   19.09
   1   1   7  439.01   18.12
   1   1   7  447.70   19.00
  -1  -1   7  458.13   19.19
   1   1   7  443.24   19.56
   1  -1   7  419.63   19.17
   1   1  -7  450.64   17.91
   1  -1   7  442.47   19.02
   1   1   7  417.49   18.99
   1   1   7  445.43   19.32
  -1   1   7  456.89   19.12
  -1   1   7  441.08   19.15
  -1  -1   7  430.03   19.20
   1  -1   7  425.71   19.02
  -1  -1   7  462.74   19.20
   1   1   7  434.17   18.98
   1  -1  -7  441.41   18.15
  -1  -1  -7  441.27   18.09
   1  -1   7  448.82   19.10
   1   1   7  439.54   18.81
  -1   1   7  447.35   18.92
  -1  -1   7  448.41   19.14
  -1   1   7  437.35   19.32
   1  -1   7  449.24   18.87
  -1  -1   7  468.99   19.35
   1  -1   7  415.11   19.44
   1   1   7  430.78   19.50
  -1  -1   7  469.21   18.30
  -1   1   7  465.06   19.57
   1  -1  -8  394.89   13.43
   1  -1  -8  405.85   13.52
  -1  -1   8  502.65   15.23
  -1   1   8  506.53   15.24
  -1   1   8  520.86   15.32
  -1  -1   8  508.26   15.22
   1   1   8  273.36   14.54
   1  -1   8  274.47   14.55
  -1  -1   8  511.33   15.24
  -1   1   8  311.31   14.74
   1   1   8  301.71   14.75
   1  -1   8  289.02   14.91
  -1  -1   8  303.64   15.47
   1  -1   8  307.41   14.86
   1   1   8  297.18   14.51
  -1  -1   8  325.29   14.92
  -1  -1  -8  303.37   13.59
  -1  -1   8  320.50   15.18
  -1   1   8  313.03   14.53
   1  -1   8  282.63   14.80
  -1   1   8  311.33   14.88
  -1  -1   8  313.17   14.96
  -1   1   8  332.94   14.94
  -1   1   8  327.56   14.84
  -1  -1   8  317.24   14.99
  -1  -1   8  331.21   15.28
   1  -1   8  290.58   15.16
   1   1   8  306.84   14.70
  -1   1   8  325.14   15.39
   1   1   8  284.57   15.18
   1  -1   8  292.21   14.95
  -1  -1   8  321.40   15.09
   1  -1   8  264.52   14.79
  -1   1   8  375.87   15.11
   1  -1   8  260.73   14.76
  -1  -1   8  371.87   15.05
   1   1   8  286.80   14.42
   1   1   8  256.45   14.68
   1  -1   8  270.25   13.84
  -1  -1   8  384.92   15.12
  -1  -1   8  340.21   14.83
  -1   1   8  333.35   15.31
   1   1   8  276.79   13.31
   1   1   8  285.34   15.16
   1  -1   8  286.94   14.62
   1   1   8  280.53   14.46
   1   1   8  290.13   14.45
  -1   1   8  334.50   13.60
   1  -1   8  283.66   14.67
  -1  -1   8  326.76   14.73
   1  -1   8  284.10   14.48
  -1   1   8  316.60   14.83
  -1   1   8  343.65   14.78
   1   1   8  279.81   14.84
  -1  -1   8  339.84   14.79
  -1  -1   8  325.09   14.77
   1   1   8  295.65   14.30
   1  -1   8  274.29   14.65
  -1  -1   8  350.32   14.96
   1   1  -8  323.68   13.11
   1   1   8  286.55   14.37
  -1   1   8  339.70   14.97
   1   1   8  272.34   14.39
  -1  -1  -8  273.94   13.26
  -1   1   8  333.64   14.58
   1  -1   8  265.15   14.60
   1  -1   8  282.64   15.12
   1  -1   8  283.79   14.26
  -1  -1   8  353.56   13.70
   1   1   8  278.60   15.12
  -1  -1   8  353.71   15.02
  -1   1   8  353.74   15.43
   1  -1  -9  552.64   25.27
   1  -1  -9  452.07   25.18
   1  -1  -9  489.54   25.27
  -1  -1   9  539.20   26.49
   1   1   9  823.92   26.92
   1  -1   9  811.49   26.87
  -1  -1   9  532.06   26.46
  -1   1   9  521.19   26.43
   1  -1   9  846.23   26.92
   1   1   9  825.60   26.97
  -1   1   9  542.08   26.49
   1  -1   9  620.02   26.96
   1   1   9  669.55   26.90
   1   1   9  642.81   26.56
  -1   1   9  630.48   26.74
   1  -1   9  664.93   26.97
  -1  -1  -9  657.45   25.49
  -1  -1   9  627.02   27.30
   1   1   9  655.41   26.88
  -1  -1   9  636.53   26.90
  -1  -1   9  606.71   27.08
   1  -1   9  652.40   27.00
  -1  -1   9  610.71   26.99
  -1   1   9  605.96   26.87
  -1   1   9  625.25   26.46
  -1   1   9  619.89   26.73
   1   1   9  643.05   27.12
  -1  -1   9  647.80   26.86
   1  -1   9  654.45   27.33
  -1  -1   9  619.35   27.18
  -1   1   9  619.25   27.28
   1  -1   9  695.33   27.08
   1   1   9  620.38   27.35
  -1   1   9  636.05   26.89
  -1  -1   9  626.13   26.85
   1   1   9  667.86   26.84
   1  -1  -9  610.06   25.56
   1  -1   9  736.16   26.09
   1  -1   9  728.07   27.13
   1   1   9  765.03   26.70
  -1   1   9  564.44   26.75
  -1  -1   9  591.30   26.64
  -1  -1   9  581.85   26.64
   1  -1   9  718.06   27.09
   1   1   9  729.05   27.07
   1   1   9  639.01   27.30
  -1   1   9  603.91   27.31
  -1   1   9  653.43   26.93
  -1  -1   9  628.95   26.87
   1   1   9  680.71   26.60
  -1   1   9  616.00   26.54
  -1  -1   9  620.35   26.75
   1   1   9  641.27   25.29
  -1   1   9  621.64   25.52
   1   1   9  682.74   26.80
   1  -1   9  662.21   26.84
   1  -1   9  657.72   26.75
  -1  -1   9  616.49   26.76
  -1  -1   9  604.01   26.76
  -1  -1  -9  649.57   25.24
  -1   1   9  610.43   26.50
  -1   1   9  611.06   26.63
   1  -1   9  696.29   26.75
  -1  -1   9  619.92   26.73
  -1  -1   9  613.12   26.58
   1  -1   9  666.84   26.82
  -1   1   9  598.06   26.79
   1   1   9  685.80   26.50
   1   1   9  668.90   26.64
  -1   1   9  600.56   26.74
   1  -1   9  683.60   26.77
   1   1   9  670.39   26.62
   1   1   9  702.17   26.98
  -1   1   9  634.16   27.05
   1   1   9  685.52   27.48
   1  -1   9  693.37   27.32
   1  -1   9  733.82   26.38
  -1  -1   9  618.05   25.63
  -1  -1   9  608.58   26.98
  -1  -1  10 2138.81   70.28
  -1   1  10 2096.57   70.23
  -1  -1  10 2128.02   70.27
  -1   1  10 2168.48   70.31
  -1  -1  10 2137.56   70.25
  -1   1  10 2167.01   70.25
  -1   1  10 1671.85   69.89
  -1  -1  10 1735.56   70.57
   1  -1  10 1650.95   70.12
  -1   1  10 1679.82   70.12
  -1  -1  10 1760.85   70.17
  -1  -1  10 1705.81   70.29
   1   1  10 1656.89   70.25
   1  -1  10 1669.94   70.26
  -1   1  10 1727.00   70.19
   1   1  10 1648.22   70.04
   1  -1  10 1636.39   70.23
   1   1  10 1615.21   69.91
  -1  -1  10 1695.42   70.54
   1   1  10 1683.96   70.30
   1   1  10 1675.36   70.08
   1   1  10 1577.48   70.47
   1  -1  10 1663.06   70.40
  -1   1  10 1723.87   70.11
   1  -1  10 1637.93   70.11
  -1   1  10 1721.78   70.34
  -1  -1  10 1739.33   70.27
  -1   1  10 1738.36   70.53
   1  -1 -10 1647.07   68.88
  -1  -1  10 1846.47   69.52
   1  -1  10 1574.65   69.28
   1   1  10 1651.86   69.74
   1   1  10 1669.26   69.83
  -1   1  10 1756.55   70.18
  -1   1  10 1717.21   70.54
  -1   1  10 1732.40   70.05
   1   1  10 1631.08   69.97
  -1  -1  10 1732.92   70.22
   1  -1  10 1649.60   69.96
  -1  -1  10 1697.35   70.08
   1   1  10 1607.76   70.40
   1  -1  10 1600.17   70.00
  -1  -1  10 1703.62   70.10
   1   1  10 1633.27   69.69
  -1   1  10 1767.59   70.11
   1   1  10 1549.85   69.87
  -1  -1  10 1697.00   70.13
  -1   1  10 1677.56   70.14
  -1   1  10 1669.54   70.24
   1   1  10 1626.52   70.07
   1  -1  10 1648.58   69.92
   1  -1  10 1556.75   69.95
  -1   1  10 1753.57   69.83
  -1   1  10 1740.77   69.98
   1   1  10 1566.21   69.81
   1  -1  10 1556.65   69.92
  -1  -1  10 1787.86   70.20
  -1  -1  10 1737.79   70.02
   1   1  10 1581.57   70.41
  -1  -1  10 1809.29   70.37
   1  -1  10 1641.88   69.49
   1  -1  10 1559.53   70.32
  -1   1  10 1831.21   70.51
  -1  -1  11  319.89   13.38
  -1   1  11  333.13   13.29
  -1   1  11  229.63   12.83
   1   1  11  220.22   13.04
  -1   1  11  220.97   12.46
  -1  -1  11  219.86   13.07
   1   1  11  219.34   12.36
   1  -1  11  227.43   12.73
  -1  -1  11  206.87   13.59
  -1   1  11  227.21   12.90
   1  -1  11  217.58   13.29
   1  -1  11  209.85   13.09
   1  -1  11  236.25   13.03
   1   1  11  227.22   12.67
  -1  -1  11  216.97   13.52
  -1   1  11  228.05   13.63
  -1   1  11  228.79   12.82
   1   1  11  225.93   13.16
   1   1  11  227.19   12.73
  -1  -1  11  235.02   13.12
   1  -1  11  239.65   13.20
   1   1  11  220.26   13.81
   1  -1  11  242.71   13.53
  -1   1  11  230.77   13.20
   1   1  11  264.56   12.99
   1   1  11  281.71   12.47
  -1   1  11  267.02   13.16
   1  -1  11  255.44   13.09
  -1   1  11  276.73   12.59
   1  -1  11  255.26   13.12
  -1  -1  11  258.59   11.70
  -1  -1  11  277.60   12.97
   1  -1  11  256.19   11.56
   1   1  11  226.55   12.60
  -1  -1  11  236.36   13.02
  -1   1  11  240.08   12.71
   1   1  11  232.05   13.79
  -1  -1  11  225.63   12.58
   1  -1  11  220.48   12.68
   1   1  11  236.73   12.42
  -1   1  11  237.06   13.78
   1  -1  11  243.40   12.95
  -1   1  11  238.53   12.84
   1  -1  11  255.24   12.56
   1   1  11  240.68   12.53
  -1   1  11  240.19   12.49
  -1   1  11  243.24   12.79
  -1  -1  11  235.42   12.80
   1   1  11  239.55   12.10
  -1  -1  11  226.87   12.97
  -1   1  11  220.44   13.13
  -1  -1  11  242.43   12.95
  -1   1  11  254.73   12.43
   1   1  11  237.05   13.14
  -1  -1  11  241.73   12.61
   1   1  11  230.88   12.73
  -1   1  11  252.33   12.82
   1  -1  11  245.04   12.80
  -1  -1  11  236.75   12.74
   1  -1  11  234.76   12.80
   1   1  11  250.57   13.61
   1  -1  11  251.77   13.71
   1   1  11  252.55   12.62
  -1   1  11  258.98   13.39
  -1  -1  11  261.02   13.53
   1  -1  11  253.30   12.72
   1  -1  11  261.42   11.77
  -1   1  12  730.01   26.43
  -1   1  12  746.07   26.36
  -1  -1  12  746.49   26.37
  -1  -1  12  713.49   26.20
  -1  -1  12  616.02   27.05
   1  -1  12  587.84   26.38
  -1   1  12  608.60   26.04
  -1   1  12  636.23   26.33
  -1  -1  12  612.34   25.17
  -1  -1  12  621.14   26.25
   1  -1  12  496.75   24.84
  -1   1  12  630.72   25.86
   1  -1  12  519.90   25.98
   1   1  12  496.38   25.92
  -1  -1  12  604.55   26.18
  -1   1  12  611.63   26.28
   1  -1  12  515.85   26.00
   1   1  12  506.70   25.44
   1   1  12  482.76   25.96
   1   1  12  561.11   25.85
  -1   1  12  611.89   25.86
   1   1  12  560.11   25.62
   1  -1  12  536.70   25.00
   1  -1  13 1548.31   67.29
   1   1  13 1602.28   67.34
  -1  -1  13 1858.47   67.58
  -1  -1  13 1894.76   67.77
   1   1  13 1578.24   67.34
  -1  -1  13 1883.98   67.82
  -1   1  13 1919.27   67.79
   1  -1  13 1585.32   67.24
  -1   1  13 1947.59   67.70
   1  -1  13 1540.49   67.18
   1   1  13 1544.38   67.21
   1   1  13 1617.77   67.29
  -1   1  13 1880.20   67.83
   1  -1  13 1548.15   67.26
   1  -1  13 1645.42   67.35
   1   1  13 1561.95   67.21
   1  -1  13 1513.24   67.74
   1   1  13 1571.61   67.79
  -1   1  13 1566.34   67.83
   1  -1  13 1638.90   67.61
   1   1  13 1629.31   67.90
   1  -1  13 1616.02   67.93
  -1   1  13 1618.86   67.77
  -1  -1  13 1578.19   67.94
   1  -1  13 1586.90   67.94
  -1   1  13 1635.59   68.00
   1  -1  13 1662.82   67.86
  -1  -1  13 1588.53   68.24
   1   1  13 1548.43   68.25
  -1  -1  13 1651.93   67.84
   1  -1  13 1587.82   68.20
  -1   1  13 1629.99   68.14
   1   1  13 1593.67   68.13
  -1  -1  13 1681.41   68.28
   1   1  13 1602.36   67.71
   1  -1  13 1628.22   68.32
  -1   1  13 1647.22   67.75
  -1  -1  13 1643.67   67.81
   1   1  13 1561.66   67.69
   1  -1  13 1620.52   67.71
  -1  -1  13 1658.77   67.81
   1   1  13 1571.14   67.73
  -1  -1  13 1668.37   66.72
  -1   1  13 1676.30   67.78
  -1   1  13 1622.93   67.52
  -1  -1  13 1621.30   67.66
   1  -1  13 1602.18   67.61
  -1   1  13 1656.87   68.26
   1   1  13 1603.46   67.52
  -1  -1  13 1623.42   67.80
   1   1  13 1572.41   68.20
   1  -1  13 1642.98   67.63
  -1   1  13 1657.00   67.81
   1  -1  13 1557.75   67.51
   1   1  13 1624.68   67.54
  -1  -1  13 1617.75   67.63
   1  -1  13 1616.29   67.51
  -1   1  13 1586.27   67.55
  -1  -1  13 1707.04   67.55
  -1  -1  13 1606.96   67.78
   1  -1  13 1618.76   67.64
  -1   1  13 1664.16   67.73
  -1   1  13 1653.93   67.63
   1   1  13 1558.61   67.75
  -1  -1  13 1584.80   67.74
   1  -1  13 1588.23   67.56
   1   1  13 1568.49   67.49
   1  -1  13 1599.42   67.45
   1   1  13 1557.83   67.54
  -1  -1  13 1665.04   67.75
  -1   1  13 1574.87   67.68
  -1   1  13 1729.54   68.14
   1  -1  13 1591.25   68.06
   1   1  13 1605.61   68.03
  -1  -1  13 1698.05   68.02
   1  -1  14  151.38   10.54
  -1  -1  14  176.29   11.12
  -1  -1  14  189.77   11.07
   1  -1  14  162.60   10.83
   1   1  14  169.95   11.00
   1  -1  14  163.25   10.72
  -1  -1  14  188.14   11.20
   1  -1  14  170.45   10.86
  -1   1  14  185.26   11.34
   1   1  14  176.59   11.09
   1   1  14  165.02   10.80
   1   1  14  184.68   11.02
   1  -1  14  184.24   11.10
   1   1  14  171.93   11.14
  -1   1  14  200.27   11.30
  -1   1  14  180.87   11.38
  -1  -1  14  136.31   11.30
   1  -1  14  139.98   10.81
   1   1  14  139.89   11.44
  -1  -1  14  148.57   11.43
  -1   1  14  144.05   10.98
   1   1  14  146.91   10.92
   1  -1  14  138.88   11.33
  -1  -1  14  152.64   10.81
   1   1  14  135.81   10.41
  -1   1  14  140.87   11.23
  -1   1  14  144.42   10.39
   1   1  14  146.72   11.03
  -1   1  14  153.29   11.51
  -1   1  14  152.66   12.11
  -1  -1  14  152.03   11.84
   1   1  14  152.16   11.77
   1   1  14  147.72   11.73
  -1   1  14  153.54   10.88
   1  -1  14  151.70   11.45
  -1  -1  14  142.20   11.72
  -1  -1  14  152.58   11.28
   1  -1  14  133.95   11.87
   1  -1  14  151.32   11.75
   1   1  14  147.90   11.22
   1   1  14  149.66   11.21
  -1   1  14  154.54   11.42
   1  -1  14  140.43   11.08
  -1   1  14  160.60   11.43
   1   1  14  148.84    9.80
  -1  -1  14  152.73   10.93
  -1   1  14  159.15   10.04
  -1   1  14  138.98   11.35
  -1   1  14  145.39   10.19
   1  -1  14  134.39   10.67
  -1  -1  14  147.55   11.27
   1  -1  14  138.45   10.56
   1   1  14  138.07   11.72
  -1  -1  14  146.40   10.63
   1   1  14  142.16   10.47
  -1   1  14  145.68   12.07
   1   1  14  147.79   10.56
   1   1  14  144.91   10.64
  -1   1  14  151.70   10.92
   1  -1  14  151.46   10.47
   1  -1  14  137.55   10.53
  -1   1  14  149.53   10.56
   1   1  14  152.98   11.20
  -1  -1  14  142.53   11.19
  -1  -1  14  154.04   10.49
  -1  -1  14  141.15   10.47
  -1  -1  14  140.63   10.91
   1   1  14  148.05   10.05
  -1   1  14  144.79   10.14
   1  -1  14  149.05   10.92
  -1   1  14  153.79   10.71
   1   1  14  137.39   10.88
  -1   1  14  140.17   10.31
   1  -1  14  143.98   10.41
   1   1  14  136.18   10.46
   1  -1  14  139.42   10.83
  -1  -1  14  135.08   11.01
  -1  -1  14  152.32   11.55
  -1   1  14  156.60   11.45
   1  -1  14  148.47   11.53
   1   1  14  143.91   11.97
   1   1  15  817.10   37.34
   1  -1  15  817.17   37.25
  -1   1  15 1030.58   38.13
  -1   1  15 1078.48   38.17
   1  -1  15  809.89   37.38
   1   1  15  866.49   37.63
   1   1  15  830.49   37.50
   1   1  15  860.00   37.65
   1  -1  15  821.57   37.45
   1  -1  15  839.21   37.50
  -1  -1  15 1000.36   38.05
  -1  -1  15 1054.13   37.98
   1   1  15  836.38   37.68
   1   1  15  824.07   38.23
  -1  -1  15  829.17   38.47
   1  -1  15  815.35   37.88
  -1   1  15  843.94   37.64
   1  -1  15  822.35   38.09
   1  -1  15  782.37   37.82
  -1  -1  15  812.52   38.39
  -1  -1  15  849.14   37.80
  -1   1  15  856.30   38.11
  -1   1  15  798.19   38.04
   1   1  15  779.70   38.22
   1  -1  15  793.66   38.48
  -1   1  15  906.28   38.52
   1  -1  15  845.00   38.66
   1  -1  15  848.42   38.12
   1   1  15  832.67   37.94
  -1  -1  15  885.74   38.26
  -1  -1  15  821.85   38.71
  -1   1  15  840.37   37.72
  -1  -1  15  832.12   38.57
   1   1  15  830.75   38.53
   1   1  15  885.16   38.00
  -1   1  15  938.86   37.36
   1   1  15  876.23   37.10
  -1   1  15  906.86   38.06
   1   1  15  842.38   37.95
  -1  -1  15  896.85   38.16
  -1   1  15  923.42   38.13
   1  -1  15  854.67   38.08
  -1  -1  15  867.70   38.27
  -1   1  15  907.48   38.05
   1   1  15  822.69   38.69
  -1  -1  15  872.42   37.92
  -1   1  15  839.43   38.76
   1   1  15  839.45   37.38
   1  -1  15  810.21   37.88
   1  -1  15  839.49   37.79
   1   1  15  861.49   37.74
  -1   1  15  870.84   37.75
   1   1  15  862.30   37.82
   1  -1  15  868.67   37.65
  -1   1  15  842.49   38.00
  -1  -1  15  906.57   37.89
   1  -1  15  849.68   37.94
   1   1  15  854.56   37.17
   1  -1  15  857.01   37.67
   1  -1  15  833.22   37.92
  -1  -1  15  853.00   38.01
  -1   1  15  890.58   37.40
  -1   1  15  892.65   37.83
  -1  -1  15  874.43   37.92
  -1   1  15  876.84   37.96
   1   1  15  843.37   37.78
  -1  -1  15  875.15   37.95
  -1  -1  15  849.75   37.97
   1   1  15  843.11   37.99
   1   1  15  846.43   37.69
   1  -1  15  850.28   37.89
  -1   1  15  862.64   38.17
  -1  -1  15  891.39   38.39
   1   1  15  885.70   38.53
   1  -1  15  829.14   38.47
  -1   1  15  880.14   38.46
   1  -1  16  266.05   15.92
   1   1  16  276.23   16.01
   1  -1  16  260.28   15.74
   1   1  16  278.61   16.43
   1  -1  16  275.68   16.33
  -1   1  16  313.34   16.70
  -1  -1  16  300.03   16.49
   1   1  16  286.05   16.24
   1  -1  16  267.11   17.26
  -1  -1  16  280.06   16.91
   1  -1  16  284.05   16.64
   1   1  16  301.78   17.07
  -1   1  16  283.43   16.85
  -1  -1  16  279.04   17.21
  -1   1  16  291.57   16.11
   1   1  16  294.35   17.09
  -1   1  16  287.38   17.59
  -1  -1  16  282.09   16.69
   1   1  16  282.61   16.49
   1   1  16  296.68   16.81
   1  -1  16  263.50   16.44
  -1   1  16  281.14   16.50
   1   1  16  272.24   16.84
  -1  -1  16  282.74   17.44
   1  -1  16  285.69   17.67
   1   1  16  290.32   17.45
   1  -1  16  282.21   17.46
   1  -1  16  278.36   16.91
  -1  -1  16  301.44   16.69
  -1   1  16  287.60   17.21
  -1  -1  16  305.94   17.50
  -1   1  16  295.73   15.39
   1  -1  16  272.90   16.80
  -1  -1  16  272.03   16.77
  -1   1  16  286.18   16.98
  -1   1  16  279.47   16.80
   1   1  16  267.06   16.33
   1   1  16  268.13   16.21
   1   1  16  285.88   16.09
  -1  -1  16  291.33   16.58
   1   1  16  286.08   16.12
  -1  -1  16  297.06   17.62
  -1  -1  16  285.04   16.87
  -1   1  16  281.84   16.77
   1  -1  16  293.61   16.38
  -1   1  16  305.56   16.46
   1  -1  16  267.33   16.55
   1  -1  16  288.78   17.44
  -1  -1  16  298.20   16.38
  -1  -1  16  286.35   16.88
   1   1  16  271.33   16.68
   1  -1  16  281.19   15.87
   1   1  16  273.37   15.90
   1   1  16  262.92   16.10
  -1   1  16  286.88   16.40
   1  -1  16  272.11   16.51
  -1  -1  16  294.74   16.62
  -1   1  16  280.55   16.74
  -1  -1  16  289.33   16.47
   1  -1  16  275.08   16.15
  -1   1  16  274.69   16.31
  -1  -1  16  280.53   16.36
   1  -1  16  284.23   15.96
   1   1  16  284.11   15.44
   1   1  16  287.40   16.32
   1  -1  16  285.27   16.30
  -1   1  16  294.14   15.70
  -1  -1  16  290.36   16.91
   1  -1  16  310.28   17.18
  -1   1  17  913.07   36.62
   1  -1  17  807.28   35.93
   1  -1  17  821.06   36.19
   1   1  17  771.04   36.14
  -1   1  17  929.36   36.28
   1  -1  17  774.00   35.75
  -1   1  17  977.06   36.49
  -1  -1  17  957.03   36.44
   1   1  17  773.97   35.63
  -1  -1  17  963.93   36.40
  -1  -1  17  917.04   36.53
   1   1  17  814.90   35.89
   1   1  17  708.06   36.69
  -1   1  17  765.81   35.79
   1   1  17  751.23   35.87
   1  -1  17  759.66   36.67
  -1  -1  17  717.84   36.79
  -1  -1  17  769.56   36.71
   1   1  17  762.08   36.80
   1  -1  17  664.93   35.96
  -1   1  17  792.39   37.02
   1   1  17  702.45   36.42
  -1   1  17  758.89   36.70
  -1  -1  17  751.61   36.15
   1  -1  17  711.92   36.18
   1  -1  17  782.01   37.24
  -1  -1  17  792.10   37.11
   1  -1  17  752.70   37.00
  -1  -1  17  798.02   36.25
  -1   1  17  755.31   36.93
  -1  -1  17  809.45   37.19
   1   1  17  763.20   37.12
   1  -1  17  764.34   36.20
  -1   1  17  782.67   36.07
   1   1  17  774.20   36.39
   1  -1  17  787.28   36.56
  -1   1  17  874.86   36.66
  -1  -1  17  856.11   36.51
  -1   1  17  882.97   36.58
   1   1  17  766.36   36.36
  -1   1  17  885.71   35.53
   1   1  17  793.15   36.21
  -1   1  17  818.71   35.98
  -1   1  17  833.27   36.69
   1  -1  17  801.45   36.49
   1  -1  17  776.82   36.19
  -1  -1  17  762.29   37.19
   1   1  17  775.26   35.91
  -1  -1  17  816.11   36.38
   1  -1  17  747.95   37.08
  -1  -1  17  837.24   36.56
  -1   1  17  849.64   36.44
  -1  -1  17  844.49   36.08
  -1  -1  17  810.56   36.46
   1   1  17  807.25   35.55
   1  -1  17  752.06   36.23
  -1  -1  17  804.90   36.35
   1   1  17  773.47   36.05
   1   1  17  768.99   36.34
   1  -1  17  784.11   36.54
   1  -1  17  769.53   36.43
   1  -1  17  809.01   36.33
  -1   1  17  820.51   36.69
   1  -1  17  794.45   35.80
   1   1  17  783.91   36.52
  -1   1  17  836.18   35.67
  -1  -1  17  786.37   36.41
  -1  -1  17  830.03   36.43
  -1   1  17  809.72   36.26
   1   1  17  772.49   36.14
   1  -1  17  782.65   37.04
  -1  -1  17  814.79   37.01
   1   1  18   65.18   11.04
   1  -1  18   67.68   11.36
  -1   1  18   63.27   11.10
  -1  -1  18   76.46   11.25
  -1   1  18   71.61   11.04
  -1  -1  18   72.23   10.83
  -1  -1  18   72.75   11.19
  -1   1  18   62.37   11.07
   1   1  18    3.93   10.43
  -1  -1  18    0.64   10.32
   1  -1  18    5.65   10.02
   1   1  18   -6.26   10.10
  -1  -1  18   -4.06   10.99
  -1   1  18    2.57    9.64
  -1   1  18    3.36   10.61
   1  -1  18    7.63    9.43
  -1   1  18    3.29   10.82
   1  -1  18    6.21   10.94
  -1  -1  18    7.23   10.25
   1  -1  18    3.16   11.42
  -1  -1  18   -2.61   11.26
   1   1  18    7.76   11.72
  -1   1  18    9.36   11.27
  -1  -1  18    8.37   10.40
   1  -1  18    4.72   10.81
   1   1  18    6.78   11.33
   1  -1  18  -11.01   12.01
  -1   1  18    6.28   11.25
   1   1  18    7.72   10.08
  -1   1  18   12.84   10.15
   1  -1  18   22.08   10.73
  -1  -1  18   16.96   10.29
   1   1  18   18.76   10.49
  -1   1  18   21.42   10.47
   1  -1  18    1.70   10.24
   1   1  18    0.50    9.22
   1  -1  18    0.23   10.68
  -1  -1  18   15.04   10.15
   1   1  18   -1.48    9.91
   1  -1  18    4.58    8.99
  -1   1  18   13.59    9.67
  -1  -1  18   11.19   10.57
  -1   1  18   18.41    9.97
  -1  -1  18    9.11   11.90
   1  -1  18    5.32    9.83
   1  -1  18   10.55   10.57
  -1   1  18    6.21    8.72
  -1  -1  18   10.67    9.76
   1   1  18    3.18   10.21
  -1  -1  18   -1.54    9.80
  -1  -1  18   11.03   10.34
   1  -1  18   -2.00    8.75
   1  -1  18   15.66    9.84
   1   1  18    4.30    8.54
  -1   1  18    7.36    8.98
  -1  -1  18    0.20   10.02
   1   1  18    3.76   10.11
   1   1  18    4.09    9.80
  -1   1  18   -0.36    9.86
   1  -1  18    6.77   10.25
  -1  -1  18   11.38   10.94
   1  -1  18    8.82   10.57
  -1  -1  18   11.03   10.33
   1  -1  19  152.82   12.71
  -1  -1  19   73.63   12.21
  -1  -1  19   64.90   11.60
  -1   1  19   78.83   12.41
  -1   1  19   70.25   11.81
   1   1  19  170.75   13.20
   1  -1  19   80.71   13.39
  -1   1  19   89.94   12.78
   1  -1  19  103.10   12.79
  -1   1  19   69.56   12.91
   1   1  19   81.21   11.72
  -1  -1  19   82.55   12.52
   1   1  19   97.38   12.91
  -1  -1  19   70.18   13.38
  -1  -1  19   76.07   12.36
   1  -1  19   86.69   13.18
  -1   1  19   84.01   13.16
   1  -1  19   84.77   12.69
  -1  -1  19   74.17   12.39
  -1  -1  19   92.92   13.03
  -1   1  19   80.46   13.25
   1   1  19   88.44   13.47
   1   1  19   85.15   13.03
   1   1  19  130.69   12.51
   1  -1  19  108.47   11.94
  -1   1  19   72.54   12.09
  -1  -1  19   71.92   11.56
  -1   1  19   87.58   11.61
  -1  -1  19   68.38   12.72
   1  -1  19   79.13   11.96
  -1   1  19   73.49   12.43
  -1  -1  19   80.44   12.79
   1  -1  19   73.95   13.68
   1  -1  19  110.75   12.36
   1   1  19   96.70   10.61
   1   1  19  101.68   11.62
  -1  -1  19   82.13   12.25
   1  -1  19   96.62   12.52
  -1  -1  19   77.41   12.01
  -1  -1  19   81.87   12.31
   1  -1  19  101.50   12.14
   1  -1  19   87.75   12.21
  -1   1  19   87.41   12.25
   1   1  19   89.48   12.29
   1  -1  19   94.49   10.94
  -1   1  19   75.60   10.70
   1   1  19  100.72   12.42
   1   1  19  110.77   11.00
  -1  -1  19   75.13   11.67
   1   1  19   93.09   11.59
  -1  -1  19   93.05   11.47
   1  -1  19   99.65   11.90
  -1   1  19   75.72   11.24
  -1  -1  19   78.37   12.77
  -1  -1  19   86.95   12.38
   1  -1  19  106.64   13.91
  -1  -1  20   75.81   12.07
   1   1  20   89.49   12.54
   1  -1  20   83.57   12.42
  -1   1  20   70.81   11.88
   1  -1  20   48.63   11.53
   1  -1  20   35.67   12.86
   1   1  20   48.46   12.88
  -1   1  20   52.96   12.79
  -1   1  20   34.96   12.26
  -1  -1  20   47.53   11.94
   1   1  20   42.46   11.32
  -1   1  20   60.56   13.09
   1   1  20   53.40   12.81
  -1  -1  20   59.06   11.60
   1   1  20   57.52   13.04
   1  -1  20   57.87   12.79
  -1   1  20   52.10   12.63
   1  -1  20   51.01   13.35
  -1  -1  20   51.96   12.02
   1  -1  20   65.90   12.20
  -1  -1  20   65.16   11.67
   1   1  20   85.16   11.87
  -1   1  20   62.07   12.03
   1   1  20   54.71   10.83
  -1   1  20   46.22   12.08
   1   1  20   56.95   11.64
   1  -1  20   50.73   13.21
   1   1  20   51.68   12.62
  -1   1  20   55.16   13.40
   1  -1  20   68.45   12.30
  -1  -1  20   50.86   13.22
  -1  -1  20   50.81   12.29
  -1  -1  20   63.37   11.08
   1  -1  20   61.07   11.75
  -1   1  20   63.80   11.26
   1   1  20   74.04   11.75
   1   1  20   77.28   10.25
  -1  -1  20   58.86   12.61
  -1  -1  20   70.30   10.97
   1  -1  20   65.40   11.24
  -1   1  20   49.29   11.93
   1  -1  20   48.09   11.97
  -1   1  20   50.95   10.19
   1  -1  20   57.90   11.03
   1  -1  20   63.32   12.42
   1  -1  20   68.07   13.80
  -1   1  20   54.45   11.26
   1   1  20   53.35   11.15
  -1  -1  20   51.49   11.61
   1  -1  20   71.48   11.71
  -1  -1 -21   40.75    8.32
  -1   1  21   15.93   12.04
  -1  -1  21   16.48   10.90
   1   1  21   16.39   12.74
   1  -1  21   22.94   12.18
  -1   1  21   14.86   11.50
  -1   1  21   12.85   11.97
  -1   1  21   14.86   12.73
   1   1  21   24.49   12.78
  -1  -1  21   11.27   11.28
   1  -1  21   18.56   12.51
   1   1  21   22.43   12.04
  -1  -1  21   15.90   11.33
   1  -1  21   22.72   11.31
  -1   1  21   19.15   11.15
   1   1  21   25.98   11.14
  -1  -1  21   18.31   10.71
  -1  -1  21   13.43   11.65
  -1  -1  21   17.85   11.16
  -1  -1  21   15.78   12.60
   1  -1  21   16.31   12.63
  -1   1  21   16.41   11.29
   1  -1  21   19.20   10.82
   1   1  21   16.24   11.15
   1   1  21   17.07   10.13
   1  -1  21   14.05   11.25
  -1   1  21   17.31   10.30
   1   1  21   27.64   12.29
  -1   1  21   26.04   12.53
  -1   1  21    5.07   10.74
   1  -1  21   21.86   10.11
   1  -1  21   13.22   11.75
   1   1  21   23.87    9.50
  -1  -1  21    4.43   10.19
   1   1  21   26.87   11.21
  -1   1  21   12.10    9.28
   1  -1  21   22.04   12.25
  -1  -1  21    3.52   11.81
   1   1  21   25.88   10.65
   1  -1  21   28.43   11.07
  -1   1  22   76.66   12.53
   1   1  22   76.66   12.81
   1   1  22   82.99   13.56
   1  -1  22   91.02   13.25
   1   1  22  113.58   14.21
  -1   1  22   99.76   13.10
  -1  -1  22   86.47   13.49
   1  -1  22   99.58   11.81
  -1   1  22   98.03   12.54
   1  -1  22   95.79   13.17
  -1  -1  22  110.68   12.93
   1   1  22  100.08   13.02
  -1   1  22  105.90   10.91
   1  -1  22  106.46   12.50
   1   1  22  108.04   12.11
  -1  -1  22   97.68   11.87
  -1  -1 -22   81.17    9.72
  -1  -1  22   96.90   12.66
  -1   1  22  108.20   12.11
  -1  -1  22   96.47   13.17
  -1   1  22   97.00   13.88
  -1   1  22   88.62   12.41
   1  -1  22   96.34   12.20
   1   1  22  105.55   13.94
   1  -1  22   94.51   12.43
  -1  -1  22  103.68   13.22
   1   1  22  108.48   12.58
   1   1  22   82.84   11.09
   1  -1  22   91.52   14.15
  -1   1  23  211.48   14.73
   1   1  23  128.22   13.99
  -1  -1  24  154.93   13.75
  -1   1  24  164.81   12.56
  -1  -1  24  164.55   13.89
  -1   1  24  160.59   13.95
   1   1  24  118.70   13.76
  -1   1  24  161.08   13.11
  -1  -1  24  155.66   12.66
   1  -1  24  117.97   12.71
   1  -1  24   98.98   13.87
   1   1  24  132.14   12.61
   1   1  24  106.03   12.71
  -1   1  24  218.01   13.52
  -1   1  24  138.72   13.43
   1  -1  24  113.78   13.52
   1   1  24  114.76   12.97
  -1  -1  24  136.98   13.11
   1   1  24  126.91   13.28
  -1  -1  25   53.51   10.28
   1   1  25   42.40   10.45
  -1  -1  25   51.00   10.51
   1  -1  25   36.42   10.72
  -1   1  25   49.55   10.68
  -1   1  25   47.17    8.79
  -1   1  25   55.34   10.03
   1   1  25   45.23    9.46
  -1  -1  25   49.53    9.51
   1   1  25   44.26   10.80
  -1   1  25   56.12   10.13
   1  -1  25   39.06   10.53
  -1   1  26   14.20    8.00
  -1   1  26    2.54    8.57
   1   1  26   20.25    8.73
  -1   1  26   13.54    8.14
   1   1  26   10.73    8.29
   1  -2   0    4.13    2.51
  -1  -2   0    2.14    2.43
  -1   2   0    5.45    2.89
  -1  -2   0    0.81    2.68
   1  -2   0    2.89    2.79
  -1  -2   0    3.01    2.43
   1  -2   0    1.86    2.74
  -1  -2   0    2.12    2.32
   1  -2   0    2.11    2.55
  -1  -2   0    2.96    2.15
  -1   2   0    2.76    2.69
  -1   2   0    2.92    2.59
  -1   2   0    4.04    2.79
   1   2   0    3.88    2.52
   1   2   0    1.76    2.35
   1   2   0    1.68    2.43
  -1  -2   0    0.23    2.22
  -1  -2   0    4.67    2.72
   1  -2   0    1.72    2.02
  -1  -2   0    4.72    2.55
   1   2   0    4.09    2.23
  -1  -2   0    4.04    2.32
   1  -2   0    2.75    2.75
  -1  -2   0    2.87    2.30
  -1   2   0    3.82    2.71
  -1  -2   0    0.82    2.94
  -1  -2   0   -0.19    3.01
   1   2   0    2.14    2.37
  -1   2   0    0.46    2.43
   1  -2   0    1.90    2.53
  -1  -2   0    0.88    2.73
  -1   2   0    0.79    2.41
  -1  -2   0    0.57    2.35
  -1   2   0    2.53    1.99
   1   2   0    2.71    2.09
   1  -2   0    3.05    2.66
  -1   2   0    0.50    2.36
  -1   2   0    1.27    2.54
  -1  -2   0   -0.58    2.56
   1  -2   0    1.81    2.57
  -1  -2   0   -0.27    2.68
  -1  -2   0    1.04    2.30
   1  -2   1 4466.02  172.58
  -1   2   1 4024.78  172.64
  -1   2  -1 4480.03  172.63
   1  -2  -1 4075.23  172.69
   1   2  -1 4051.42  172.54
  -1   2  -1 4485.62  172.72
   1   2  -1 4005.59  172.52
  -1  -2  -1 4412.82  172.60
  -1  -2   1 4088.20  172.51
   1  -2   1 4565.49  172.42
  -1  -2   1 4040.50  172.54
   1  -2   1 4529.66  172.53
  -1   2  -1 4488.95  172.58
   1  -2   1 4415.28  172.41
  -1  -2   1 4022.23  172.43
   1  -2   1 4404.93  172.67
  -1  -2   1 4133.61  172.54
  -1  -2   1 4016.28  172.52
   1   2  -1 3959.87  172.53
  -1  -2  -1 4408.17  172.59
  -1  -2  -1 4381.72  172.61
   1  -2  -1 4020.86  172.64
  -1  -2  -1 4407.35  172.54
   1  -2  -1 3812.44  172.59
   1   2  -1 3779.28  172.35
  -1   2   1 3964.52  172.65
  -1  -2   1 3916.20  172.45
  -1   2  -1 4483.98  172.45
  -1  -2  -1 4406.24  172.63
   1  -2  -1 3973.94  172.61
   1  -2   1 4462.49  172.48
   1   2  -1 4025.81  172.57
  -1   2  -1 4630.40  172.51
   1  -2   1 4477.03  172.57
  -1  -2  -1 4440.88  172.57
   1   2   1 4559.45  172.59
   1  -2  -1 3955.95  172.64
  -1  -2  -1 4336.65  172.35
   1   2  -1 3861.47  172.59
  -1   2  -1 4462.82  172.38
   1   2   1 4488.37  172.62
  -1   2  -1 4497.37  172.66
   1   2  -1 4042.66  172.50
   1   2  -1 4030.79  172.46
   1   2  -1 3872.65  172.46
  -1  -2  -1 4487.02  172.72
   1   2  -1 4150.62  172.47
  -1  -2   1 4672.06  172.78
  -1  -2   1 4749.79  172.75
  -1  -2  -1 4691.20  172.81
  -1  -2  -1 4565.12  172.77
   1  -2   1 4769.06  172.76
   1  -2   1 4666.27  172.66
  -1  -2  -1 4608.42  172.68
   1   2  -1 4420.95  172.65
  -1   2   1 4663.18  172.75
   1   2   1 4685.99  172.73
   1   2   1 4550.53  172.72
   1  -2  -1 4551.64  172.72
   1  -2  -1 4043.43  172.58
   1   2   1 4394.82  172.65
  -1  -2  -1 4399.05  172.63
  -1  -2  -1 4439.23  172.76
  -1  -2   1 4233.20  172.71
   1  -2   1 4555.42  172.50
   1   2   1 4637.55  172.63
   1  -2   1 4537.43  172.62
  -1  -2   1 4263.85  172.63
  -1   2   1 4165.33  172.63
  -1   2  -1 4638.25  172.68
  -1   2  -1 4716.06  172.62
  -1  -2   1 4350.66  172.45
  -1   2   1 4377.40  172.71
  -1  -2  -1 4467.05  172.69
  -1   2   1 4421.28  172.74
   1  -2   1 4508.95  172.47
  -1  -2  -1 4542.27  172.75
  -1  -2   1 4316.35  172.66
   1  -2   1 4605.17  172.63
   1  -2  -1 4383.03  172.68
   1  -2   1 4402.46  172.46
  -1  -2   1 4307.11  172.63
  -1  -2   1 4265.53  172.62
  -1  -2   1 4244.21  172.61
   1  -2  -1 4175.72  172.59
  -1  -2   1 4235.99  172.62
  -1  -2   1 4296.59  172.63
   1  -2   1 4470.99  172.44
  -1  -2   1 4335.37  172.58
   1   2   1 4571.36  172.72
   1  -2   1 4526.50  172.63
   1   2  -2  269.94   12.30
  -1   2  -2  307.40   12.27
   1   2  -2  255.83   12.29
  -1  -2   2  268.09   12.24
  -1   2  -2  309.34   12.39
   1   2  -2  252.99   12.32
  -1  -2   2  269.84   12.34
   1   2  -2  262.33   12.07
  -1   2  -2  308.90   12.07
  -1   2   2  254.72   12.59
   1   2   2  309.81   12.37
  -1   2  -2  309.08   12.24
   1  -2  -2  254.06   12.45
   1  -2  -2  249.42   12.52
   1  -2  -2  253.14   12.63
  -1  -2  -2  303.44   12.53
  -1  -2  -2  308.85   12.78
   1  -2  -2  254.67   12.62
   1   2  -2  263.92   12.12
   1   2  -2  260.07   12.16
  -1  -2   2  245.25   12.23
   1  -2  -2  243.11   12.59
  -1   2  -2  322.96   12.44
  -1  -2  -2  309.58   12.54
   1   2   2  320.56   12.41
  -1   2   2  260.23   12.26
  -1  -2   2  253.61   12.22
   1  -2   2  351.24   12.43
   1   2  -2  313.74   12.19
  -1  -2  -2  336.27   12.82
  -1   2   2  315.05   12.80
  -1  -2  -2  326.27   12.72
   1  -2   2  352.80   12.79
  -1  -2   2  340.36   12.62
   1  -2   2  332.50   12.46
   1   2   2  329.79   12.81
  -1   2  -2  342.82   12.18
  -1  -2  -2  326.56   12.47
   1   2  -2  307.83   12.44
  -1   2   2  308.11   12.70
   1   2   2  331.54   12.69
   1  -2  -2  265.95   12.32
  -1   2   2  262.57   12.57
  -1   2  -2  308.30   12.14
  -1  -2   2  278.55   12.27
   1   2   2  303.42   12.55
   1  -2  -2  260.74   12.41
  -1  -2   2  273.73   12.59
   1   2   2  311.89   12.66
  -1  -2   2  302.12   12.33
  -1   2   2  306.29   12.67
  -1   2  -2  321.83   12.44
   1  -2   2  322.81   12.56
   1   2   2  335.47   12.65
  -1  -2  -2  314.91   12.58
  -1  -2   2  304.69   12.54
   1  -2  -2  286.27   12.56
  -1  -2  -2  321.06   12.71
  -1  -2   2  286.27   12.46
   1   2   2  330.71   12.23
   1  -2   2  318.35   12.40
   1  -2   2  310.54   12.35
  -1  -2   2  292.68   12.23
   1  -2   2  311.64   12.39
  -1  -2   2  285.11   12.36
   1  -2   2  315.49   12.25
  -1  -2   2  287.55   11.92
  -1  -2   2  292.19   12.47
  -1   2  -2  302.62   11.93
  -1  -2   2  289.43   12.61
   1  -2   2  321.93   12.21
   1   2   2  305.52   12.72
  -1  -2   2  284.56   12.48
   1  -2   2  310.50   12.27
   1  -2   2  316.12   12.29
   1  -2   2  301.42   12.49
  -1  -2   2  282.97   12.50
   1  -2  -2  261.50   12.42
  -1  -2   2  278.42   12.53
  -1   2  -3  238.00   10.60
  -1   2  -3  235.88   10.64
   1   2  -3  277.98   10.89
   1   2   3  247.69   11.11
  -1   2   3  268.61   11.56
  -1   2  -3  232.99   10.69
  -1   2  -3  244.11   10.95
   1   2   3  247.10   11.03
   1   2   3  216.01   11.03
   1  -2   3  226.01   11.08
  -1  -2  -3  213.27   10.95
   1  -2  -3  257.45   11.42
  -1   2   3  258.68   11.19
   1   2   3  203.17   10.97
  -1  -2   3  258.96   11.20
   1  -2   3  210.07   11.00
   1  -2  -3  258.83   11.30
  -1  -2  -3  267.39   11.36
   1  -2   3  284.34   11.49
   1  -2   3  284.39   11.49
   1   2  -3  278.16   10.80
  -1  -2   3  312.13   11.28
   1   2   3  290.52   11.56
  -1   2   3  278.44   11.80
  -1  -2  -3  286.58   11.54
   1   2   3  281.46   11.32
  -1   2  -3  280.54   10.71
  -1   2   3  270.97   11.52
   1   2   3  292.11   11.48
   1  -2   3  261.29   11.83
  -1  -2  -3  281.32   11.09
   1   2  -3  283.79   11.16
  -1  -2   3  269.91   11.64
  -1  -2   3  280.62   10.99
   1   2   3  257.57   11.55
   1  -2   3  259.33   10.59
   1   2  -3  263.22   10.57
   1  -2  -3  264.11   11.06
  -1   2  -3  236.69   10.71
   1  -2  -3  265.81   11.22
   1   2   3  283.86   11.37
  -1  -2   3  277.64   11.38
  -1   2   3  282.75   11.43
  -1   2  -3  274.10   11.01
   1  -2   3  269.06   11.68
  -1  -2   3  277.07   11.68
   1  -2   3  270.05   11.53
   1  -2   3  273.93   11.40
  -1  -2   3  267.03   11.19
  -1  -2   3  263.37   11.09
  -1  -2  -3  268.11   11.39
   1   2   3  270.71   11.10
   1   2   3  264.84   10.80
   1  -2  -3  269.30   11.32
  -1  -2   3  273.41   11.63
   1  -2   3  275.35   11.24
  -1   2   3  270.22   10.91
  -1   2   3  280.32   11.05
   1  -2   3  258.71   11.20
  -1  -2   3  271.86   11.28
   1  -2   3  265.87   10.97
  -1  -2   3  271.82   11.15
   1   2   3  261.61   11.47
  -1   2   3  278.35   11.59
  -1   2   3  282.09   10.83
  -1   2  -4  489.21   23.22
  -1   2   4  564.04   23.47
   1   2   4  532.84   23.67
   1  -2  -4  524.81   23.73
  -1   2   4  547.82   23.77
  -1  -2   4  543.57   23.76
  -1  -2  -4  435.91   23.47
  -1  -2  -4  664.13   24.02
  -1  -2  -4  616.13   23.84
   1   2   4  645.49   24.04
   1  -2   4  638.10   24.12
   1   2  -4  618.15   23.36
   1  -2   4  654.25   24.15
   1   2   4  630.47   23.93
  -1  -2  -4  618.61   23.61
  -1  -2   4  635.05   23.36
  -1  -2   4  584.87   24.25
   1  -2   4  601.23   24.33
  -1  -2   4  570.93   23.95
   1   2   4  558.44   24.00
  -1  -2  -4  541.76   23.38
   1  -2   4  552.04   24.05
   1   2   4  613.89   23.86
  -1  -2   4  568.11   24.32
  -1  -2   4  607.29   24.06
  -1   2  -4  593.95   23.49
   1  -2   4  598.77   24.29
   1  -2   4  599.43   24.09
  -1   2   4  618.51   23.88
  -1  -2   4  596.18   23.89
   1  -2   4  600.91   24.03
   1  -2   4  573.93   23.44
   1  -2   4  594.84   23.95
  -1  -2   4  597.25   23.55
  -1  -2   4  607.55   24.13
  -1  -2   4  588.04   23.88
   1  -2   4  548.45   23.89
   1   2   4  584.66   23.52
  -1   2   4  589.17   23.74
  -1  -2  -4  615.62   23.88
  -1   2   4  594.02   23.67
   1  -2  -4  604.16   23.79
  -1  -2   4  600.47   23.85
   1   2   4  559.87   23.75
   1   2   4  593.35   23.83
  -1   2   4  619.85   24.04
  -1   2   5 1486.22   58.13
   1  -2   5 1330.25   58.01
  -1  -2  -5 1195.02   57.75
   1  -2   5 1280.40   57.98
  -1  -2   5 1483.03   58.10
  -1  -2   5 1460.86   58.10
   1   2   5 1273.84   57.98
   1   2   5 1293.00   57.99
  -1  -2   5 1475.24   58.11
  -1   2   5 1486.04   58.12
  -1   2   5 1474.72   58.12
   1  -2   5 1530.89   58.39
  -1  -2   5 1506.59   58.57
  -1  -2   5 1559.97   58.67
  -1  -2  -5 1510.06   58.16
   1   2   5 1541.46   58.33
  -1   2   5 1568.58   58.06
  -1  -2  -5 1449.64   58.01
   1  -2   5 1511.69   58.39
   1   2   5 1485.47   58.13
   1  -2   5 1491.63   58.38
  -1  -2   5 1465.71   58.50
   1  -2   5 1401.08   58.58
   1  -2   5 1488.68   58.38
   1  -2   5 1430.32   58.54
  -1  -2   5 1522.11   58.34
  -1  -2  -5 1323.70   57.64
   1  -2   5 1407.48   58.35
   1   2   5 1424.54   58.33
  -1  -2   5 1491.33   58.34
  -1  -2   5 1437.84   58.62
   1   2   5 1508.58   58.04
   1   2   5 1463.56   57.97
  -1   2   5 1500.10   58.09
   1  -2   5 1503.52   58.57
  -1   2  -5 1430.16   57.68
   1  -2   5 1475.73   58.30
  -1  -2   5 1478.25   58.23
   1  -2   5 1465.20   58.35
  -1  -2   5 1464.99   58.42
   1  -2   5 1477.13   58.24
  -1  -2   5 1492.76   58.20
   1  -2   5 1397.76   58.18
  -1  -2   5 1492.20   57.73
  -1  -2  -5 1496.28   58.07
   1  -2   5 1464.87   57.63
  -1   2   5 1492.86   58.10
  -1   2   5 1481.02   58.04
   1   2   5 1385.50   58.08
   1   2   5 1487.98   58.44
   1  -2  -5 1471.30   57.98
   1   2   5 1435.61   57.89
  -1  -2   5 1474.60   58.25
  -1   2   5 1497.34   58.36
  -1  -2   5 1495.87   58.38
   1  -2   5 1387.69   58.41
  -1  -2  -5 1323.75   57.62
   1  -2   6  531.09   18.53
  -1  -2  -6  565.18   19.02
  -1   2   6  315.23   19.23
  -1   2   6  327.76   19.30
  -1  -2   6  318.76   19.23
   1  -2   6  618.65   19.64
   1  -2   6  611.50   19.66
   1   2   6  619.57   19.67
  -1  -2   6  321.64   19.29
  -1  -2   6  319.44   19.26
  -1   2   6  329.54   19.28
   1   2   6  618.94   19.63
   1  -2   6  484.01   19.77
  -1  -2  -6  460.14   19.11
  -1  -2  -6  482.67   19.34
  -1  -2   6  467.43   19.87
  -1  -2   6  450.16   19.94
   1  -2   6  505.53   19.72
  -1   2   6  458.11   19.31
  -1   2   6  436.73   19.50
  -1  -2   6  448.66   20.19
   1  -2   6  485.27   19.81
   1  -2   6  471.08   20.10
   1  -2   6  480.90   19.88
   1  -2   6  462.33   19.84
  -1   2   6  461.68   19.65
  -1  -2   6  459.49   19.82
   1  -2   6  487.99   20.13
  -1  -2   6  426.82   19.95
  -1  -2   6  428.44   20.03
  -1  -2  -6  494.44   18.71
  -1  -2   6  383.17   19.60
   1   2   6  521.04   19.78
   1  -2   6  523.11   19.91
  -1   2   6  422.47   19.12
   1   2   6  493.62   19.14
  -1   2  -6  456.71   18.57
  -1  -2   6  422.54   19.59
   1   2   6  471.46   19.26
   1  -2   6  483.42   19.65
  -1  -2   6  423.96   19.48
   1  -2   6  490.34   19.75
  -1  -2   6  410.51   20.02
   1  -2   6  507.49   20.11
  -1   2   6  414.03   19.19
   1   2   6  498.89   19.87
  -1  -2   6  404.12   19.46
   1   2   6  469.61   19.12
  -1  -2  -6  490.21   19.11
  -1   2   6  410.88   19.33
   1  -2  -6  403.62   18.99
  -1  -2   6  407.52   19.49
  -1  -2   6  418.48   18.60
   1   2   6  463.92   19.43
   1  -2   6  469.11   19.61
   1  -2   6  477.49   19.67
  -1   2   6  447.53   19.74
  -1  -2   6  417.65   19.66
   1  -2   6  499.44   19.96
  -1  -2  -6  478.71   18.64
  -1  -2   6  408.57   19.64
  -1  -2   7  689.20   26.79
  -1   2   7  818.25   28.02
  -1   2   7  835.39   28.08
   1  -2   7  574.41   27.67
   1   2   7  568.06   27.68
   1  -2   7  584.88   27.70
  -1   2   7  845.91   28.07
  -1  -2   7  815.96   28.06
  -1  -2   7  800.17   28.04
   1   2   7  578.88   27.70
  -1  -2   7  814.36   28.02
   1   2   7  645.89   27.95
   1  -2   7  666.60   28.09
   1  -2   7  642.79   28.11
  -1  -2   7  654.23   28.54
  -1   2   7  679.48   27.73
  -1   2   7  673.67   27.94
  -1  -2   7  677.48   28.32
   1  -2   7  667.47   28.14
  -1  -2  -7  619.54   27.35
  -1  -2  -7  670.14   27.54
  -1  -2   7  675.77   28.34
  -1  -2   7  685.44   28.23
  -1  -2   7  661.41   28.44
  -1  -2   7  685.92   28.29
   1  -2   7  619.72   28.41
   1  -2   7  655.25   28.09
   1  -2   7  655.08   28.13
   1  -2   7  637.77   28.45
  -1  -2   7  681.21   28.50
  -1   2   7  701.55   28.06
   1  -2   7  639.76   28.08
   1   2   7  631.86   28.16
  -1   2   7  753.12   28.45
  -1  -2   7  768.29   28.21
  -1  -2  -7  579.05   26.96
   1   2   7  669.40   28.06
   1   2   7  648.21   27.65
  -1  -2   7  666.67   28.05
   1  -2   7  672.41   28.40
   1   2  -7  659.93   26.79
   1  -2   7  645.99   28.00
   1   2   7  657.58   27.38
  -1  -2   7  693.96   28.47
  -1  -2   7  718.35   28.18
  -1   2   7  705.01   27.51
   1  -2   7  650.04   28.11
   1  -2   7  638.51   27.99
   1  -2   7  647.19   28.01
  -1   2   7  692.18   28.17
  -1  -2   7  662.25   26.78
  -1  -2  -7  654.90   27.35
   1   2   7  640.17   27.86
   1   2   7  664.33   28.19
  -1  -2   7  710.13   28.02
  -1  -2   7  670.50   28.21
   1  -2   7  657.62   27.98
   1  -2  -7  697.61   27.36
  -1  -2   7  720.87   28.05
  -1   2   7  696.00   27.76
   1   2   7  643.13   27.53
  -1   2   7  732.38   27.89
   1   2   7  640.22   27.76
  -1  -2  -7  591.01   26.91
   1  -2   7  662.66   27.70
  -1  -2   7  737.13   28.26
   1  -2   7  621.21   28.30
   1  -2   8 3017.80  105.25
  -1  -2   8 2240.42  104.99
  -1   2   8 2188.28  104.99
   1   2   8 2966.68  105.25
   1  -2   8 2878.58  105.14
   1   2   8 2954.85  105.19
   1  -2   8 3109.54  105.28
  -1   2   8 2238.99  105.03
  -1  -2   8 2169.61  104.96
  -1  -2   8 2229.02  104.99
  -1   2   8 2239.65  105.02
   1   2   8 3046.75  105.28
  -1  -2   8 2582.68  105.75
  -1   2   8 2598.75  105.10
  -1   2   8 2624.19  105.26
   1   2   8 2698.81  105.28
  -1  -2   8 2592.99  105.66
  -1  -2  -8 2563.14  104.64
   1  -2   8 2726.68  105.51
  -1  -2  -8 2720.63  104.81
   1  -2   8 2741.26  105.49
  -1  -2   8 2696.37  105.53
   1  -2   8 2729.86  105.58
  -1   2   8 2621.51  104.50
   1  -2   8 2640.65  105.82
   1  -2   8 2653.94  105.50
  -1  -2   8 2642.64  105.48
   1  -2   8 2676.35  105.76
   1   2  -8 2539.30  104.44
  -1  -2   8 2578.78  105.51
  -1  -2   8 2499.61  105.66
  -1   2   8 2625.10  105.29
  -1  -2   8 2551.77  105.76
   1  -2   8 2656.41  105.55
   1   2   8 2684.95  105.57
   1  -2   8 2823.38  105.61
   1   2   8 2905.76  105.45
  -1  -2  -8 2605.13  104.37
  -1  -2   8 2480.37  105.30
  -1   2   8 2342.85  105.40
   1   2   8 2703.06  105.10
   1   2   8 2706.67  104.72
  -1   2   8 2518.53  104.74
   1  -2   8 2640.66  105.39
  -1  -2   8 2507.75  105.29
  -1  -2   8 2562.68  105.45
  -1  -2   8 2577.82  105.72
   1  -2   8 2781.06  105.83
   1  -2   8 2662.51  105.46
  -1  -2   8 2520.70  105.31
   1  -2  -8 2444.01  104.60
  -1   2   8 2500.74  105.34
  -1  -2  -8 2663.80  104.65
   1  -2   8 2761.83  105.38
   1   2   8 2672.67  104.98
  -1   2   8 2574.94  105.12
  -1  -2   8 2439.26  105.41
   1   2   8 2694.35  105.22
   1   2   8 2750.22  105.55
   1   2   8 2634.92  105.26
   1  -2   8 2711.81  105.41
  -1   2   8 2526.73  105.16
  -1  -2   8 2487.64  105.28
   1  -2   8 2640.19  105.34
   1  -2   8 2746.32  105.62
  -1  -2  -8 2581.17  104.29
   1  -2   8 2797.11  105.07
  -1  -2   8 2466.57  105.45
   1  -2   9 1431.50   49.49
   1   2   9 1401.61   49.49
  -1   2   9 1113.94   49.26
  -1  -2   9 1162.69   49.30
  -1   2   9 1169.22   49.33
  -1  -2   9 1152.38   49.33
  -1  -2   9 1139.83   49.31
  -1   2   9 1150.90   49.34
  -1   2   9 1177.25   49.46
   1  -2   9 1161.48   49.67
   1   2   9 1176.34   49.37
   1  -2   9 1200.18   49.67
  -1  -2   9 1158.87   49.83
  -1  -2  -9 1201.29   48.72
  -1   2   9 1183.58   49.56
  -1  -2   9 1118.49   50.00
  -1   2   9 1159.68   49.26
  -1  -2   9 1177.49   49.65
   1   2   9 1164.58   49.56
   1  -2   9 1195.26   49.72
  -1  -2  -9 1114.55   48.52
   1  -2   9 1190.16   50.08
   1  -2   9 1178.73   49.81
   1   2   9 1256.34   49.73
   1  -2   9 1249.21   49.74
  -1  -2   9 1193.06   49.70
   1  -2   9 1131.46   50.11
  -1   2   9 1182.31   49.56
   1  -2  -9 1167.52   48.82
  -1  -2   9 1150.51   50.05
  -1  -2   9 1160.13   49.77
  -1  -2   9 1100.30   49.94
  -1  -2   9 1170.13   48.64
   1   2   9 1383.99   49.68
  -1  -2   9 1161.69   49.70
   1  -2   9 1367.02   49.94
  -1  -2  -9 1227.86   48.30
  -1  -2   9 1177.49   50.02
   1  -2   9 1266.76   50.10
  -1  -2   9 1177.93   49.56
   1   2   9 1212.47   49.24
  -1   2   9 1157.05   48.71
   1  -2   9 1224.63   49.55
  -1  -2   9 1195.26   49.67
   1   2   9 1256.94   49.51
   1  -2   9 1220.52   49.66
   1   2   9 1215.06   48.63
   1  -2  -9 1151.39   48.54
  -1  -2   9 1172.17   49.47
  -1   2   9 1169.11   49.54
   1   2   9 1203.37   49.43
   1  -2   9 1230.79   49.60
  -1   2   9 1168.01   49.09
  -1  -2   9 1223.99   49.57
   1   2   9 1252.16   49.84
   1   2   9 1230.26   49.13
   1  -2   9 1274.82   49.58
  -1  -2  -9 1226.04   48.55
  -1   2   9 1200.26   49.34
  -1  -2   9 1150.67   49.69
  -1   2   9 1209.64   49.40
   1   2   9 1237.38   49.41
   1  -2   9 1234.76   49.63
   1  -2   9 1324.52   49.15
  -1  -2  -9 1190.55   48.20
  -1  -2   9 1240.23   49.79
   1  -2   9 1249.22   50.00
   1  -2 -10   84.47    5.33
  -1   2  10   94.23    7.96
  -1  -2  10   98.02    7.92
   1   2  10  114.85    7.70
  -1   2  10  105.92    8.14
  -1  -2  10   99.24    8.60
  -1   2  10  100.11    8.03
   1  -2  10  107.09    8.18
   1   2  10  111.65    7.82
  -1  -2  10   99.60    8.56
   1  -2  10  110.96    8.53
  -1   2  10   98.91    7.43
  -1  -2  10  102.37    9.04
  -1  -2  10  101.52    8.62
   1  -2 -10   99.70    6.21
  -1  -2  10   85.95    9.04
   1  -2  10  101.77    9.10
  -1   2  10  104.33    8.48
  -1  -2  10   93.65    8.84
   1   2  10  105.28    9.42
  -1   2  10  101.53    7.89
   1  -2  10  102.91    9.14
  -1  -2  10  109.08    8.24
  -1   2  10  110.73    8.98
   1  -2  10  116.02    8.70
   1  -2  10  108.00    8.65
   1   2  10  111.14    8.40
   1   2  10  132.98    8.05
  -1   2  10   86.61    8.27
   1   2  10  136.30    8.62
  -1  -2  10   94.66    5.94
   1  -2  10  105.90    7.86
   1  -2  10  117.90    8.76
  -1  -2  10   97.98    7.97
  -1  -2  10   97.31    8.76
  -1   2  10   94.90    5.81
  -1   2  10  108.36    9.42
   1   2  10  115.62    7.45
   1   2  10  112.29    7.73
   1   2  10  109.30    9.32
  -1  -2  10  102.89    8.00
   1  -2  10  115.34    7.98
  -1   2  10   99.79    7.64
  -1   2  10  103.05    7.54
   1  -2  10  117.39    7.73
  -1   2  10   94.54    7.86
  -1  -2  10   99.00    7.99
  -1   2  10  102.29    6.94
   1   2  10  114.00    7.41
   1   2  10  114.45    7.96
   1  -2  10  109.94    7.75
  -1  -2  10   92.92    8.01
   1   2  10  115.54    8.62
   1   2  10  112.62    7.01
  -1  -2  10   93.68    8.37
   1  -2  10  113.93    7.89
  -1   2  10   97.96    7.57
  -1  -2  10   98.85    8.15
   1   2  10  121.46    7.69
   1  -2  10  118.09    8.62
   1  -2  10  119.07    8.12
  -1  -2  11 1234.19   52.97
   1   2  11 1759.09   53.54
   1  -2  11 1711.18   53.43
  -1   2  11 1257.51   53.02
  -1   2  11 1249.66   52.98
  -1  -2  11 1245.33   52.94
  -1  -2  11 1165.32   53.49
  -1  -2  11 1110.89   53.57
   1  -2  11 1216.14   53.31
  -1   2  11 1210.45   53.20
   1  -2  11 1275.23   53.49
   1   2  11 1243.25   53.43
  -1   2  11 1179.38   52.81
  -1  -2  11 1226.86   53.36
   1   2  11 1285.01   53.25
   1   2  11 1254.20   53.05
  -1   2  11 1215.79   53.11
  -1  -2  11 1218.39   53.64
  -1   2  11 1227.01   53.32
  -1  -2  11 1187.72   53.44
   1   2  11 1316.28   53.35
  -1   2  11 1192.55   53.15
  -1  -2  11 1186.02   53.80
  -1  -2  11 1213.35   53.41
   1   2  11 1272.49   53.93
   1   2  11 1278.82   53.57
   1  -2  11 1226.77   53.86
   1  -2  11 1271.73   53.58
  -1   2  11 1232.63   53.71
   1  -2  11 1183.21   53.84
  -1   2  11 1283.90   53.08
  -1  -2  11 1254.59   53.22
   1  -2  11 1553.14   53.73
  -1  -2  11 1213.36   52.07
   1   2  11 1532.18   53.37
  -1   2  11 1164.88   53.31
   1   2  11 1485.57   53.69
  -1   2  11 1212.63   53.82
  -1   2  11 1242.35   53.38
  -1  -2  11 1211.02   53.69
  -1  -2  11 1236.64   53.32
   1  -2  11 1269.35   53.33
   1   2  11 1343.91   52.98
   1   2  11 1343.84   53.23
  -1   2  11 1249.91   53.04
   1  -2  11 1317.22   53.85
   1  -2  11 1265.05   53.17
   1   2  11 1300.44   53.94
  -1  -2  11 1175.99   53.12
   1   2  11 1425.70   53.21
  -1  -2  11 1223.91   53.15
  -1   2  11 1259.49   52.70
   1   2  11 1394.01   53.55
   1   2  11 1290.32   53.18
  -1  -2  11 1213.32   53.24
   1   2  11 1334.44   52.72
  -1   2  11 1205.03   53.19
   1  -2  11 1350.41   53.21
  -1   2  11 1241.84   53.01
  -1  -2  11 1266.78   53.22
   1  -2  11 1303.86   53.25
   1   2  11 1333.38   53.12
  -1   2  11 1284.64   53.06
  -1  -2  11 1266.24   53.19
   1  -2  11 1329.08   53.32
   1  -2  11 1422.33   53.40
   1  -2  11 1382.26   53.85
  -1  -2  11 1252.38   53.49
   1  -2  12    0.92    6.69
  -1  -2  12   -0.13    7.48
  -1   2  12    5.52    6.03
  -1   2  12    8.75    6.86
  -1   2  12    8.98    7.33
  -1  -2  12    5.46    6.84
   1  -2  12   -1.01    6.94
   1   2  12   -0.67    6.34
   1   2  12    5.18    5.75
   1   2  12    3.61    5.15
  -1   2  12    8.38    5.48
   1  -2  12    1.73    6.14
   1  -2  12    3.24    6.13
   1   2  12    6.33    6.58
   1   2  12    4.20    6.36
   1  -2  12    7.05    6.31
   1   2  12   10.46    6.55
   1  -2  12    7.09    6.31
  -1   2  12   10.03    6.62
  -1   2  12    7.03    6.70
   1   2  12    4.75    6.39
  -1  -2  12   12.30    6.46
  -1  -2  12   12.92    6.52
   1  -2  13  239.13   10.32
  -1  -2  13  115.31    9.79
   1   2  13  211.31    9.99
   1   2  13  214.12   10.19
  -1  -2  13  127.53    9.57
   1  -2  13  231.55   10.43
  -1   2  13  108.13    9.77
   1   2  13  226.48   10.32
   1  -2  13  215.01   10.15
   1  -2  13  205.41   10.14
   1   2  13  223.06   10.39
  -1   2  13  119.64    9.89
   1  -2  13  230.24   10.42
   1   2  13  225.18   10.30
   1   2  13  110.42    9.75
   1  -2  13  102.44    9.80
   1  -2  13  102.36    9.49
  -1  -2  13   99.69    9.99
  -1   2  13  107.10    9.75
   1   2  13  104.02    9.98
   1  -2  13  104.32    9.95
  -1   2  13  102.98    9.65
   1  -2  13  120.84   10.16
   1  -2  13  114.30   10.59
  -1  -2  13   95.24   10.84
   1   2  13  114.73   11.05
  -1  -2  13  110.54   10.55
  -1   2  13   98.78   10.04
  -1  -2  13  115.17   10.33
   1  -2  13  119.23   10.98
   1   2  13  110.43   10.06
  -1   2  13  101.97   10.45
  -1  -2  13  109.41   10.06
  -1   2  13  115.94    9.26
   1   2  13  156.50   10.20
   1   2  13  140.13    9.50
   1  -2  13  160.48   10.61
  -1   2  13  109.91   10.05
  -1   2  13  122.71   10.56
   1  -2  13  116.32    9.62
  -1  -2  13  105.09    9.86
   1  -2  13  121.29    9.74
  -1  -2  13  106.62   10.55
  -1  -2  13  102.00    9.42
  -1   2  13  110.32    9.78
   1   2  13  108.78   10.93
   1   2  13  125.18    9.82
   1  -2  13  111.40   10.64
  -1   2  13  102.06    9.30
  -1   2  13   96.97    8.88
  -1  -2  13   99.65    9.54
   1   2  13  126.01    9.35
  -1  -2  13  110.99    9.64
  -1  -2  13   96.90    9.48
  -1   2  13  104.64    9.01
   1   2  13  130.06   10.21
   1  -2  13  116.51    9.36
   1  -2  13  132.48    9.81
   1  -2  13  119.52    9.89
  -1   2  13   96.56    9.62
  -1  -2  13  112.60    9.68
   1   2  13  123.54    9.71
  -1  -2  13  108.63    9.70
   1   2  13  123.57    9.53
   1  -2  13  119.41    9.75
  -1  -2  13  114.56   10.31
   1  -2  13  124.13   10.52
   1  -2  14    8.76    7.48
  -1  -2  14   18.87    7.65
  -1   2  14   11.20    7.78
   1   2  14    9.70    7.62
   1   2  14    4.69    7.36
  -1   2  14   20.16    7.93
  -1  -2  14   12.16    7.90
  -1  -2  14    9.59    7.69
   1  -2  14    9.96    7.66
   1   2  14    9.59    7.35
  -1   2  14   13.14    7.78
   1  -2  14   12.65    7.26
   1  -2  14    4.51    7.53
   1   2  14    4.99    7.26
   1  -2  14   10.28    7.73
  -1  -2  14   14.40    8.37
   1   2  14    9.39    7.68
  -1   2  14   16.01    7.93
  -1   2  14    3.60    8.13
  -1  -2  14   14.40    8.70
  -1   2  14    9.30    6.94
   1  -2  14    9.00    7.78
  -1  -2  14   13.56    8.81
  -1  -2  14    9.90    8.45
  -1   2  14   16.68    8.66
   1   2  14    6.89    8.08
   1  -2  14   10.59    7.66
   1   2  14   18.21    7.62
   1  -2  14   11.37    9.21
   1  -2  14   11.43    8.87
  -1  -2  14   17.53    8.17
  -1   2  14   14.24    8.12
   1   2  14    3.45    8.46
  -1   2  14   11.49    7.19
  -1   2  14   14.02    8.19
   1  -2  14    8.08    7.86
  -1  -2  14    9.93    7.45
   1   2  14   14.56    7.85
   1   2  14   13.03    7.57
   1   2  14    8.29    6.45
  -1  -2  14   15.89    8.93
   1  -2  14   15.80    8.98
  -1  -2  14    8.84    7.90
  -1  -2  14   11.60    7.43
  -1   2  14   10.86    7.79
   1   2  14   13.89    7.32
   1   2  14   12.98    6.34
  -1   2  14   16.11    7.21
   1   2  14   11.41    8.57
  -1   2  14    8.13    8.59
   1  -2  14    8.28    7.61
   1  -2  14    7.45    7.44
   1  -2  14   16.02    7.16
  -1  -2  14   16.73    7.61
  -1   2  14   12.52    6.03
   1   2  14   12.52    6.01
  -1  -2  14   11.53    7.40
   1   2  14   10.90    7.34
  -1   2  14   18.55    7.53
  -1  -2  14   11.04    7.37
   1  -2  14    6.66    7.27
  -1  -2  14   15.65    7.62
  -1   2  14   12.21    6.65
   1  -2  14   11.14    6.58
   1   2  14    8.94    7.18
   1  -2  14    3.23    6.86
  -1  -2  14   12.07    6.94
  -1   2  14   13.15    6.92
  -1  -2  14   15.74    7.97
   1  -2  14   14.50    7.76
   1   2  14   13.61    6.93
   1  -2  14   18.10    8.03
   1  -2  15  166.53   11.28
   1  -2  15  178.39   11.75
  -1   2  15   94.02   11.06
  -1  -2  15   87.20   11.12
   1   2  15  173.91   11.45
   1   2  15  168.64   11.16
   1   2  15  153.62   11.32
  -1  -2  15  146.77   12.45
  -1   2  15  157.97   11.56
  -1  -2  15  143.89   11.52
  -1   2  15  140.92   10.59
  -1   2  15  160.16   11.65
  -1  -2  15  136.50   12.16
   1  -2  15  134.83   12.38
   1   2  15  166.43   12.09
   1  -2  15  139.84   11.40
   1  -2  15  143.05   11.14
   1  -2  15  154.30   12.69
   1   2  15  153.61   12.50
  -1   2  15  146.40   11.52
  -1  -2  15  137.00   12.38
  -1  -2  15  150.33   11.82
  -1   2  15  142.05   12.67
   1  -2  15  154.71   12.46
   1   2  15  151.48   12.91
   1  -2  15  156.45   11.83
  -1   2  15   99.95   10.98
  -1   2  15  114.78   10.51
   1   2  15  161.99   11.54
   1   2  15  170.12   11.62
  -1   2  15  108.45   11.33
   1  -2  15  157.16   11.85
  -1  -2  15  117.73   11.16
   1   2  15  149.69   10.44
  -1   2  15  144.38   10.88
   1  -2  15  161.21   11.54
  -1   2  15  139.26   11.01
  -1  -2  15  138.39   12.36
  -1  -2  15  135.85   11.68
   1  -2  15  162.17   12.76
  -1   2  15  145.72   12.90
   1   2  15  139.93   10.21
   1  -2  15  136.43   11.31
   1   2  15  153.18   10.91
   1   2  15  144.87   12.46
  -1  -2  15  131.65   11.24
  -1  -2  15  136.43   10.88
  -1   2  15  115.88   10.35
   1  -2  15  156.23   10.98
  -1   2  15  125.71   10.68
   1   2  15  146.65   11.49
  -1  -2  15  135.48   11.59
  -1  -2  15  121.65   11.05
  -1  -2  15  130.38   11.27
  -1  -2  15  112.89   10.78
   1  -2  15  144.03   11.50
   1  -2  15  140.60   11.18
   1  -2  15  147.23   11.47
   1   2  15  153.85   10.74
   1   2  15  154.49   11.27
   1  -2  15  143.50   11.16
   1   2  15  150.71   10.12
  -1   2  15  134.18    9.76
   1  -2  15  131.77   12.37
  -1  -2  15  122.90   11.83
   1  -2  16   76.51    9.74
   1   2  16   90.12   10.18
  -1  -2  16   35.83    9.65
   1   2  16   81.03    9.55
   1  -2  16   72.85   10.12
   1   2  16   85.83   10.15
   1   2  16   64.82    9.67
   1  -2  16   78.90    9.61
  -1  -2  16   30.45    9.20
  -1   2  16   35.91    9.73
  -1  -2  16   51.37   10.09
  -1  -2  16   43.18   10.64
  -1   2  16   54.10    9.32
   1   2  16   63.70   10.34
  -1  -2  16   37.91   10.29
   1  -2  16   55.17    9.54
   1   2  16   68.42    9.85
  -1   2  16   50.86   10.62
   1  -2  16   51.84   10.63
  -1   2  16   43.28   10.95
   1   2  16   67.78   11.12
  -1   2  16   35.81    9.64
   1   2  16   53.13   11.11
   1  -2  16   54.96   10.68
   1  -2  16   67.86   12.01
  -1  -2  16   41.71   10.69
   1  -2  16   49.54   10.61
  -1  -2  16   48.46   10.25
  -1   2  16   29.35    9.72
   1  -2  16   66.90   10.04
  -1   2  16   37.20    8.53
   1   2  16   62.21    9.66
  -1   2  16   39.88    9.41
   1   2  16   55.27    9.50
  -1  -2  16   45.43    9.44
  -1  -2  16   51.54   10.94
  -1   2  16   43.99   11.29
   1   2  16   65.10    9.16
  -1  -2  16   39.46    9.24
   1  -2  16   63.14    9.29
   1  -2  16   60.44   10.69
   1   2  16   66.59   11.18
  -1  -2  16   35.46    8.84
  -1   2  16   40.80    9.53
   1  -2  16   56.49    9.07
   1   2  16   54.91    8.37
  -1   2  16   52.19    8.94
  -1   2  16   51.97    8.15
   1  -2  16   58.02    9.93
  -1  -2  16   41.88    9.34
  -1  -2  16   39.20    9.52
   1   2  16   49.97    9.35
   1  -2  16   57.76    9.52
   1   2  16   53.96    7.83
  -1   2  16   33.46    8.29
  -1  -2  16   42.37    9.72
   1  -2  16   63.63    9.42
   1  -2  16   55.15    9.21
  -1  -2  16   46.52    9.25
   1   2  16   56.85    9.39
  -1   2  16   46.98    8.92
  -1  -2  16   37.12    9.32
  -1  -2  16   49.52   10.48
   1   2  16   55.33    8.66
   1  -2  16   62.17   10.86
   1  -2  16   48.91    8.84
  -1   2  17   22.43    9.86
   1  -2  17   14.50    9.98
  -1  -2  17   17.53    9.43
  -1  -2  17   24.57   10.21
   1  -2  17   15.00    9.24
  -1   2  17   20.98   10.16
   1   2  17   18.51    9.85
  -1   2  17   19.51    9.85
   1   2  17   16.48    9.55
   1  -2  17   30.47   11.08
  -1   2  17   20.83   10.14
   1   2  17   32.37   10.49
   1  -2  17   24.39   10.39
  -1  -2  17   20.23   10.34
   1   2  17   28.57   10.54
  -1   2  17   32.23   10.61
  -1  -2  17   21.63    9.51
   1  -2  17   29.09   11.17
  -1  -2  17   23.45   10.38
  -1   2  17   32.79   11.02
   1   2  17   32.30   11.23
   1  -2  17   29.50   10.20
  -1  -2  17   19.69   10.23
   1   2  17   24.24   10.20
   1   2  17   35.47    9.80
  -1   2  17   36.27   10.51
  -1   2  17   35.26   10.20
   1  -2  17   31.50   10.37
  -1   2  17   33.03    8.75
  -1  -2  17   24.09   10.14
  -1  -2  17   28.78   10.39
  -1   2  17   36.75   10.41
   1  -2  17   28.23   11.25
  -1  -2  17   34.07   10.17
   1  -2  17   27.84   10.11
   1  -2  17   18.56    9.03
  -1   2  17   40.00    8.80
  -1  -2  17   26.11   11.58
   1   2  17   24.36   11.44
  -1   2  17   32.80   11.61
   1   2  17   28.95    8.83
   1   2  17   22.93    9.45
  -1  -2  17   27.85   10.01
   1   2  17   38.69    9.69
   1  -2  17   27.72   10.33
   1   2  17   38.80    9.59
  -1  -2  17   29.65    8.87
   1  -2  17   42.90    9.37
  -1  -2  17   35.39    9.35
   1   2  17   26.54    8.11
  -1   2  17   30.34    9.13
   1  -2  17   31.61   10.09
  -1  -2  17   23.97   10.13
  -1   2  17   26.56    7.79
   1  -2  17   29.24    9.61
   1  -2  17   24.30    9.04
   1   2  17   26.82    9.29
  -1   2  17   30.30    8.80
   1  -2  17   21.92   11.12
  -1  -2  17   34.38    9.72
  -1  -2  17   37.72   10.83
  -1  -2  18   31.45   10.60
  -1  -2  18   34.05    9.88
   1  -2  18   54.93   10.71
  -1   2  18   24.96   10.98
  -1   2  18   26.24   10.38
   1  -2 -18   19.70    8.11
   1   2  18   54.31   10.91
   1  -2  18   20.83   11.62
  -1   2  18   18.18   10.75
   1   2  18   19.41   11.15
  -1   2  18   18.88   11.90
   1   2  18   22.94   10.60
  -1  -2  18   20.14   10.55
   1   2  18   31.37   11.16
   1  -2  18   11.07    9.68
  -1  -2  18   20.29   10.50
  -1  -2  18   13.24   11.56
   1  -2  18   36.80   10.91
   1   2  18   26.88   11.74
  -1   2  18   30.78   11.49
   1  -2  18   31.57   11.02
  -1  -2  18   19.52   10.26
  -1   2  18   22.74   10.35
   1  -2  18   50.87   11.05
   1   2  18   36.91   10.93
   1   2  18   26.51   10.71
  -1   2  18   35.09    9.01
  -1   2  18   19.21   10.83
  -1   2  18   28.29   10.79
   1   2  18   27.02   10.31
  -1  -2  18   19.90    9.74
  -1  -2  18   25.66   11.81
   1   2  18   32.67    9.13
  -1  -2  18   27.55   10.98
  -1   2  18   28.87    9.03
   1  -2  18   24.03    9.49
   1  -2  18   18.93   11.32
   1  -2  18   33.07    9.95
  -1   2  18   25.58    8.52
  -1   2  18   16.53   10.02
   1  -2  18   27.29   10.43
  -1  -2  18   23.03   10.82
   1   2  18   30.58   10.02
   1   2  18   32.29    8.33
  -1  -2  18   22.01   10.13
  -1  -2  18   37.58   10.61
   1  -2  18   28.68   10.95
  -1  -2  18   21.59   10.61
   1  -2  18   25.29   10.78
   1  -2  18   26.80    9.90
   1  -2  18   34.33   11.76
  -1  -2  18   23.54   11.18
  -1   2  18   20.61    9.65
  -1  -2  18   18.85   10.62
   1   2  18   28.42    9.71
   1  -2  18   34.68    9.92
   1  -2 -19   39.86    9.20
  -1  -2  19   52.90   12.02
  -1   2  19   55.08   11.58
   1  -2 -19   35.54    9.22
  -1   2  19   50.84   11.65
  -1  -2  19   51.87   11.64
  -1   2  19  103.33   13.40
   1  -2  19  104.89   13.10
   1   2  19  105.94   12.64
   1   2  19  127.07   13.39
  -1   2  19   99.37   13.78
   1  -2  19  116.02   13.98
  -1  -2  19   96.54   12.87
  -1   2  19  101.19   13.60
   1  -2  19  101.06   13.38
   1  -2  19  114.07   13.22
  -1  -2  19  105.65   13.26
  -1  -2  19   89.01   13.62
   1   2  19  105.70   13.23
  -1   2  19   69.93   12.32
   1   2  19  115.27   12.90
  -1   2  19   73.67   12.39
   1   2  19   95.61   12.54
   1  -2  19  103.51   12.33
  -1  -2  19   72.23   12.02
  -1   2  19   85.97   12.07
  -1   2  19   96.72   11.69
  -1  -2  19   83.66   12.13
   1   2  19   97.69   11.96
   1  -2  19   99.93   12.25
   1  -2  19  114.91   12.32
   1  -2  19   93.89   13.72
   1   2  19  106.55   11.25
  -1  -2  19   97.51   13.56
  -1  -2  19  100.82   12.09
   1  -2  19   93.04   12.66
   1  -2  19  122.77   11.75
   1  -2  19   97.20   12.86
  -1   2  19   93.82   10.21
  -1  -2  19   94.17   11.34
   1   2  19  107.34   12.08
  -1  -2  19   79.42   12.38
   1   2  19  107.95   10.48
   1   2  19   98.63   11.74
  -1  -2  19   97.11   12.46
  -1  -2  19   86.60   12.19
   1  -2  19  106.93   12.76
   1  -2  19   94.47   12.29
  -1   2  19   90.94   11.18
  -1  -2  19   87.72   12.28
   1  -2  19  109.97   13.70
  -1  -2  19   80.00   11.72
  -1   2  19   67.08   11.14
   1  -2  20  231.90   15.14
  -1  -2 -20  175.91   12.09
   1   2  20  221.04   14.94
  -1  -2 -20  189.24   12.50
   1   2  20  218.24   14.76
   1  -2  20  230.99   14.90
  -1   2  20  132.78   14.24
   1   2  20  124.61   14.23
  -1  -2  20  122.98   14.35
   1  -2  20  139.76   14.77
  -1   2  20  108.15   14.98
   1   2  20  131.86   14.39
  -1  -2  20  144.40   14.51
  -1  -2  20  130.54   14.65
   1  -2  20  140.68   14.83
   1   2  20  161.75   15.84
   1  -2  20  137.14   15.62
   1   2  20  153.03   15.82
  -1   2  20  124.93   15.03
  -1   2  20  124.49   15.19
   1   2  20  190.58   14.48
  -1   2  20  150.75   14.02
  -1  -2  20  158.59   14.58
  -1   2  20  184.41   14.27
  -1   2  20  149.05   13.29
   1   2  20  152.21   13.07
  -1   2  20  158.80   14.67
   1  -2  20  150.06   13.77
  -1  -2  20  121.75   15.44
   1  -2  20  166.16   15.03
   1  -2  20  170.72   15.50
  -1  -2  20  138.58   14.79
   1   2  20  147.90   14.10
  -1  -2  20  145.08   13.84
  -1   2  20  136.63   13.95
  -1  -2  20  169.20   14.80
   1  -2  20  176.21   14.07
  -1  -2  20  133.38   14.63
   1  -2  20  170.55   14.55
   1   2  20  164.94   14.36
   1  -2  20  167.23   14.76
   1  -2  20  157.84   13.90
  -1  -2  20  140.83   14.19
  -1   2  20  142.19   12.09
   1  -2  20  171.99   15.19
   1   2  20  181.14   13.66
  -1  -2  20  134.58   13.82
   1  -2  20  188.35   15.80
  -1  -2  20  154.14   15.05
  -1  -2 -21   29.51    8.78
  -1  -2 -21   23.12    8.35
  -1  -2 -21   26.61    8.78
  -1  -2 -21   34.40    8.76
  -1  -2  21   19.95   11.56
   1   2  21    7.82   10.55
  -1   2  21   11.53   11.33
   1   2  21   25.11   12.24
  -1   2  21   18.57   10.88
   1  -2  21   18.05   11.76
   1  -2  21   19.11   11.76
  -1   2  21   18.84   11.57
   1   2  21   24.58   13.01
  -1   2  21   13.48   12.68
   1  -2  21   16.61   11.19
  -1  -2  21   13.28   11.72
  -1  -2  21   27.66   12.14
   1   2  21    6.79   12.05
  -1   2  21   23.88   11.21
   1   2  21   30.44   11.02
   1  -2  21   14.04   10.58
  -1  -2  21   10.79   12.13
   1   2  21   18.32   10.31
  -1   2  21   20.58   10.32
  -1   2  21   11.97   10.97
   1   2  21   30.21    9.59
  -1  -2  21   12.44   12.02
   1  -2  21   20.32   10.57
  -1  -2  21   22.51   11.37
   1  -2  21    7.61   12.32
  -1   2  21   17.15   10.80
   1  -2  21   31.38   10.53
   1  -2  21   21.80   11.83
   1   2  21   18.57   10.53
   1  -2  21   22.40   11.33
  -1  -2  21   21.78   10.82
  -1   2  21   20.50    8.72
   1  -2  21   19.39   11.06
  -1  -2  21   19.96   10.84
   1  -2  21   19.60   12.44
   1  -2  21   16.97   11.07
   1   2  21   25.89   10.42
  -1  -2  21   13.07   11.66
   1  -2 -22    9.96    8.32
  -1  -2 -22   23.07    8.46
  -1  -2 -22   14.01    7.98
   1   2  22   11.10   11.06
  -1  -2  22   21.86   11.47
  -1   2  22   18.81   11.60
  -1   2  22   25.52   11.09
  -1   2  22   26.13   11.12
   1  -2  22   11.62   11.57
   1   2  22   28.73   12.22
  -1  -2  22   14.02   11.42
   1   2  22   31.78   12.49
  -1  -2  22   10.19   11.60
  -1   2  22   19.39   11.51
   1   2  22   25.31   12.50
  -1   2  22   10.83   10.97
  -1  -2  22   19.92   10.30
  -1  -2  22   12.56   11.52
  -1  -2  22   22.34   11.92
  -1   2  22    6.65   11.49
   1   2  22   15.88   10.59
   1  -2  22   17.68   10.46
   1  -2  22   13.68   10.31
   1   2  22   16.28    9.44
  -1   2  22   18.53    9.86
   1  -2  22   17.87   12.28
   1  -2  22   17.28   11.28
  -1   2  22   14.37   10.18
   1  -2  22   18.67   10.55
   1   2  22   17.86   10.72
  -1  -2  22   19.49   10.25
   1  -2  22   23.47   10.98
  -1   2  23  144.12   13.32
  -1   2  23  147.44   12.51
   1   2  23  150.17   13.38
   1   2  23  139.52   11.78
  -1   2  23  131.25   13.22
   1   2  23  143.75   13.52
  -1   2  23  111.18   13.22
  -1   2  24   17.21    8.54
  -1   2  24   13.00    9.66
   1   2  24   20.97   10.73
  -1  -2  24   13.90   10.56
   1   2  24    6.72    9.12
  -1  -2  24   15.93    9.83
  -1   2  24   19.27   10.84
   1   2  24    5.65    9.77
  -1   2  24   22.44    9.88
  -1  -2  24    4.38    9.32
   1   2  24    6.99    9.64
  -1   2  24   12.38   10.15
   1   2  24   17.38   10.94
   1   2  25   63.93   10.67
   1   2  25   69.28    9.48
  -1   2  25   58.55   10.24
  -1   2  25   62.63    9.86
  -1   2  25   65.55    9.70
   1   2  25   81.51   10.09
   1   2  25   56.58   10.56
  -1   2  25   44.81    9.70
  -1   2  26    2.84    7.50
   1   2  26    5.75    8.24
   1   2  26    1.82    7.04
  -1   2  26   -4.74    8.46
  -1   2  26   11.51    7.81
   1   2  26    5.39    8.06
   1   2  27   17.71    6.93
  -1   2  27    6.51    5.89
  -1   2  27   13.17    6.76
   1   2  27    9.42    6.52
  -1   2  27    8.38    6.14
   1  -3   0    3.46    3.49
   1  -3   0    3.56    3.90
   1  -3   0    3.39    3.29
  -1  -3   0    5.70    3.05
   1  -3   0    5.45    2.57
  -1  -3   0    5.64    3.58
   1  -3   0    5.18    3.48
  -1  -3   0    5.62    3.23
   1  -3   0    6.54    3.00
   1  -3   0    8.60    2.29
  -1   3   0    7.70    3.62
   1  -3   0    9.05    2.52
  -1  -3   0   11.61    3.23
  -1  -3   0    8.49    3.22
   1   3   0    8.61    3.34
  -1   3   0   10.53    3.80
  -1  -3   0    8.27    3.11
  -1  -3   0    9.41    2.78
   1   3   0    6.51    3.21
   1  -3   0   11.41    2.31
  -1  -3   0    7.43    3.05
   1   3   0    9.34    3.65
  -1   3   0    9.76    3.70
  -1  -3   0    7.63    3.20
  -1   3   0    8.35    3.76
   1  -3   0    8.80    3.03
   1  -3   0   11.50    2.96
  -1  -3   0    1.13    3.87
  -1  -3   0   -0.24    4.02
   1   3   0   -1.70    3.44
   1   3   0    3.36    3.40
  -1  -3   0    1.93    3.84
   1   3   0    2.03    2.69
  -1   3   0    2.79    2.80
  -1   3   0    2.57    3.33
   1  -3   0    4.40    3.59
  -1  -3   0   -0.54    3.39
  -1   3   0    1.87    3.28
   1  -3   0    2.73    3.66
  -1   3   0    1.83    3.62
  -1  -3   0    1.42    3.69
   1  -3   0   -0.20    3.65
  -1  -3   0    1.54    3.17
   1  -3   1  930.99   42.47
  -1  -3   1 1168.21   42.58
   1  -3   1  971.49   42.16
   1  -3   1  964.70   42.30
   1  -3  -1 1203.41   42.76
  -1  -3   1 1164.87   42.47
  -1  -3   1 1172.34   42.37
  -1  -3   1 1138.96   42.41
   1  -3   1  987.53   42.22
   1  -3   1  959.01   42.19
  -1  -3   1 1166.54   42.23
   1  -3   1  975.27   42.56
   1  -3   1  945.76   42.37
  -1  -3   1 1121.49   42.38
   1   3  -1 1153.85   42.46
  -1  -3   1 1167.54   42.47
   1   3   1  934.07   42.44
  -1  -3  -1  918.99   42.38
  -1   3  -1  938.15   42.23
  -1  -3  -1  928.18   42.47
   1   3  -1 1168.73   42.29
   1  -3  -1 1164.46   42.44
  -1  -3  -1  959.80   42.47
   1  -3  -1 1160.16   42.69
  -1   3   1 1197.12   42.77
  -1  -3  -1  920.19   42.44
   1   3   1  941.49   42.45
  -1   3   1 1130.12   42.65
   1  -3  -1 1148.46   42.62
   1   3  -1 1177.70   42.46
  -1  -3  -1  939.72   42.34
   1   3  -1 1179.65   42.37
  -1  -3  -1  965.59   42.58
   1   3  -1 1195.68   42.43
  -1   3  -1  967.23   42.50
   1   3  -1 1163.50   42.53
  -1  -3  -1  916.79   42.28
   1  -3   1  932.46   42.36
  -1   3   1 1174.32   42.75
  -1  -3  -1  910.33   42.42
   1   3  -1 1201.93   42.70
  -1  -3  -1  942.84   42.45
   1  -3   1  918.15   42.25
   1  -3  -1 1155.20   42.35
   1  -3  -1 1149.33   42.62
   1   3  -1 1176.60   42.55
   1  -3   1  932.44   42.29
  -1   3  -1  925.31   42.54
  -1   3  -1  920.60   42.50
  -1  -3  -1 1053.90   42.77
  -1  -3  -1 1035.91   42.74
  -1  -3   1 1077.09   42.73
   1  -3   1 1050.14   42.55
   1   3  -1 1045.36   42.62
   1   3   1 1041.43   42.68
   1  -3  -1 1072.60   42.69
  -1   3   1 1101.90   42.71
   1   3   1 1068.49   42.64
   1   3  -1 1043.40   42.53
  -1  -3   1 1130.35   42.57
   1   3   1 1025.34   42.41
  -1  -3  -1  999.59   42.65
   1  -3   1 1019.19   42.35
   1  -3   1 1000.74   42.52
  -1   3   1 1092.84   42.56
   1  -3  -1 1100.13   42.54
   1   3  -1 1115.91   42.33
  -1   3   1 1095.31   42.47
  -1   3  -1  983.60   42.37
  -1  -3   1 1130.91   42.63
  -1  -3  -1  984.68   42.50
  -1   3  -1  969.84   42.32
   1   3   1  973.05   42.49
  -1   3  -1 1052.21   42.59
  -1   3   1 1066.64   42.63
  -1  -3   1 1065.87   42.17
  -1  -3  -1 1009.75   42.61
  -1   3  -1 1065.51   42.54
  -1   3   1 1111.95   42.72
  -1  -3  -1 1054.79   42.71
   1  -3   1 1047.13   42.14
   1  -3  -1 1107.67   42.63
  -1  -3   1 1077.68   42.66
   1  -3   1 1047.47   42.53
  -1  -3   1 1144.47   42.58
   1  -3   1 1015.51   42.26
  -1  -3   1 1091.60   42.54
  -1  -3   1 1107.75   42.54
  -1  -3  -1 1020.28   42.51
   1  -3   1 1018.21   42.52
   1   3   1 1010.45   42.68
  -1  -3   1 1131.11   42.56
  -1  -3   1 1141.25   42.56
  -1  -3   1 1104.23   42.59
   1   3  -2 2225.06   92.15
   1  -3   2 2367.17   91.98
  -1  -3   2 2239.58   92.11
   1  -3   2 2380.43   91.94
  -1  -3   2 2261.28   92.01
   1  -3   2 2321.27   92.04
   1  -3  -2 2298.64   92.45
  -1  -3   2 2211.69   91.78
  -1   3  -2 2282.60   92.23
   1  -3   2 2370.98   91.88
  -1   3   2 2265.96   92.37
  -1  -3   2 2304.74   92.11
   1   3  -2 2320.25   92.23
   1   3  -2 2234.80   92.15
  -1  -3  -2 2321.93   92.19
   1   3   2 2368.01   92.25
  -1   3  -2 2391.88   92.36
   1   3  -2 2256.61   92.08
   1  -3  -2 2213.18   92.29
  -1  -3  -2 2344.40   92.44
  -1  -3  -2 2286.99   92.29
   1   3  -2 2324.64   92.07
  -1  -3  -2 2360.88   92.33
   1  -3  -2 2207.98   92.33
   1   3  -2 2269.82   92.01
  -1   3   2 2358.19   92.41
  -1  -3  -2 2305.15   92.23
   1   3  -2 2350.34   92.33
  -1  -3   2 2299.20   91.88
  -1   3  -2 2350.22   91.94
  -1   3  -2 2295.62   91.83
   1  -3  -2 2292.68   92.39
  -1   3  -2 2383.70   92.04
   1   3  -2 2324.16   92.10
   1  -3  -2 2247.81   92.19
   1  -3  -2 2303.47   92.39
   1   3  -2 2303.67   92.09
   1   3  -2 2235.02   92.20
  -1  -3  -2 2327.76   92.27
  -1   3   2 2241.95   92.45
  -1  -3  -2 2326.45   92.51
  -1  -3   2 2371.25   92.41
  -1  -3  -2 2296.81   92.45
   1  -3   2 2388.38   92.12
   1   3   2 2305.62   92.48
   1  -3   2 2336.36   92.26
   1   3   2 2322.75   92.41
   1   3  -2 2251.12   92.31
  -1   3   2 2317.59   92.45
  -1   3  -2 2372.25   92.09
   1  -3  -2 2251.87   92.21
  -1   3  -2 2314.09   91.75
  -1   3  -2 2223.86   91.80
   1  -3  -2 2192.39   92.22
  -1  -3  -2 2287.90   92.43
  -1  -3   2 2253.58   92.32
   1  -3   2 2300.95   92.13
   1  -3   2 2337.93   91.84
   1   3   2 2368.05   92.30
   1   3   2 2235.29   92.32
  -1   3  -2 2364.26   92.32
   1   3   2 2379.19   92.45
  -1  -3   2 2277.73   92.08
  -1   3  -2 2358.80   92.24
  -1   3   2 2300.47   92.41
  -1  -3  -2 2189.02   92.27
  -1   3   2 2279.38   92.45
   1  -3  -2 2288.64   92.39
  -1  -3   2 2286.94   92.31
  -1  -3  -2 2346.73   92.44
   1  -3   2 2313.01   92.25
   1  -3   2 2309.27   92.06
  -1  -3   2 2196.50   92.02
  -1  -3   2 2269.64   92.25
   1  -3   2 2307.34   92.32
  -1  -3   2 2278.63   92.18
   1  -3  -2 2182.68   92.21
   1  -3   2 2283.45   91.94
  -1  -3   2 2280.33   92.30
   1  -3   2 2338.26   92.12
   1  -3   2 2319.93   92.10
   1  -3   2 2341.63   92.14
   1  -3   2 2254.56   92.05
   1   3   2 2306.21   92.44
  -1  -3   2 2308.34   92.31
  -1  -3   2 2297.74   92.28
  -1  -3   2 2243.96   92.26
   1  -3   2 2314.71   92.12
  -1   3   3   76.40    5.99
   1   3  -3   74.01    5.15
   1   3  -3   76.71    5.26
   1   3  -3   77.81    5.28
   1   3   3  103.53    5.64
   1   3  -3   79.26    5.09
  -1   3  -3   99.38    5.52
  -1   3  -3  105.14    5.31
  -1  -3   3   88.93    5.02
  -1   3  -3  103.99    4.75
   1   3   3  101.56    5.27
   1  -3  -3   84.48    5.93
  -1   3  -3  121.04    5.44
   1  -3  -3   85.03    5.83
   1  -3  -3   82.08    6.00
   1  -3  -3   71.00    5.77
  -1   3  -3  114.74    4.42
  -1  -3  -3  108.02    5.71
   1   3  -3   78.87    5.54
  -1  -3   3   84.64    5.07
  -1  -3  -3  103.37    5.84
   1   3  -3   82.32    5.07
  -1   3  -3  118.49    4.52
   1  -3  -3   78.62    5.79
  -1  -3  -3  103.76    6.12
  -1   3  -3  106.45    5.02
  -1   3  -3  115.03    4.95
  -1   3   3   87.37    5.18
   1   3  -3   83.90    5.00
  -1   3  -3  113.55    4.60
   1  -3   3  130.07    6.27
  -1  -3  -3  122.58    6.37
  -1  -3   3  129.81    5.39
  -1   3   3  105.62    6.53
  -1  -3  -3  117.36    6.13
  -1   3   3  112.05    6.18
   1  -3   3  114.92    5.61
   1   3  -3  117.27    5.65
   1   3   3  118.38    6.17
  -1   3  -3  122.80    5.02
   1   3   3  120.55    6.34
   1  -3  -3   82.89    5.50
   1   3   3   91.65    5.94
   1  -3  -3   81.18    5.35
   1   3  -3   81.42    4.52
   1   3   3  106.16    6.06
  -1  -3   3   90.55    5.00
  -1  -3   3   83.86    4.35
  -1  -3   3  100.36    5.90
  -1  -3  -3  108.92    5.70
   1  -3   3  114.17    5.76
  -1  -3   3  105.64    5.40
   1   3   3  109.96    6.25
  -1   3  -3  104.49    5.52
  -1   3   3  107.92    6.09
  -1  -3   3   92.68    5.22
   1  -3  -3  100.29    6.01
  -1  -3   3  100.24    5.56
  -1  -3   3  101.83    5.14
   1  -3   3  101.04    5.31
   1  -3   3  107.64    5.60
   1  -3   3  103.54    5.37
  -1  -3  -3  104.22    6.15
   1   3   3   96.04    6.38
   1  -3   3  100.62    5.21
  -1  -3   3   91.89    5.52
   1  -3  -3   83.52    5.34
  -1   3   3   93.22    6.28
   1  -3   3  102.45    5.19
  -1   3  -4 2325.59   95.34
  -1   3   4 2463.16   95.86
   1   3  -4 2397.71   95.35
   1   3   4 2410.76   95.66
   1   3  -4 2314.58   95.19
   1   3   4 2360.21   95.44
  -1   3  -4 2282.61   95.23
  -1   3  -4 2308.75   95.36
  -1   3  -4 2272.18   95.51
   1   3  -4 2412.17   95.61
   1   3  -4 2391.49   95.53
  -1   3  -4 2274.46   95.29
   1  -3   4 2275.48   95.43
   1   3   4 2207.42   95.41
   1  -3  -4 2349.74   95.73
   1  -3  -4 2361.70   95.86
   1  -3  -4 2362.25   95.71
  -1   3  -4 2315.61   95.38
  -1   3  -4 2277.54   95.31
  -1  -3  -4 2314.22   95.71
  -1  -3   4 2362.64   95.49
  -1   3   4 2475.52   95.54
  -1  -3  -4 2319.56   95.87
  -1   3  -4 2251.26   95.48
   1  -3   4 2479.12   95.88
  -1   3   4 2419.99   96.03
  -1  -3  -4 2507.70   95.94
   1   3   4 2456.02   95.92
  -1  -3  -4 2412.91   95.80
   1   3  -4 2467.33   95.64
   1   3   4 2453.53   95.93
  -1   3   4 2474.73   95.96
  -1  -3   4 2478.44   95.45
  -1   3  -4 2480.11   95.32
   1   3   4 2467.68   95.91
   1  -3  -4 2392.05   95.61
   1   3  -4 2315.60   95.15
   1  -3   4 2400.21   95.19
  -1  -3   4 2464.39   95.44
   1  -3  -4 2371.58   95.59
   1   3   4 2438.84   95.88
  -1  -3  -4 2333.07   95.59
  -1  -3   4 2410.98   95.71
   1  -3   4 2430.28   96.01
  -1  -3   4 2370.24   95.91
   1  -3   4 2414.28   95.81
  -1   3  -4 2456.57   95.58
  -1   3   4 2480.04   95.88
  -1   3   4 2439.85   95.46
  -1   3   4 2456.60   95.45
  -1  -3   4 2498.73   95.60
   1  -3   4 2405.29   95.50
  -1  -3   4 2381.19   95.67
   1  -3  -4 2406.55   95.78
   1  -3   4 2458.66   95.73
  -1  -3   4 2365.47   95.94
  -1  -3  -4 2502.65   95.90
   1  -3   4 2367.73   95.75
  -1  -3   4 2473.00   95.64
  -1   3   4 2451.12   95.97
  -1   3   4 2435.08   95.39
   1   3   4 2404.65   95.78
   1  -3  -4 2368.40   95.59
   1   3   4 2455.61   95.98
  -1   3  -5  277.94    8.83
   1   3   5  293.16    9.81
   1   3  -5  188.16    8.88
  -1   3  -5  267.11    9.09
   1   3  -5  177.87    8.59
  -1   3   5  193.70    8.87
  -1   3  -5  259.02    8.68
  -1   3  -5  270.17    8.91
   1   3  -5  169.13    8.61
   1  -3   5  287.95    9.56
  -1  -3   5  166.16    9.44
  -1  -3  -5  279.05    9.43
   1  -3  -5  167.93    9.49
   1   3   5  286.22    9.61
   1  -3   5  293.22    9.62
   1  -3  -5  169.15    9.46
   1  -3  -5  157.95    9.90
  -1   3  -5  284.71    9.15
  -1  -3   5  161.07    9.44
  -1   3  -5  285.91    9.47
  -1   3   5  165.95    9.49
   1   3   5  284.31    9.49
   1  -3   5  174.78    9.93
  -1  -3  -5  176.96    9.61
  -1   3   5  170.30   10.39
   1  -3   5  175.92   10.00
  -1  -3  -5  173.02    9.83
   1   3   5  170.52   10.02
   1   3  -5  169.69    9.24
  -1  -3   5  177.55    8.81
  -1  -3   5  172.60   10.21
   1   3   5  189.29    9.78
  -1   3  -5  179.98    8.63
  -1  -3  -5  176.01    8.95
   1  -3   5  181.41   10.55
   1  -3  -5  178.37    9.22
   1   3  -5  178.42    8.44
   1   3   5  249.22   10.30
   1  -3  -5  188.20    9.32
   1  -3   5  208.45   10.11
   1   3   5  204.12    9.72
  -1  -3   5  177.45    9.96
  -1   3   5  182.75    9.67
  -1  -3  -5  184.38    9.23
   1  -3   5  201.31    9.71
  -1  -3   5  178.77   10.50
  -1  -3   5  174.76    9.66
   1   3   5  204.04    9.83
   1  -3   5  194.66   10.43
  -1   3  -5  207.02    9.08
   1  -3   5  217.42    9.68
  -1  -3   5  187.47    9.61
   1  -3  -5  184.81    9.58
  -1  -3   5  178.07   10.07
   1   3   5  218.24    9.64
  -1   3   5  187.32    9.23
  -1   3   5  185.90    9.14
   1   3   5  209.61    8.83
   1  -3   5  223.73    9.04
  -1  -3   5  190.34    9.13
  -1  -3  -5  218.46    9.72
   1  -3   5  201.22    9.76
  -1  -3   5  188.19    9.54
  -1   3   5  196.73   10.01
   1  -3  -5  179.39    9.26
   1   3   5  236.77    9.64
  -1   3  -6 3098.32  122.90
  -1   3  -6 2962.98  122.99
   1   3  -6 2734.65  122.62
   1   3   6 3067.23  123.23
   1  -3  -6 2909.54  123.31
   1  -3   6 2984.45  123.18
   1  -3  -6 2994.73  123.35
   1   3   6 3018.56  123.19
  -1  -3   6 3030.96  123.28
  -1   3   6 3092.30  123.31
   1  -3   6 3104.69  123.24
  -1  -3  -6 2887.66  123.07
   1  -3   6 3226.21  123.79
   1   3   6 3387.51  123.76
  -1  -3  -6 3155.88  123.34
   1  -3   6 3279.75  123.74
  -1  -3  -6 3253.61  123.52
  -1  -3  -6 3133.94  122.94
   1  -3   6 3137.60  123.80
   1  -3   6 3210.65  123.75
   1   3   6 3277.89  123.56
   1   3  -6 3194.31  123.15
   1  -3   6 3197.24  124.02
  -1  -3   6 3075.00  123.93
   1   3   6 3232.37  123.68
   1  -3  -6 3036.50  123.17
  -1  -3   6 2911.75  122.60
  -1   3  -6 3091.06  122.97
   1   3  -6 3252.27  123.02
   1   3   6 3183.20  123.18
   1  -3   6 3193.57  123.61
  -1  -3   6 3151.92  123.96
   1  -3   6 3176.86  123.76
  -1  -3  -6 3015.94  123.11
  -1   3   6 3209.10  123.49
   1  -3   6 3183.24  123.99
   1   3   6 3215.18  123.44
  -1  -3   6 3257.30  123.73
  -1  -3   6 3135.95  123.56
   1  -3   6 3190.86  123.55
  -1   3   6 3131.83  123.27
  -1   3   6 3084.90  123.02
   1   3   6 3154.34  123.46
  -1  -3  -6 3153.98  123.39
  -1  -3   6 3117.59  123.76
   1  -3  -6 3147.77  123.35
  -1  -3   6 3074.81  123.47
  -1   3   6 3193.10  123.27
  -1  -3   6 3137.96  123.46
  -1  -3   6 3127.21  122.97
   1   3   6 3083.59  123.01
   1  -3   6 3145.42  123.61
   1  -3   6 3190.27  122.92
   1  -3  -6 2999.27  123.13
   1  -3   7 2297.97   88.26
   1  -3  -7 2040.61   88.86
  -1   3   7 2114.96   88.89
  -1  -3   7 2056.60   88.88
  -1   3   7 2106.64   88.91
  -1  -3   7 2127.92   88.86
  -1  -3  -7 2181.04   88.62
   1   3   7 2231.87   88.84
   1  -3   7 2177.72   88.82
   1  -3   7 2237.02   89.42
  -1  -3   7 2317.74   89.50
  -1  -3  -7 2179.82   88.82
  -1  -3  -7 2287.87   89.04
   1  -3   7 2302.03   89.48
  -1  -3  -7 2145.87   88.34
   1   3  -7 2208.10   88.60
   1  -3   7 2270.04   89.43
   1  -3   7 2262.09   89.41
   1  -3   7 2268.33   89.70
  -1  -3   7 2152.69   89.57
   1   3   7 2386.60   89.39
  -1  -3  -7 2226.01   88.38
  -1  -3   7 2217.63   89.30
  -1  -3   7 2086.53   88.15
   1  -3  -7 2128.03   88.67
  -1  -3   7 2187.28   89.66
  -1  -3   7 2268.82   89.35
   1  -3   7 2226.47   89.24
   1  -3   7 2292.66   89.70
  -1   3   7 2221.03   88.97
  -1  -3   7 2166.52   89.15
  -1   3  -7 2160.20   88.35
   1   3   7 2234.29   88.82
   1   3  -7 2222.34   88.39
   1   3   7 2317.70   88.96
   1  -3   7 2289.02   89.42
  -1   3   7 2171.42   88.63
  -1   3   7 2194.17   88.90
  -1  -3   7 2208.14   89.13
   1  -3   7 2238.18   89.28
   1  -3   7 2284.07   89.21
   1  -3  -7 2192.30   88.82
  -1  -3  -7 2314.75   88.90
  -1   3   7 2217.37   88.90
  -1  -3   7 2119.37   89.13
   1  -3   7 2345.50   89.27
  -1  -3   7 2172.09   88.35
   1  -3   7 2288.76   88.30
   1   3   7 2260.44   89.10
   1   3   7 2200.56   88.63
  -1  -3   7 2162.44   89.40
   1  -3   7 2339.85   89.54
  -1  -3   7 2236.71   89.45
   1  -3  -8  716.79   19.60
   1  -3   8  280.89   18.86
  -1  -3   8  586.01   20.26
  -1  -3  -8  512.58   19.22
  -1  -3  -8  499.30   18.87
  -1  -3   8  545.85   20.35
   1  -3   8  512.25   19.90
   1  -3   8  486.20   19.94
  -1   3   8  575.23   19.70
   1  -3   8  460.25   20.04
  -1  -3   8  521.06   20.35
  -1  -3   8  562.81   20.33
  -1  -3   8  550.68   20.19
   1  -3   8  442.10   19.92
   1  -3   8  432.42   20.40
   1   3  -8  547.16   18.57
  -1  -3   8  577.25   18.10
  -1  -3  -8  296.77   17.99
   1  -3  -8  626.32   18.96
  -1  -3   8  616.60   20.35
   1  -3   8  336.96   19.48
   1   3   8  343.40   19.31
   1  -3   8  433.16   19.48
   1   3   8  429.01   18.90
   1  -3   8  415.35   19.72
  -1   3   8  550.95   19.20
   1  -3   8  436.59   20.14
  -1  -3   8  553.72   20.59
  -1  -3   8  557.36   20.17
   1   3   8  427.38   18.87
  -1  -3   8  535.18   19.85
  -1  -3  -8  396.97   18.73
  -1  -3   8  545.95   19.82
   1  -3  -8  536.62   18.96
   1   3   8  390.77   19.20
  -1  -3   8  562.60   19.78
  -1   3   8  546.92   19.29
   1  -3   8  392.82   19.42
   1  -3   8  396.47   19.43
  -1   3   8  556.90   19.38
  -1  -3   8  545.93   20.15
   1   3   8  398.82   18.57
   1   3   8  410.48   19.15
   1  -3   8  410.70   19.31
  -1   3   8  541.33   18.89
  -1  -3   8  561.53   20.27
   1  -3   8  339.91   19.77
  -1  -3   9 3097.88   97.06
  -1  -3   9 3264.42   97.07
  -1   3   9 3176.20   97.13
  -1  -3  -9 1570.46   95.87
  -1  -3   9 2465.52   97.46
  -1  -3  -9 2320.04   96.21
  -1   3   9 2497.35   96.98
  -1  -3   9 2626.81   97.40
   1  -3   9 2364.00   97.30
   1  -3   9 2381.01   97.22
  -1  -3  -9 2450.36   96.49
  -1  -3   9 2525.48   97.35
   1  -3   9 2309.73   97.26
   1  -3  -9 2514.18   96.61
  -1  -3   9 2476.97   97.59
   1  -3   9 2324.33   97.19
   1  -3   9 2328.30   97.49
  -1  -3   9 2551.37   97.34
   1  -3  -9 2710.43   96.31
   1   3   9 2245.57   96.93
  -1  -3   9 2606.70   97.31
   1  -3   9 2265.25   97.11
  -1  -3   9 2433.33   97.67
   1  -3   9 2259.72   97.51
  -1   3   9 2512.07   96.52
   1   3   9 2324.15   96.55
  -1  -3   9 2471.33   97.07
   1  -3   9 2273.00   96.99
   1   3   9 2297.64   96.35
  -1  -3   9 2553.29   97.06
   1   3   9 2220.95   96.66
   1  -3   9 2225.07   97.00
  -1  -3   9 2536.07   97.01
  -1  -3  -9 2199.38   96.23
   1   3   9 2221.84   96.28
  -1   3   9 2592.83   96.81
  -1  -3   9 2518.88   97.29
   1  -3   9 2229.31   96.92
  -1   3   9 2490.68   96.42
   1   3   9 2226.87   96.80
  -1   3   9 2599.20   96.81
   1  -3   9 2276.49   96.84
   1  -3  -9 2521.09   96.35
   1  -3   9 2255.27   97.20
  -1  -3   9 2716.57   97.43
   1   3   9 2227.25   96.60
   1  -3   9 2221.37   96.81
  -1  -3  10   21.07    5.90
  -1   3  10   13.72    6.00
  -1  -3 -10    8.71    3.56
  -1   3  10   23.47    6.19
  -1  -3  10   20.50    5.97
   1   3  10   13.07    5.51
   1  -3  10   12.75    5.65
   1  -3  10    6.98    6.75
  -1  -3  10   10.22    6.81
   1  -3  10   11.16    6.82
  -1   3  10   12.66    6.15
  -1  -3  10   15.00    6.66
   1  -3  10    6.60    6.56
   1  -3  10    3.63    6.61
  -1  -3  10    8.90    6.78
  -1  -3  10   10.26    6.95
   1  -3  10    6.63    6.78
   1   3  10   10.21    5.82
  -1  -3  10   11.31    6.93
  -1   3  10   12.91    5.69
   1  -3 -10   13.66    3.90
   1   3  10    8.73    5.87
  -1   3  10   16.78    6.99
   1   3  10   13.03    6.66
   1  -3  10    8.84    6.39
  -1   3  10    7.55    6.22
   1   3  10    8.87    3.82
   1  -3  10    4.63    6.91
  -1  -3  10   13.67    6.06
   1  -3 -10   13.12    4.65
  -1   3  10    9.08    5.08
   1   3  10    8.10    4.89
   1   3  10   10.81    5.42
   1  -3  10    9.93    6.05
   1  -3  10    6.53    5.99
  -1  -3  10   15.65    7.37
  -1  -3  10   11.81    6.05
  -1   3  10   14.14    4.03
   1   3  10    9.17    4.19
  -1  -3 -10    8.46    3.68
  -1  -3  10   12.38    5.63
   1  -3 -10    9.36    3.81
   1   3  10    1.64    4.92
   1  -3  10    7.36    5.81
  -1   3  10   10.45    4.27
  -1   3  10   10.81    4.99
   1  -3  10    9.29    5.87
  -1  -3  10   10.97    5.42
   1   3  10    6.74    5.69
   1  -3  10    7.08    5.93
  -1  -3  10    8.23    6.27
  -1   3  10   14.54    5.19
   1  -3  10    7.78    6.88
  -1  -3  10    8.48    5.82
   1  -3  10   12.04    5.69
  -1  -3  10   12.99    6.39
   1   3  10    7.50    5.00
  -1   3  11 1221.94   47.35
   1  -3 -11 1202.72   46.51
  -1   3  11 1300.80   47.99
  -1  -3  11 1309.23   47.85
   1  -3  11 1113.20   47.43
   1   3  11 1072.87   47.50
   1   3  11 1149.67   47.31
   1   3  11 1108.25   46.80
  -1   3  11 1244.90   47.22
  -1   3  11 1229.22   47.17
  -1   3  11 1206.68   46.65
   1   3  11 1105.27   47.00
  -1   3  11 1272.20   47.19
   1   3  11 1111.83   47.16
   1   3  11 1107.62   46.92
   1   3  11 1096.10   46.46
   1   3  11  984.84   46.71
   1  -3  11  986.04   46.67
   1   3  11  954.08   46.60
   1  -3  11  997.37   46.69
   1   3  11 1000.63   46.82
   1  -3  11  936.85   46.68
  -1   3  11 1595.65   47.53
  -1  -3  11 1555.33   47.41
   1   3  11  984.60   46.67
   1  -3  11  986.35   46.75
   1  -3  12   54.71    7.26
  -1  -3  12  157.77    8.49
   1  -3  12   68.92    7.38
  -1  -3  12  169.66    8.33
   1   3  12   61.79    7.64
   1   3  12   60.22    7.44
   1   3  12   54.40    7.27
  -1   3  12  166.20    8.30
   1  -3  12   52.08    7.13
  -1   3  12  154.87    8.59
  -1  -3  12   70.33    8.30
   1   3  12   53.24    7.99
  -1  -3  12   61.80    8.30
  -1  -3  12   74.08    8.28
  -1  -3  12   62.00    8.32
  -1   3  12   59.73    8.21
   1   3  12   44.94    7.26
   1  -3  12   63.49    8.70
  -1  -3  12   59.48    8.92
   1   3  12   51.23    9.22
   1   3  12   55.57    8.50
  -1   3  12   63.26    8.65
   1  -3  12   48.71    8.66
   1   3  12   46.88    7.26
   1  -3  12   47.40    7.72
   1   3  12   45.96    8.34
  -1   3  12   90.92    8.08
  -1  -3  12   99.98    8.46
  -1   3  12  104.15    8.77
   1  -3  12   57.19    7.45
  -1  -3  12   64.48    8.09
   1   3  12   59.72    9.07
  -1  -3  12   56.87    7.61
  -1   3  12   65.17    7.94
   1  -3  12   65.57    8.70
  -1   3  12   65.33    9.28
   1   3  12   47.96    6.43
   1  -3  12   43.69    7.94
  -1  -3  12   63.18    8.74
   1  -3  12   49.59    7.51
  -1  -3  12   70.62    7.85
  -1   3  12   71.15    6.18
  -1  -3  12   71.23    7.50
  -1  -3  12   62.49    8.47
   1  -3  12   51.60    7.53
   1  -3  12   53.99    7.58
   1   3  12   52.88    5.90
   1  -3  12   55.64    8.68
  -1  -3  12   77.92    8.30
   1  -3  12   47.67    7.32
  -1   3  13   32.53    7.40
   1  -3  13   40.66    7.40
  -1  -3  13   29.20    6.91
   1  -3  13   33.45    6.96
  -1   3  13   33.40    7.42
  -1  -3  13   33.48    7.36
   1   3  13   31.96    7.20
  -1   3  13   38.74    7.69
   1   3  13   40.17    7.13
  -1  -3  13   38.07    7.25
   1   3  13   37.32    7.49
   1   3  13   34.50    7.30
   1  -3  13   44.22    7.37
   1  -3  13   43.58    7.41
   1   3  13   38.69    8.10
  -1   3  13   29.15    7.89
  -1  -3  13   24.96    8.40
   1  -3  13   40.93    8.42
  -1  -3  13   30.11    8.67
  -1  -3  13   30.42    8.55
   1   3  13   31.60    7.47
  -1   3  13   25.06    7.97
  -1   3  13   33.94    8.95
   1   3  13   36.50    8.23
  -1   3  13   36.90    7.52
   1  -3  13   33.91    7.99
  -1  -3  13   30.34    7.87
   1  -3  13   33.08    8.67
   1   3  13   28.78    9.17
  -1   3  13   23.29    7.27
  -1   3  13   18.57    8.36
  -1  -3  13   27.45    7.68
   1   3  13   32.70    8.23
   1   3  13   29.50    7.25
   1  -3  13   35.93    7.85
   1  -3  13   31.09    7.08
  -1   3  13   32.38    7.87
   1  -3  13   37.78    8.45
   1  -3  13   40.83    8.14
   1   3  13   36.15    9.27
  -1  -3  13   36.90    7.89
  -1   3  13   35.30    6.92
  -1   3  13   35.39    9.02
  -1  -3  13   35.72    7.31
  -1  -3  13   34.02    8.49
   1   3  13   32.24    7.42
  -1  -3  13   34.62    7.57
   1  -3  13   32.52    7.90
  -1  -3  13   41.06    6.92
  -1  -3  13   31.13    7.24
  -1  -3  13   44.85    7.38
   1  -3  13   26.63    6.74
   1   3  13   34.35    7.05
  -1   3  13   32.52    6.59
   1  -3  13   25.60    7.23
   1   3  13   32.90    6.50
  -1  -3  13   23.29    7.45
  -1  -3  13   27.37    8.14
   1  -3  13   34.75    8.56
   1  -3  13   33.63    6.93
   1   3  13   29.70    6.50
  -1   3  13   29.50    6.54
  -1   3  14  209.70   12.83
   1  -3  14  219.10   12.66
   1   3  14  215.99   12.41
   1   3  14  221.42   12.71
  -1  -3  14  209.37   12.88
   1  -3  14  225.94   12.70
   1  -3  14  220.28   12.48
   1  -3  14  199.63   13.02
   1   3  14  182.46   12.99
  -1   3  14  188.68   13.01
  -1   3  14  188.09   13.34
   1   3  14  201.71   13.37
  -1  -3  14  187.37   13.40
   1  -3  14  195.00   14.00
  -1   3  14  208.63   13.17
   1  -3  14  185.71   14.03
  -1  -3  14  190.98   13.60
  -1  -3  14  199.09   13.86
  -1   3  14  209.90   14.47
   1   3  14  201.30   13.73
   1   3  14  193.29   14.34
   1  -3  14  201.82   13.62
   1  -3  14  204.90   13.55
  -1  -3  14  195.93   13.37
   1   3  14  216.23   13.39
  -1   3  14  226.11   12.90
  -1   3  14  221.54   13.79
   1   3  14  233.58   12.77
   1  -3  14  204.25   14.07
   1  -3  14  204.81   13.00
  -1  -3  14  190.94   13.04
   1   3  14  207.15   14.64
   1  -3  14  207.59   13.22
  -1   3  14  217.44   14.45
  -1  -3  14  207.84   14.54
  -1   3  14  204.33   12.08
  -1  -3  14  206.30   13.17
  -1   3  14  199.71   13.28
   1   3  14  205.77   11.97
   1   3  14  216.71   12.68
   1   3  14  207.26   12.28
   1  -3  14  200.37   12.73
  -1  -3  14  195.97   12.57
  -1  -3  14  214.07   12.83
  -1   3  14  199.00   11.24
   1  -3  14  193.40   13.32
   1   3  14  203.95   12.65
   1  -3  14  208.27   12.81
  -1   3  14  213.55   12.55
  -1  -3  14  214.96   12.80
   1   3  14  202.39   11.33
   1  -3  14  194.74   12.86
  -1   3  14  194.74   12.41
  -1  -3  14  207.51   13.31
  -1  -3  14  214.80   13.02
   1   3  14  202.86   12.78
  -1  -3  14  218.44   13.85
   1  -3  14  214.17   14.05
   1   3  15   11.10    8.25
  -1   3  15    5.88    8.11
  -1  -3  15    9.08    8.21
   1  -3 -15    8.63    7.05
   1   3  15    4.06    7.74
   1   3  15    6.64    8.05
   1  -3  15    7.91    8.13
   1  -3  15    3.28    7.62
   1  -3  15   12.80    8.07
   1  -3  15   10.71    8.72
   1  -3  15    3.96    9.30
   1   3  15    4.51    9.22
  -1   3  15    4.07    8.70
  -1   3  15   14.05    7.76
   1   3  15   10.44    9.43
  -1   3  15    3.63   10.02
  -1  -3  15    5.20    9.38
  -1   3  15    6.39    8.94
   1  -3  15   12.12    9.36
   1  -3  15   13.65    9.43
  -1  -3  15   11.04    9.39
   1   3  15    5.39    8.19
   1   3  15   13.35    9.85
   1   3  15   13.25    9.09
   1  -3  15    4.86    8.63
  -1  -3  15   11.31    8.89
  -1   3  15    5.53    8.07
   1   3  15    8.91    7.92
  -1   3  15    4.62    9.14
  -1   3  15    2.97    7.51
   1  -3  15    7.11    7.76
   1   3  15    7.98    9.76
  -1  -3  15    1.98    7.85
  -1  -3  15    0.39    9.85
  -1   3  15    5.35    9.88
   1  -3  15    4.81    8.08
   1  -3  15    5.39    9.15
  -1   3  15   -2.38    8.34
   1   3  15    8.98    8.19
  -1  -3  15   -0.33    8.57
   1   3  15    1.76    6.69
   1  -3  15    3.09    8.61
  -1  -3  15    9.07    8.21
   1  -3  15    5.49    8.10
  -1  -3  15    0.44    8.13
   1   3  15    1.57    7.48
  -1  -3  15    6.83    8.71
  -1  -3  15   -1.68    8.09
   1  -3  15    0.85    8.12
   1  -3  15    6.09    8.29
  -1   3  15    4.21    7.38
   1   3  15    2.68    7.95
  -1   3  15    6.43    5.90
   1   3  15   11.34    6.16
   1  -3  15    3.68    7.29
  -1  -3  15    6.19    8.07
   1   3  15    8.14    7.13
   1  -3  15    4.50    9.54
  -1  -3  15    2.99    8.93
  -1   3  15    7.10    7.35
  -1  -3  16   44.14    8.82
   1  -3  16   23.16    9.16
  -1   3  16   34.73    9.40
  -1  -3  16   36.91    9.47
  -1   3  16   33.14    9.32
   1   3  16   24.54    8.91
  -1  -3  16   39.44    9.07
   1  -3 -16   28.41    7.99
   1   3  16   24.09    9.24
  -1   3  16   46.17    9.15
  -1  -3  16   19.56    9.73
  -1   3  16   34.76    9.81
  -1   3  16   29.45    9.44
   1   3  16   14.95    9.07
   1  -3  16   19.81    9.94
   1  -3  16   27.21   10.82
   1  -3  16   20.17   10.04
  -1  -3  16   25.14   10.10
   1   3  16   21.30    9.20
   1  -3  16   20.38   10.35
   1   3  16   29.68   10.90
  -1  -3  16   24.37    9.97
  -1   3  16   29.24   10.88
   1   3  16   19.84   10.67
  -1   3  16   25.26   10.02
   1   3  16   19.20    9.47
   1  -3  16   22.67    9.95
  -1   3  16   28.08    8.62
  -1  -3  16   23.15    9.50
   1   3  16   25.77    9.52
  -1   3  16   40.15   10.01
   1  -3  16   21.84    9.48
  -1  -3  16   25.27   10.93
  -1   3  16   26.00   10.91
  -1   3  16   38.38    9.17
   1   3  16   20.29    7.86
  -1  -3  16   23.57    9.52
   1  -3  16   23.29   10.89
  -1  -3  16   32.03    9.66
   1   3  16   25.88    8.62
  -1   3  16   21.32    7.76
   1   3  16   19.70   10.71
   1  -3  16   24.22    8.56
  -1   3  16   31.14    7.07
   1   3  16   34.50    7.00
  -1  -3  16   33.88   10.22
   1   3  16   27.21    8.01
   1  -3  16   23.05    9.07
  -1  -3  16   26.97    8.97
   1  -3  16   26.08    9.31
   1  -3  16   34.01    8.71
   1  -3  16   24.52    9.38
  -1   3  16   25.86    8.45
  -1  -3  16   26.50    9.59
  -1  -3  16   23.10    9.33
  -1  -3  16   27.16    9.58
   1   3  16   20.81    8.25
   1  -3  16   20.63   10.73
  -1   3  16   32.37    8.46
   1  -3  16   18.78    9.04
  -1  -3  16   24.44    8.98
  -1   3  17  537.82   26.19
   1   3  17  770.47   27.09
  -1  -3  17  522.23   25.88
   1  -3  17  773.89   26.91
   1  -3 -17  440.93   24.90
   1  -3 -17  484.35   25.22
  -1   3  17  552.63   25.89
  -1  -3  17  536.89   25.51
   1   3  17  486.00   26.82
  -1   3  17  495.71   26.48
   1   3  17  522.48   26.76
   1  -3  17  532.54   27.11
  -1   3  17  489.82   26.62
   1  -3  17  537.61   26.42
  -1  -3  17  523.66   26.48
  -1   3  17  488.08   26.41
   1  -3  17  537.50   26.85
  -1   3  17  509.62   27.03
  -1  -3  17  496.68   27.28
   1   3  17  524.89   27.76
   1   3  17  558.74   27.18
   1  -3  17  534.89   27.46
  -1  -3  17  549.16   26.84
  -1   3  17  510.50   26.58
  -1   3  17  554.33   25.96
  -1   3  17  527.22   26.59
   1   3  17  586.79   27.02
   1   3  17  605.56   27.23
   1   3  17  540.94   25.32
   1  -3  17  551.43   26.72
  -1  -3  17  537.81   26.78
  -1   3  17  519.17   25.65
   1  -3  17  531.53   27.50
  -1   3  17  513.45   26.48
   1  -3  17  517.70   26.40
   1   3  17  530.10   25.99
  -1   3  17  521.52   27.39
  -1  -3  17  495.93   26.42
   1   3  17  562.94   27.91
  -1  -3  17  492.52   27.58
  -1   3  17  500.03   25.84
   1   3  17  576.62   25.98
   1  -3  17  539.59   26.79
   1  -3  17  560.69   26.48
  -1   3  17  511.23   24.68
  -1  -3  17  513.62   26.35
  -1  -3  17  494.55   26.86
  -1  -3  17  511.23   26.11
   1   3  17  556.79   24.81
  -1  -3  17  512.73   26.11
   1  -3  17  585.69   26.72
   1  -3  17  569.87   26.48
   1  -3  17  551.61   26.08
   1   3  17  573.33   26.20
  -1  -3  17  509.22   26.39
  -1   3  17  506.90   25.67
   1  -3  17  589.36   27.46
  -1  -3  17  514.69   26.93
  -1  -3  18   69.20   10.52
  -1  -3  18   92.29   11.13
   1  -3 -18   59.96    9.41
  -1  -3 -18   39.10    9.12
   1  -3 -18   69.55    9.59
  -1   3  18   81.80   11.36
  -1   3  18   69.95   10.89
   1  -3  18   70.36   12.16
  -1   3  18   85.00   12.10
  -1  -3  18   62.91   12.37
   1   3  18   56.30   12.20
   1   3  18   62.63   11.89
  -1   3  18   66.17   11.11
  -1   3  18   63.55   12.41
   1  -3  18   65.40   13.00
  -1  -3  18   59.05   12.39
   1  -3  18   63.72   11.94
   1   3  18   67.07   12.77
   1   3  18   62.46   12.63
  -1  -3  18   69.46   12.44
  -1   3  18   66.13   12.80
  -1   3  18   75.45   10.45
  -1   3  18   66.81   12.01
   1   3  18   56.84   11.07
  -1   3  18   62.82   11.97
   1   3  18   73.14   11.53
   1   3  18   60.71   12.08
  -1  -3  18   55.66   12.88
  -1  -3  18   74.17   11.09
   1  -3  18   58.41   11.88
   1  -3  18   80.90   10.85
  -1   3  18   73.14    9.98
  -1   3  18   74.21   11.54
   1   3  18   72.22   11.25
  -1  -3  18   55.89   11.79
  -1   3  18   69.89   13.28
   1   3  18   71.71    9.48
   1  -3  18   76.88   12.38
   1  -3  18   64.88   11.50
   1  -3  18   67.30   11.77
  -1  -3  18   62.56   10.77
  -1  -3  18   66.54   11.04
  -1  -3  18   55.25   11.21
   1  -3  18   72.43   10.91
   1  -3  18   60.18   11.29
  -1   3  18   65.74    8.66
   1   3  18   66.09    8.74
  -1   3  18   71.98   10.34
  -1   3  18   70.38   10.95
   1   3  18   67.01   10.99
  -1  -3  18   72.14   12.09
   1   3  18   58.94   10.05
  -1  -3  18   67.21   12.45
  -1  -3  18   58.84   11.49
   1  -3  18   56.08   11.25
   1  -3  18   66.08   12.98
  -1  -3 -19   31.26    9.44
   1   3  19   26.04   11.11
  -1  -3 -19   40.64    9.20
   1  -3  19   35.69   10.74
   1  -3 -19   26.65    8.75
   1  -3 -19   14.78    8.76
   1  -3  19   43.24   12.00
  -1   3  19   42.03   12.57
  -1   3  19   45.55   11.00
  -1  -3  19   39.04   11.05
   1   3  19   33.57   11.35
   1   3  19   34.98   12.04
   1   3  19   45.03   11.89
  -1  -3  19   25.19   11.54
  -1  -3  19   20.58   12.07
   1  -3  19   44.57   12.97
   1   3  19   31.48   11.18
  -1   3  19   30.77   12.14
   1  -3  19   33.03   11.72
  -1   3  19   21.61   10.60
   1   3  19   29.73   11.29
  -1   3  19   35.07   10.84
   1   3  19   38.16   11.32
   1  -3  19   29.57   10.56
   1  -3  19   38.38   11.44
  -1   3  19   40.90    9.84
  -1  -3  19   34.90   12.05
   1   3  19   33.76    9.86
  -1   3  19   37.17   11.01
   1  -3  19   36.46   13.04
  -1  -3  19   26.03   12.40
  -1  -3  19   26.82   11.18
   1   3  19   35.64    9.06
  -1  -3  19   39.38    9.75
  -1   3  19   29.24   10.19
   1  -3  19   37.36   10.18
   1  -3  19   39.61   11.81
   1  -3  19   48.40   11.46
  -1  -3  19   36.11   11.16
   1  -3  19   46.75   11.33
  -1  -3  19   23.35   10.29
  -1  -3  19   34.90   11.46
   1   3  19   31.19    9.71
  -1  -3  19   21.25   11.30
   1   3  19   31.20   10.06
  -1  -3  19   18.65   10.46
   1  -3  19   50.96   11.31
   1  -3  19   36.45   12.09
   1  -3 -20  295.98   13.74
  -1  -3 -20  104.16   12.27
   1  -3 -20  276.08   13.51
  -1  -3 -20  104.68   11.88
  -1  -3 -20  110.20   12.32
  -1  -3 -20  110.39   12.52
  -1  -3  20  166.47   15.39
   1   3  20  125.93   15.00
   1   3  20  140.22   14.81
   1  -3  20  126.92   14.94
  -1   3  20  173.48   15.91
  -1   3  20  166.47   14.69
   1   3  20  139.16   15.75
  -1  -3  20  164.83   15.48
  -1  -3  20  168.62   15.13
   1  -3  20  157.53   15.41
  -1   3  20  179.36   15.48
   1  -3  20  152.72   16.15
   1   3  20  133.10   13.83
  -1   3  20  232.93   15.56
  -1   3  20  238.91   15.26
   1   3  20  150.93   14.57
   1   3  20  147.29   14.04
   1  -3  20  138.35   14.31
  -1   3  20  187.28   14.51
  -1  -3  20  178.09   15.58
   1  -3  20  147.39   15.62
  -1  -3  20  170.92   16.32
   1  -3  20  145.36   15.09
  -1  -3  20  192.14   14.47
  -1   3  20  186.82   13.61
   1   3  20  159.82   12.68
   1  -3  20  168.41   14.23
  -1  -3  20  191.57   14.92
   1  -3  20  165.60   13.93
   1  -3  20  152.87   14.48
   1   3  20  150.42   14.12
   1  -3  20  150.77   14.85
   1  -3  20  154.98   14.91
   1   3  20  160.91   13.51
  -1  -3  20  202.06   14.67
  -1  -3  20  204.82   14.49
  -1   3  20  179.27   14.06
  -1  -3  20  203.42   15.25
   1  -3  20  167.14   15.54
  -1  -3 -21  134.53   11.71
  -1  -3 -21  142.73   11.70
   1  -3 -21  131.31   11.21
   1  -3 -21  131.51   11.66
  -1  -3 -21  138.47   11.29
  -1  -3 -21  139.53   11.52
   1  -3  21  116.27   14.04
   1   3  21  109.47   13.28
   1   3  21  116.90   14.04
  -1  -3  21  115.44   13.66
  -1   3  21  127.38   14.31
  -1   3  21  117.86   14.16
  -1   3  21  125.14   14.59
  -1  -3  21  129.87   14.83
   1   3  21  130.36   15.24
  -1  -3  21  130.79   13.66
  -1   3  21  113.80   13.74
   1   3  21  117.67   14.65
   1  -3  21  123.77   13.72
   1  -3  21  112.01   14.78
   1  -3  21  130.53   13.03
  -1  -3  21  128.00   14.84
  -1   3  21  127.75   11.99
   1  -3  21  128.93   13.35
  -1   3  21  129.66   13.27
  -1  -3  21  133.66   13.57
   1   3  21  129.87   13.18
   1  -3  21  123.74   15.13
   1   3  21  129.96   11.43
  -1  -3  21  139.44   13.79
   1  -3  21  133.96   14.21
   1  -3  21  150.19   13.34
  -1  -3  21  130.10   13.02
   1  -3  21  134.84   13.51
   1  -3  21  141.79   13.64
  -1  -3  21  129.79   13.38
   1   3  21  126.93   13.10
  -1   3  21  138.91   13.26
   1  -3  21  142.47   13.18
  -1  -3  21  131.46   14.19
   1  -3  21  146.02   14.91
   1  -3 -22   38.77    8.64
  -1  -3 -22   42.48    8.74
   1  -3 -22   36.88    9.01
  -1  -3 -22   37.93    8.44
   1  -3 -22   36.30    9.03
  -1  -3 -22   42.72    9.21
  -1  -3 -22   45.96    8.90
  -1  -3 -22   37.49    8.94
   1   3  22   33.82   11.73
  -1  -3  22   39.94   11.74
   1  -3  22   39.74   11.92
  -1   3  22   31.19   11.97
  -1   3  22   52.11   12.37
   1   3  22   35.27   12.43
   1  -3  22   29.82   11.77
  -1  -3  22   41.26   11.68
   1   3  22   33.52   12.27
   1   3  22   43.64   11.52
  -1   3  22   41.46   11.36
  -1  -3  22   35.47   11.24
  -1  -3  22   27.23   11.42
   1  -3  22   32.86   11.68
   1  -3  22   49.93   11.17
   1  -3  22   41.91   10.74
   1  -3  22   47.52   11.05
  -1  -3  22   39.79   10.90
  -1  -3  22   44.68   11.34
   1  -3  22   48.07   12.40
  -1  -3  23   35.67   11.35
   1   3  23   40.23   11.84
  -1   3  23   29.70   11.41
  -1   3  23   24.69   11.01
   1   3  23   25.44   11.75
  -1   3  23   65.87   10.74
   1   3  23   25.79   10.60
  -1   3  23   45.38   12.09
   1   3  23   37.34   12.07
  -1   3  23   40.81    8.99
  -1  -3  23   40.95   11.37
  -1   3  23   41.03   10.78
  -1  -3  23   45.36   11.14
   1   3  23   30.70    9.70
  -1  -3  23   45.91   10.55
  -1   3  23   47.89   10.11
   1   3  23   33.25    9.97
   1   3  23   37.79   11.69
  -1  -3  23   33.96   11.10
  -1   3  23   43.89   10.89
   1   3  24   55.95    9.63
   1   3  24   58.27   11.22
  -1   3  24   55.19   10.17
  -1   3  24   51.24   11.27
   1   3  24   44.64    9.98
  -1   3  24   55.69    9.90
   1   3  24   43.18    9.77
  -1   3  24   47.77   10.63
   1   3  24   38.31   11.01
   1   3  25   22.98    9.36
  -1   3  25   32.69    8.57
   1   3  25   28.66    7.95
  -1   3  25   22.41    9.71
  -1   3  25    6.72    8.54
   1   3  25   49.83    8.85
   1   3  25   28.01    9.36
  -1   3  25   21.40    8.94
  -1   3  26   -2.89    6.67
  -1   3  26    3.65    7.70
   1   3  26    1.22    7.76
  -1   3  26    5.08    7.33
   1   3  26    5.19    7.91
  -1   3  27   47.37    6.92
   1   3  27   41.11    6.84
  -1   3  27   33.66    6.29
   1   3  27   38.98    6.61
  -1  -4   0    1.90    3.40
  -1  -4   0    0.59    3.31
  -1  -4   0   -0.58    3.41
   1  -4   0    0.18    4.21
   1   4   0    2.79    3.55
  -1  -4   0    2.33    3.50
  -1   4   0   -1.03    4.64
   1  -4   0   -0.07    3.74
  -1  -4   0    0.52    3.75
  -1   4   0    0.55    4.01
   1   4   0    2.15    3.86
   1   4   0    3.09    4.25
  -1  -4   0    1.57    3.00
  -1   4   0    2.24    4.39
  -1   4   0    0.68    4.04
   1  -4   0    0.37    2.34
  -1  -4   0    2.67    3.52
   1  -4   0    3.20    3.14
   1  -4   0    1.25    2.66
   1  -4   0    2.27    2.45
   1  -4   0    0.67    3.54
  -1  -4   0    3.38    4.74
   1   4   0   -0.49    4.29
  -1   4   0    2.74    4.20
   1   4   0   -1.32    4.25
  -1   4   0   -1.90    3.54
  -1  -4   0    2.63    3.99
   1  -4   0   -0.48    3.99
  -1   4   0   -0.43    3.38
   1   4   0   -0.33    3.81
   1  -4   0    0.56    3.96
  -1   4   0    0.69    4.27
  -1   4   0   -2.50    4.29
   1  -4   0    0.32    4.21
  -1  -4   0    0.83    4.36
  -1  -4   0    0.26    3.92
   1  -4   0    1.42    3.76
  -1  -4   1  477.13   14.70
  -1  -4   1  489.17   14.34
  -1  -4  -1  285.25   14.34
  -1  -4   1  475.39   15.06
  -1  -4   1  458.31   14.51
   1  -4  -1  501.03   15.13
   1  -4   1  288.78   14.67
   1  -4   1  290.27   14.13
   1  -4   1  295.03   14.05
  -1  -4   1  479.42   14.82
  -1  -4   1  478.62   14.62
  -1  -4   1  490.14   14.61
   1  -4   1  294.08   14.25
  -1  -4  -1  285.21   14.20
  -1   4  -1  299.04   14.81
   1  -4   1  291.39   14.37
  -1   4  -1  288.92   14.19
  -1  -4  -1  290.09   14.59
   1  -4   1  283.39   14.12
   1   4   1  301.30   14.59
  -1  -4  -1  299.74   14.67
  -1  -4  -1  294.14   14.41
  -1  -4  -1  282.74   14.54
  -1  -4  -1  295.58   14.33
  -1   4  -1  301.14   14.69
  -1   4  -1  301.94   14.64
   1  -4   1  306.53   13.78
  -1  -4  -1  306.99   14.63
   1  -4  -1  492.45   15.11
  -1   4  -1  306.79   14.66
   1  -4   1  289.23   14.29
  -1   4  -1  291.19   14.77
  -1  -4  -1  241.94   14.84
  -1  -4   1  272.07   14.87
   1  -4   1  261.00   14.64
   1   4  -1  289.81   14.78
   1   4   1  259.40   14.62
   1   4   1  258.77   14.81
  -1   4   1  296.38   14.80
   1   4  -1  279.62   14.44
   1  -4  -1  301.32   14.90
  -1   4  -1  294.77   13.90
  -1   4  -1  289.35   14.35
   1   4  -1  436.40   14.36
   1   4   1  276.10   14.65
   1  -4   1  284.87   14.32
   1  -4   1  289.50   14.55
  -1   4  -1  289.69   14.32
   1  -4  -1  409.38   14.91
  -1  -4   1  419.93   14.90
  -1   4   1  415.76   14.72
  -1   4   1  401.94   14.80
  -1  -4  -1  287.98   14.67
  -1  -4  -1  285.12   14.72
  -1  -4   1  396.92   14.87
   1   4   1  293.79   14.32
  -1   4  -1  268.27   14.72
   1   4   1  248.57   14.77
  -1   4  -1  277.80   14.58
  -1   4   1  308.93   14.76
  -1   4   1  334.58   14.90
  -1  -4   1  345.90   14.91
   1  -4   1  258.33   13.57
   1  -4  -1  351.07   14.90
  -1  -4  -1  272.80   14.78
   1  -4   1  279.49   13.78
   1  -4   1  277.17   14.68
  -1  -4  -1  275.42   14.57
  -1  -4   1  387.47   14.86
  -1  -4   1  399.79   14.80
  -1  -4   1  394.33   14.65
   1  -4   1  281.25   14.57
  -1  -4   1  378.14   14.66
  -1  -4   1  403.03   14.75
   1   4   1  278.69   14.81
  -1  -4   1  388.09   14.80
   1  -4   1  285.22   14.19
   1  -4   2 4002.22  158.43
   1  -4   2 3907.09  158.09
  -1  -4   2 4114.05  158.29
  -1  -4  -2 3939.04  158.33
   1   4  -2 4165.16  158.26
   1  -4  -2 4249.34  158.53
   1  -4   2 4012.94  157.94
  -1  -4   2 4032.35  157.86
  -1  -4   2 4176.58  157.98
   1  -4   2 4064.99  158.02
  -1  -4   2 4205.59  158.20
  -1   4   2 4077.18  158.54
   1  -4  -2 3933.99  158.60
  -1  -4   2 4251.40  158.26
   1  -4   2 4076.42  158.07
  -1   4   2 4415.57  158.70
   1  -4   2 3882.59  157.71
  -1  -4   2 4184.51  157.71
   1   4  -2 4295.60  158.57
  -1   4  -2 4065.10  158.45
  -1  -4  -2 4014.69  158.25
  -1  -4  -2 4067.68  158.58
  -1   4   2 4091.59  157.71
  -1  -4   2 4059.67  157.71
  -1   4  -2 4024.01  158.38
   1   4   2 4121.20  158.42
   1  -4   2 3873.95  157.71
   1  -4  -2 4171.98  158.25
   1   4  -2 4206.20  158.15
   1  -4  -2 4268.82  158.57
   1   4  -2 4261.96  158.37
  -1  -4  -2 4138.54  158.49
   1   4  -2 4267.83  158.05
  -1  -4  -2 4037.30  158.33
   1   4  -2 4189.65  158.26
  -1  -4  -2 4126.62  158.47
  -1  -4   2 4268.49  157.98
  -1  -4  -2 3909.45  158.39
   1  -4   2 3967.52  157.71
   1  -4  -2 4241.74  158.35
   1   4  -2 4236.94  158.36
  -1   4  -2 4046.99  158.13
   1   4  -2 4325.06  158.27
  -1  -4  -2 4006.90  158.19
   1   4   2 4100.98  157.71
  -1  -4  -2 4050.32  158.39
  -1   4  -2 4056.33  158.00
  -1   4  -2 4097.04  158.41
   1  -4  -2 4248.03  158.57
   1   4   2 4017.59  157.72
  -1   4  -2 4096.29  158.53
   1   4   2 4023.53  157.72
  -1  -4  -2 4097.97  158.49
   1  -4   2 4082.73  158.22
  -1  -4  -2 3426.23  158.48
  -1  -4  -2 3390.83  158.51
   1  -4   2 3413.16  158.07
  -1  -4   2 3417.12  157.76
   1   4  -2 3449.01  158.22
   1   4   2 3532.11  158.46
   1   4   2 3570.94  158.50
  -1   4  -2 3617.54  158.16
  -1   4   2 3616.30  158.53
   1   4  -2 3517.38  158.39
   1  -4   2 3581.10  158.33
   1  -4   2 3921.38  157.79
   1  -4   2 3900.06  158.24
  -1   4  -2 3860.49  157.76
  -1  -4  -2 3815.78  158.42
   1   4   2 3944.41  158.43
   1   4  -2 3984.24  158.08
  -1  -4  -2 3838.70  158.55
  -1  -4   2 4012.96  158.43
   1  -4   2 4023.09  158.44
   1   4   2 3925.07  158.34
  -1   4  -2 3854.75  158.17
  -1  -4   2 3594.81  158.03
  -1   4  -2 3756.52  158.35
  -1   4  -2 3752.33  158.43
   1   4   2 3651.08  158.50
  -1   4   2 3798.68  158.58
  -1   4   2 3663.13  158.50
  -1  -4   2 3889.23  158.46
   1  -4  -2 3879.86  158.51
   1  -4   2 3742.04  157.99
  -1  -4  -2 3827.12  158.57
   1  -4   2 3813.74  158.36
   1  -4   2 3535.29  157.85
  -1  -4   2 4027.19  158.39
   1  -4   2 3973.49  158.24
   1  -4   2 3782.67  158.13
  -1  -4   2 3910.06  158.38
   1  -4   2 3884.17  158.43
  -1  -4   2 4015.58  158.42
   1  -4   2 3886.03  158.22
   1  -4   2 3948.28  158.25
  -1  -4  -2 3775.21  158.39
   1  -4   2 3839.14  157.99
   1  -4   2 3838.11  158.19
   1   4   2 3855.51  158.58
  -1  -4   2 3933.96  158.41
  -1  -4   2 3974.26  158.38
  -1  -4   2 3904.63  158.24
   1  -4   3  280.41   12.14
  -1  -4   3  300.41   12.62
  -1  -4   3  311.33   12.86
   1  -4  -3  308.61   13.60
   1   4  -3  309.45   12.92
   1   4  -3  317.88   12.78
   1   4  -3  318.60   12.81
   1   4  -3  327.07   12.92
  -1   4  -3  293.34   13.13
  -1   4  -3  305.15   12.33
  -1   4  -3  298.19   12.75
  -1  -4  -3  294.53   13.38
  -1  -4  -3  300.74   13.23
  -1  -4  -3  307.70   13.53
   1   4   3  305.81   13.23
  -1  -4  -3  299.39   13.47
  -1  -4  -3  304.24   13.09
  -1   4  -3  313.38   12.56
   1  -4  -3  324.51   13.54
   1   4  -3  304.87   13.40
   1  -4  -3  305.76   13.59
  -1   4  -3  318.31   13.51
   1  -4  -3  329.29   13.38
   1  -4  -3  322.24   13.19
  -1   4  -3  294.30   13.19
  -1  -4  -3  308.41   13.23
   1   4  -3  329.40   12.65
   1   4  -3  315.37   13.13
   1  -4   3  299.64   13.51
  -1  -4  -3  289.72   13.77
  -1  -4  -3  287.68   13.53
  -1   4   3  282.45   13.83
   1  -4   3  296.14   12.73
   1  -4   3  295.47   13.17
  -1   4  -3  300.06   12.82
   1   4  -3  293.24   13.25
  -1   4   3  310.16   13.61
   1   4   3  307.65   13.64
   1   4  -3  287.42   12.97
  -1   4  -3  275.12   12.23
   1   4   3  295.57   13.30
   1  -4  -3  283.87   13.10
  -1  -4  -3  282.15   13.45
  -1  -4   3  295.34   12.77
   1  -4  -3  287.89   13.08
  -1   4  -3  283.97   12.78
   1   4   3  269.69   13.34
[truncated: 12,569,831 more chars]
