# Supplementary material for: N2 Dissociation vs Reversible 1,2-Methyl Migration in PCNHCP Cobalt(I) Complexes in the Stereoselective Isomerization (E/Z) of Allyl Ethers
Source: JACS Au. 2024 Sep 18;4(11):4234–48. doi: 10.1021/jacsau.4c00529 (PMC11600169; doi:10.1021/jacsau.4c00529)
Supplement: Supplementary file 3 — au4c00529_si_003.zip [file au4c00529_si_003.zip]

Archive with 8 entries (8 files):
- final_Me_migration.xyz
- __MACOSX/._final_Me_migration.xyz
- final_with_N2.xyz
- __MACOSX/._final_with_N2.xyz
- final_without_Me_migration.xyz
- __MACOSX/._final_without_Me_migration.xyz
- final_without_N2.xyz
- __MACOSX/._final_without_N2.xyz
