# Supplementary material for: N2 Dissociation vs Reversible 1,2-Methyl Migration in PCNHCP Cobalt(I) Complexes in the Stereoselective Isomerization (E/Z) of Allyl Ethers
Source: JACS Au. 2024 Sep 18;4(11):4234–48. doi: 10.1021/jacsau.4c00529 (PMC11600169; doi:10.1021/jacsau.4c00529)
Supplement: Supplementary file 3 — au4c00529_si_003.zip [file au4c00529_si_003.zip › final_Me_migration.xyz]

72
Me-Int1
Co      -0.009014 -1.223855 0.073333
P       -2.144168 -0.924794 -0.059556
P       2.146685 -0.934235 0.093031
N       -1.055338 1.441842 -0.041016
N       1.061912 1.436408 0.030505
C       0.001143 0.577592 0.002354
C       -2.333160 0.944456 -0.083846
C       -3.344258 1.852983 -0.155745
H       -4.380654 1.516295 -0.215987
C       -3.063234 3.275124 -0.162343
C       -1.763405 3.721927 -0.101680
H       -1.547161 4.792231 -0.104850
C       -0.691691 2.794799 -0.041174
C       0.705965 2.791428 0.015048
C       1.782377 3.713001 0.078310
H       1.572171 4.784485 0.069898
C       3.078784 3.259772 0.161489
C       3.351499 1.836022 0.175257
H       4.384869 1.493116 0.253308
C       2.335803 0.932989 0.100783
C       3.047398 -1.448190 -1.455106
H       2.954041 -2.548693 -1.414673
C       3.271454 -1.423877 1.492225
H       4.236207 -0.905358 1.349892
C       -3.138507 -1.395686 -1.562475
H       -4.128042 -0.913798 -1.471121
C       -3.168374 -1.465940 1.397015
H       -3.035968 -2.562763 1.365395
C       3.496932 -2.931800 1.480026
H       4.095507 -3.233775 2.354602
H       2.538712 -3.471969 1.520403
H       4.033946 -3.266729 0.580022
C       2.642078 -0.954797 2.799380
H       1.656796 -1.425431 2.943096
H       3.283119 -1.222747 3.654860
H       2.496276 0.136165 2.813034
C       4.517567 -1.068295 -1.538524
H       4.966909 -1.483660 -2.455485
H       4.639948 0.025122 -1.583108
H       5.102473 -1.445498 -0.686367
C       2.250540 -0.951991 -2.656897
H       2.662209 -1.362251 -3.593065
H       1.193151 -1.246512 -2.569973
H       2.286468 0.147497 -2.727302
C       -3.311450 -2.908137 -1.630862
H       -3.863728 -3.307817 -0.767057
H       -3.868657 -3.186501 -2.539958
H       -2.331799 -3.408707 -1.662634
C       -2.433839 -0.853505 -2.800776
H       -2.996967 -1.116302 -3.710927
H       -2.334007 0.242038 -2.768323
H       -1.421510 -1.279312 -2.883787
C       -2.497162 -0.949194 2.665326
H       -2.575728 0.148258 2.733656
H       -2.976131 -1.376899 3.560736
H       -1.427901 -1.211120 2.674886
C       -4.652084 -1.135254 1.350110
H       -5.145869 -1.526705 0.448338
H       -5.166928 -1.570901 2.222097
H       -4.816032 -0.047147 1.388226
C       4.238526 4.204978 0.239836
H       4.819221 4.045941 1.163715
H       4.933730 4.052271 -0.602478
H       3.910235 5.253338 0.222301
C       -4.218718 4.226101 -0.233831
H       -4.901389 4.087334 0.621034
H       -3.884301 5.272671 -0.233925
H       -4.814768 4.059570 -1.146540
C       -0.024137 -3.204824 0.312481
H       0.759146 -3.751212 -0.249055
H       0.201064 -3.384624 1.386280
H       -0.966579 -3.749746 0.118155
95
Me-Int2
27       0.143760000     -0.493582000      0.156911000
15       1.650613000     -2.091441000     -0.091312000
15      -0.834082000      1.449630000     -0.396909000
7        2.943695000      0.143503000     -0.085539000
7        1.739365000      1.868916000     -0.296848000
6        1.647106000      0.511248000     -0.285087000
6        3.235106000     -1.169114000      0.186183000
6        4.508824000     -1.465707000      0.558107000
1        4.780397000     -2.493852000      0.805858000
6        5.510745000     -0.425128000      0.656046000
6        5.161483000      0.884989000      0.424772000
1        5.900241000      1.681352000      0.535126000
6        3.825891000      1.219426000      0.089076000
6        3.033251000      2.357295000     -0.053349000
6        3.163457000      3.763662000      0.055127000
1        4.154288000      4.198647000      0.200842000
6        2.047841000      4.567224000      0.021494000
6        0.736761000      3.968788000     -0.108033000
1       -0.147317000      4.606697000     -0.052629000
6        0.595325000      2.624405000     -0.261706000
6       -2.154852000      2.357927000      0.563082000
1       -2.128177000      3.398884000      0.196804000
6       -1.317725000      1.759668000     -2.186806000
1       -2.158870000      1.067341000     -2.343884000
6        1.843585000     -3.605426000      0.973836000
1        2.822857000     -4.047068000      0.719836000
6        2.057928000     -2.657663000     -1.847864000
1        2.427628000     -1.705134000     -2.268084000
6       -0.181984000      1.307522000     -3.095425000
1        0.686537000      1.981521000     -3.013279000
1        0.134264000      0.288617000     -2.835014000
1       -0.513725000      1.315666000     -4.145956000
6       -1.763591000      3.179633000     -2.503268000
1       -0.958710000      3.905337000     -2.306008000
1       -2.015909000      3.260031000     -3.573253000
1       -2.653242000      3.489070000     -1.935535000
6       -1.836382000      2.354822000      2.052437000
1       -2.612571000      2.909732000      2.604261000
1       -1.796346000      1.328707000      2.444609000
1       -0.864973000      2.823044000      2.264913000
6       -3.546152000      1.795098000      0.291261000
1       -3.805814000      1.796540000     -0.777667000
1       -3.638384000      0.762620000      0.659304000
1       -4.302352000      2.399967000      0.816962000
6        0.755436000     -4.629725000      0.663074000
1        0.779733000     -4.963299000     -0.384211000
1        0.885928000     -5.520151000      1.298741000
1       -0.246634000     -4.221820000      0.863443000
6        1.842388000     -3.216410000      2.447487000
1        0.903069000     -2.715884000      2.723002000
1        1.954106000     -4.116305000      3.073925000
1        2.662246000     -2.525789000      2.691400000
6        3.180093000     -3.684499000     -1.921266000
1        4.068751000     -3.377905000     -1.350252000
1        2.854236000     -4.670222000     -1.553959000
1        3.495167000     -3.819235000     -2.968673000
6        0.856467000     -3.067478000     -2.687862000
1        0.405729000     -4.008488000     -2.334534000
1        0.078011000     -2.293192000     -2.691045000
1        1.182826000     -3.236500000     -3.727359000
6        2.143336000      6.056515000      0.148889000
1        3.182842000      6.386570000      0.281406000
1        1.739158000      6.559214000     -0.745597000
1        1.558020000      6.419651000      1.009895000
6        6.906549000     -0.813767000      1.035727000
1        7.566122000      0.061884000      1.108047000
1        6.922887000     -1.333938000      2.007826000
1        7.342062000     -1.506642000      0.296530000
6        0.728961000      0.090730000      2.044618000
1        1.722021000     -0.303979000      2.323171000
1        0.802361000      1.185434000      2.170332000
1        0.019708000     -0.271150000      2.805553000
6       -1.394896000     -1.481845000      0.897394000
6       -1.308752000     -1.780346000     -0.499088000
1       -1.112025000     -2.239129000      1.636202000
1       -2.205067000     -0.836583000      1.257105000
6       -2.431525000     -1.427436000     -1.420727000
1       -2.936708000     -0.498958000     -1.089179000
8       -1.985152000     -1.270565000     -2.755292000
1       -3.203131000     -2.225501000     -1.398207000
1       -0.917182000     -2.774325000     -0.745306000
6       -3.013344000     -1.231061000     -3.695751000
1       -3.792192000     -0.493571000     -3.410100000
1       -2.557411000     -0.863809000     -4.631648000
6       -4.833645000     -5.059286000     -4.509080000
6       -5.592466000     -3.893559000     -4.597552000
6       -5.010566000     -2.658616000     -4.314885000
6       -3.664395000     -2.570912000     -3.952076000
6       -2.909929000     -3.745354000     -3.864239000
6       -3.491215000     -4.980854000     -4.137886000
1       -5.289375000     -6.028982000     -4.723394000
1       -6.647171000     -3.946359000     -4.878964000
1       -5.613774000     -1.747415000     -4.372298000
1       -1.861442000     -3.676325000     -3.566187000
1       -2.891680000     -5.891464000     -4.060736000
95
Me-TS2
27       0.139543000     -0.497763000      0.153966000
15       1.701874000     -2.043456000     -0.191345000
15      -0.781735000      1.474112000     -0.480488000
7        2.969376000      0.174694000      0.056528000
7        1.748763000      1.913819000     -0.135609000
6        1.633574000      0.551141000      0.099451000
6        3.289756000     -1.139867000      0.152377000
6        4.588126000     -1.466313000      0.405179000
1        4.896895000     -2.508993000      0.495123000
6        5.578140000     -0.408822000      0.550377000
6        5.212261000      0.909043000      0.429621000
1        5.959654000      1.697076000      0.544688000
6        3.856436000      1.267539000      0.181928000
6        3.065437000      2.396769000      0.053510000
6        3.184418000      3.814988000      0.088134000
1        4.169701000      4.263476000      0.232815000
6        2.075509000      4.614456000     -0.036861000
6        0.758477000      4.022770000     -0.216918000
1       -0.113174000      4.671532000     -0.314084000
6        0.627745000      2.666695000     -0.260432000
6       -2.143432000      2.406742000      0.397967000
1       -2.084491000      3.440698000      0.016637000
6       -1.150315000      1.715212000     -2.299877000
1       -1.986287000      1.021365000     -2.477938000
6        1.908272000     -3.596862000      0.817607000
1        2.885514000     -4.024293000      0.533607000
6        2.072521000     -2.526467000     -1.972831000
1        2.399295000     -1.548426000     -2.369693000
6        0.041045000      1.206881000     -3.102371000
1        0.915351000      1.865616000     -2.976549000
1        0.317638000      0.195076000     -2.774360000
1       -0.208051000      1.175344000     -4.174959000
6       -1.557373000      3.123347000     -2.703956000
1       -0.752509000      3.845738000     -2.496698000
1       -1.754859000      3.157367000     -3.787814000
1       -2.470037000      3.467808000     -2.195281000
6       -1.864378000      2.425291000      1.896331000
1       -2.647607000      2.994034000      2.423198000
1       -1.847543000      1.404717000      2.307316000
1       -0.895514000      2.893053000      2.122840000
6       -3.535774000      1.866670000      0.095668000
1       -3.750552000      1.824081000     -0.982625000
1       -3.672786000      0.856140000      0.508340000
1       -4.296771000      2.514661000      0.559549000
6        0.821735000     -4.623880000      0.516174000
1        0.807620000     -4.922509000     -0.541731000
1        0.988477000     -5.533464000      1.115328000
1       -0.176632000     -4.238284000      0.771964000
6        1.941712000     -3.235613000      2.298667000
1        1.009980000     -2.735885000      2.603674000
1        2.058017000     -4.145503000      2.909389000
1        2.775424000     -2.558504000      2.533982000
6        3.217126000     -3.518478000     -2.123343000
1        4.119737000     -3.201094000     -1.581712000
1        2.932357000     -4.522573000     -1.771365000
1        3.489462000     -3.614657000     -3.186803000
6        0.845835000     -2.949940000     -2.768854000
1        0.453619000     -3.922650000     -2.431777000
1        0.034802000     -2.213063000     -2.703472000
1        1.122427000     -3.065815000     -3.829702000
6        2.174371000      6.108213000      0.006625000
1        3.210856000      6.443681000      0.150083000
1        1.796615000      6.559604000     -0.926529000
1        1.565036000      6.523047000      0.827403000
6        6.994653000     -0.807969000      0.828340000
1        7.392450000     -1.451037000      0.024937000
1        7.653520000      0.066602000      0.920062000
1        7.067275000     -1.389073000      1.763269000
6        1.074429000      0.327684000      1.938104000
1        1.973783000     -0.140028000      2.358501000
1        1.059153000      1.390343000      2.213239000
1        0.190278000     -0.152304000      2.386385000
6       -1.397378000     -1.467837000      0.993495000
6       -1.319280000     -1.772010000     -0.393841000
1       -1.082956000     -2.213548000      1.731978000
1       -2.201915000     -0.814626000      1.351979000
6       -2.441360000     -1.406490000     -1.314607000
1       -2.911908000     -0.454463000     -1.006026000
8       -2.005591000     -1.306438000     -2.655238000
1       -3.230862000     -2.183608000     -1.251126000
1       -0.922348000     -2.759720000     -0.654042000
6       -3.042460000     -1.288905000     -3.589202000
1       -2.585563000     -0.977841000     -4.544401000
1       -3.801072000     -0.520869000     -3.332536000
6       -4.952909000     -5.112458000     -4.184054000
6       -5.694078000     -3.937794000     -4.298419000
6       -5.082259000     -2.702950000     -4.087135000
6       -3.723849000     -2.625386000     -3.771200000
6       -2.987044000     -3.808888000     -3.656930000
6       -3.597976000     -5.043763000     -3.859075000
1       -5.431924000     -6.081675000     -4.342245000
1       -6.758007000     -3.982876000     -4.543943000
1       -5.671198000     -1.783973000     -4.164243000
1       -1.928170000     -3.747643000     -3.395820000
1       -3.012180000     -5.961354000     -3.762338000
95
Me-Int3
27       0.041019000     -0.520067000      0.552427000
15       1.665397000     -2.021994000      0.146098000
15      -0.813009000      1.485672000     -0.108329000
7        2.913154000      0.177101000      0.591131000
7        1.673485000      1.944496000      0.424736000
6        1.565080000      0.581135000      0.835309000
6        3.250947000     -1.118673000      0.503085000
6        4.571756000     -1.462890000      0.600961000
1        4.898987000     -2.500217000      0.532286000
6        5.557224000     -0.399248000      0.775682000
6        5.180799000      0.917321000      0.760954000
1        5.933387000      1.702052000      0.866521000
6        3.801442000      1.284017000      0.619202000
6        3.013626000      2.407917000      0.506187000
6        3.140178000      3.835246000      0.448267000
1        4.125164000      4.289077000      0.579266000
6        2.043891000      4.626865000      0.232248000
6        0.724718000      4.037669000      0.023455000
1       -0.123318000      4.675751000     -0.224245000
6        0.590671000      2.679831000      0.132031000
6       -2.203729000      2.440115000      0.694398000
1       -2.134729000      3.461662000      0.283525000
6       -1.104935000      1.651937000     -1.944819000
1       -1.916934000      0.934275000     -2.135306000
6        1.896276000     -3.602068000      1.108592000
1        2.872237000     -4.013070000      0.798733000
6        2.000448000     -2.454520000     -1.654599000
1        2.316286000     -1.466736000     -2.035248000
6        0.133265000      1.136344000     -2.668652000
1        0.992013000      1.809217000     -2.515706000
1        0.405475000      0.138468000     -2.296829000
1       -0.058573000      1.067596000     -3.751128000
6       -1.517828000      3.033552000     -2.427309000
1       -0.724589000      3.772826000     -2.239453000
1       -1.692503000      3.007875000     -3.515339000
1       -2.445084000      3.392421000     -1.956133000
6       -1.955925000      2.507597000      2.197013000
1       -2.753486000      3.083682000      2.693281000
1       -1.939434000      1.499816000      2.641061000
1       -0.997071000      2.996764000      2.423554000
6       -3.585553000      1.884330000      0.376687000
1       -3.772150000      1.806346000     -0.704965000
1       -3.729233000      0.886527000      0.817918000
1       -4.361765000      2.542118000      0.799779000
6        0.811939000     -4.630182000      0.806590000
1        0.782080000     -4.908623000     -0.256499000
1        0.993281000     -5.550518000      1.384796000
1       -0.185341000     -4.257579000      1.086260000
6        1.959181000     -3.271682000      2.595780000
1        1.024383000     -2.799641000      2.936535000
1        2.107606000     -4.190463000      3.185728000
1        2.789307000     -2.586209000      2.821723000
6        3.146738000     -3.436553000     -1.855327000
1        4.065064000     -3.114622000     -1.346373000
1        2.882652000     -4.446714000     -1.504565000
1        3.377062000     -3.518187000     -2.929812000
6        0.765357000     -2.875990000     -2.438776000
1        0.381341000     -3.853092000     -2.104770000
1       -0.050343000     -2.146452000     -2.366118000
1        1.032798000     -2.984731000     -3.502685000
6        2.155472000      6.118995000      0.173869000
1        3.190425000      6.458211000      0.320398000
1        1.803220000      6.504633000     -0.798298000
1        1.526462000      6.593720000      0.946372000
6        6.990460000     -0.801335000      0.938234000
1        7.335752000     -1.396023000      0.075067000
1        7.651490000      0.070929000      1.037442000
1        7.124651000     -1.436348000      1.830735000
6        1.138734000      0.412811000      2.323283000
1        1.924505000     -0.091624000      2.902091000
1        0.914196000      1.387718000      2.777084000
1        0.203994000     -0.211184000      2.437791000
6       -1.510834000     -1.514465000      1.320928000
6       -1.422142000     -1.808121000     -0.053873000
1       -1.165474000     -2.247068000      2.058858000
1       -2.312713000     -0.860281000      1.683011000
6       -2.528314000     -1.420648000     -0.985045000
1       -2.991667000     -0.467036000     -0.672310000
8       -2.078983000     -1.319417000     -2.318125000
1       -3.322565000     -2.193230000     -0.930546000
1       -0.990778000     -2.774670000     -0.331759000
6       -3.106886000     -1.291685000     -3.264460000
1       -2.634172000     -0.988952000     -4.214164000
1       -3.857561000     -0.513506000     -3.017115000
6       -5.051574000     -5.097268000     -3.856167000
6       -5.788239000     -3.917707000     -3.944659000
6       -5.165074000     -2.688141000     -3.735015000
6       -3.800077000     -2.621416000     -3.446800000
6       -3.067610000     -3.810082000     -3.358356000
6       -3.689678000     -5.039515000     -3.558840000
1       -5.539239000     -6.062265000     -4.013511000
1       -6.857137000     -3.954629000     -4.168791000
1       -5.749918000     -1.765165000     -3.792097000
1       -2.002761000     -3.758076000     -3.119882000
1       -3.107388000     -5.961275000     -3.483461000
95
Me-TS3-E
6        4.639250000     -0.883550000     -1.822460000
1        2.292573000     -1.954175000     -0.480764000
6        1.819471000     -2.523833000     -1.282818000
6        2.161994000     -3.848105000     -1.479607000
1        0.869276000     -2.132922000     -1.652178000
1        2.803568000     -4.411509000     -0.804416000
6        1.464262000     -4.591557000     -2.568445000
1        0.365501000     -4.437682000     -2.544290000
1        1.739386000     -4.147053000     -3.616652000
27       3.037626000     -2.927932000     -3.117014000
15       4.742988000     -4.414687000     -3.199017000
15       1.965777000     -1.551888000     -4.469047000
7        5.790280000     -2.058786000     -3.580104000
7        4.337805000     -0.521164000     -4.215558000
6        4.468675000     -1.564978000     -3.184190000
6        6.195845000     -3.339031000     -3.516054000
6        7.500538000     -3.652519000     -3.787536000
1        7.854510000     -4.681190000     -3.722624000
6        8.410937000     -2.593891000     -4.189867000
6        7.920329000     -1.344595000     -4.450657000
1        8.577440000     -0.559241000     -4.831430000
6        6.522839000     -1.068346000     -4.279237000
6        5.623703000     -0.122503000     -4.694115000
6        5.624740000      0.974545000     -5.616846000
1        6.564080000      1.482002000     -5.852040000
6        4.474907000      1.309504000     -6.275217000
6        3.273122000      0.518329000     -6.045598000
1        2.405881000      0.642790000     -6.695138000
6        3.254430000     -0.383485000     -5.021019000
6        0.650045000     -0.397107000     -3.766656000
1       -0.062958000     -1.077304000     -3.265103000
6        1.145318000     -2.125743000     -6.045636000
1        0.853297000     -1.208067000     -6.581499000
6        5.410117000     -5.400063000     -1.748530000
1        6.371440000     -5.787359000     -2.127472000
6        4.808318000     -5.616222000     -4.641357000
1        3.792429000     -6.043959000     -4.625859000
6       -0.107355000     -2.937871000     -5.733838000
1       -0.613186000     -3.232881000     -6.667086000
1        0.148710000     -3.865177000     -5.196943000
1       -0.836224000     -2.386643000     -5.121676000
6        2.103968000     -2.910925000     -6.924339000
1        2.379231000     -3.862877000     -6.447627000
1        1.630393000     -3.140228000     -7.892788000
1        3.028522000     -2.348597000     -7.120649000
6       -0.106621000      0.435510000     -4.794971000
1       -0.827201000      1.091340000     -4.279859000
1        0.584155000      1.086137000     -5.352965000
1       -0.675283000     -0.168172000     -5.515503000
6        1.270691000      0.514927000     -2.716003000
1        0.488941000      1.115445000     -2.224485000
1        1.801695000     -0.053670000     -1.943681000
1        1.989747000      1.207912000     -3.179986000
6        4.561553000     -6.589206000     -1.315467000
1        4.280436000     -7.243306000     -2.151049000
1        5.125938000     -7.194443000     -0.587143000
1        3.623511000     -6.279186000     -0.837938000
6        5.718776000     -4.466680000     -0.583091000
1        6.175608000     -5.033492000      0.244128000
1        6.420360000     -3.671677000     -0.875185000
1        4.808037000     -3.986101000     -0.194069000
6        4.989213000     -4.813817000     -5.925624000
1        6.044389000     -4.531846000     -6.056358000
1        4.678204000     -5.403884000     -6.802722000
1        4.404092000     -3.884602000     -5.904192000
6        5.805775000     -6.763972000     -4.569572000
1        5.654714000     -7.413928000     -3.697956000
1        5.697616000     -7.396171000     -5.466156000
1        6.842064000     -6.394570000     -4.557727000
6        4.418061000      2.422892000     -7.273828000
1        4.075589000      2.058472000     -8.257702000
1        3.703787000      3.204582000     -6.962090000
1        5.400256000      2.897377000     -7.409557000
6        9.859259000     -2.929461000     -4.365455000
1        9.990418000     -3.755318000     -5.085363000
1       10.437576000     -2.067114000     -4.725604000
1       10.305176000     -3.267352000     -3.414452000
8        1.800955000     -5.936920000     -2.599054000
6        1.270493000     -6.622408000     -3.702679000
1        5.490280000     -0.179723000     -1.853361000
1        3.740428000     -0.317581000     -1.551722000
1        4.836719000     -1.631724000     -1.041991000
1        1.487127000     -6.067658000     -4.637643000
1        0.165323000     -6.682197000     -3.615753000
6        3.031414000    -10.543267000     -3.896822000
6        2.950932000     -9.758463000     -5.044865000
6        2.377588000     -8.488761000     -4.982485000
6        1.872623000     -7.994972000     -3.777552000
6        1.953002000     -8.790803000     -2.629833000
6        2.531293000    -10.055490000     -2.688684000
1        3.487172000    -11.535204000     -3.941295000
1        3.345153000    -10.130719000     -5.993361000
1        2.331216000     -7.868559000     -5.882273000
1        1.575013000     -8.399773000     -1.682628000
1        2.595150000    -10.665778000     -1.784588000
95
Me-Int4-E
6        4.852488000     -0.765573000     -1.938072000
1        5.085123000     -1.438225000     -1.104626000
1        5.757859000     -0.180636000     -2.181730000
1        4.073872000     -0.068995000     -1.608435000
1        2.748386000     -2.066773000     -0.122271000
6        2.073967000     -2.209062000     -0.969373000
6        1.721080000     -3.518447000     -1.325474000
1        1.353394000     -1.404523000     -1.115673000
1        2.180927000     -4.370401000     -0.824384000
6        1.007616000     -3.805537000     -2.500779000
1        0.158505000     -3.178876000     -2.811092000
1        2.938927000     -3.238989000     -4.258752000
27       2.793481000     -2.748181000     -2.884557000
15       4.309025000     -4.361346000     -2.718484000
15       1.720582000     -1.200301000     -4.068364000
7        5.549702000     -2.289848000     -3.673422000
7        4.248606000     -0.629247000     -4.281470000
6        4.388981000     -1.563415000     -3.161806000
6        5.799216000     -3.592910000     -3.462661000
6        6.993292000     -4.131151000     -3.860195000
1        7.220200000     -5.183416000     -3.692990000
6        7.958813000     -3.272814000     -4.530945000
6        7.604667000     -2.002668000     -4.893367000
1        8.299870000     -1.375920000     -5.456967000
6        6.299010000     -1.496405000     -4.580387000
6        5.487371000     -0.461323000     -4.965663000
6        5.515539000      0.612625000     -5.916116000
1        6.471936000      0.930568000     -6.338981000
6        4.349790000      1.189120000     -6.337157000
6        3.077151000      0.674650000     -5.847845000
1        2.144774000      0.985951000     -6.318892000
6        3.080195000     -0.238905000     -4.830153000
6        0.673071000      0.123193000     -3.235791000
1       -0.055287000     -0.449062000     -2.631356000
6        0.805694000     -1.973261000     -5.524654000
1        0.433467000     -2.895278000     -5.053762000
6        5.004934000     -5.067679000     -1.130371000
1        5.849406000     -5.679220000     -1.489311000
6        3.995686000     -5.897332000     -3.745369000
1        2.968726000     -6.161868000     -3.446014000
6        1.804629000     -2.377296000     -6.607162000
1        1.346570000     -3.127432000     -7.271977000
1        2.099638000     -1.509806000     -7.214247000
1        2.723578000     -2.808222000     -6.186174000
6       -0.387011000     -1.267309000     -6.152589000
1       -0.116810000     -0.294753000     -6.588855000
1       -0.773117000     -1.894457000     -6.972740000
1       -1.212992000     -1.117452000     -5.444564000
6       -0.080754000      1.117421000     -4.115512000
1       -0.499628000      1.908897000     -3.473331000
1        0.600585000      1.608641000     -4.825968000
1       -0.912471000      0.677983000     -4.672398000
6        1.580424000      0.918846000     -2.297383000
1        0.969810000      1.586960000     -1.670146000
1        2.176963000      0.281445000     -1.636835000
1        2.274941000      1.542946000     -2.880736000
6        4.040687000     -5.975543000     -0.367196000
1        3.409785000     -6.595349000     -1.021009000
1        4.606806000     -6.653478000      0.291135000
1        3.372525000     -5.392123000      0.283006000
6        5.571665000     -3.976225000     -0.234560000
1        6.038037000     -4.424622000      0.657425000
1        6.338214000     -3.382303000     -0.752902000
1        4.780707000     -3.292974000      0.109648000
6        4.000875000     -5.579845000     -5.236023000
1        5.022014000     -5.366643000     -5.587493000
1        3.609980000     -6.442746000     -5.797305000
1        3.379454000     -4.707065000     -5.474216000
6        4.895087000     -7.099082000     -3.473019000
1        4.869431000     -7.440512000     -2.430331000
1        4.554837000     -7.941358000     -4.096199000
1        5.941213000     -6.895113000     -3.746328000
6        4.327569000      2.303186000     -7.336554000
1        3.725590000      2.032147000     -8.221019000
1        3.868147000      3.211667000     -6.910323000
1        5.338847000      2.563111000     -7.679654000
6        9.306988000     -3.840052000     -4.850057000
1        9.217678000     -4.754470000     -5.461244000
1        9.932409000     -3.122307000     -5.399084000
1        9.844009000     -4.127905000     -3.930060000
8        0.849403000     -5.145086000     -2.795283000
6        0.544002000     -5.419998000     -4.128540000
1       -0.479278000     -5.062146000     -4.373462000
1        1.241615000     -4.875560000     -4.793017000
6        0.870448000     -9.638534000     -4.927937000
6        0.846672000     -8.720211000     -5.977941000
6        0.739021000     -7.357767000     -5.711389000
6        0.647293000     -6.895144000     -4.394563000
6        0.665989000     -7.819435000     -3.347227000
6        0.780119000     -9.183430000     -3.613949000
1        0.961650000    -10.707328000     -5.135367000
1        0.921398000     -9.067325000     -7.011370000
1        0.736917000     -6.640065000     -6.537244000
1        0.601528000     -7.453098000     -2.321265000
1        0.798610000     -9.896817000     -2.786200000
95
Me-TS4-E
6        4.210330000     -0.521269000     -1.639365000
1        4.432994000     -1.074547000     -0.717542000
1        5.044888000      0.178182000     -1.826877000
1        3.302420000      0.073631000     -1.474904000
6       -0.004729000     -3.451763000     -1.557717000
6        1.127999000     -4.164846000     -2.176894000
1        0.154306000     -2.980780000     -0.577350000
1        0.822279000     -4.666113000     -3.112131000
1        1.499188000     -4.950979000     -1.497080000
6       -1.207809000     -3.235341000     -2.112821000
1       -1.516615000     -3.699753000     -3.060102000
1        2.887865000     -3.281702000     -3.844117000
27       2.590808000     -2.802863000     -2.546727000
15       4.228987000     -4.183478000     -2.093369000
15       1.363829000     -1.413241000     -3.762228000
7        5.315736000     -2.070662000     -3.157365000
7        3.854147000     -0.675663000     -4.037519000
6        4.029068000     -1.472284000     -2.829891000
6        5.688210000     -3.323060000     -2.817506000
6        6.956687000     -3.748092000     -3.102817000
1        7.294001000     -4.745116000     -2.822246000
6        7.859584000     -2.843527000     -3.805382000
6        7.383204000     -1.669482000     -4.320201000
1        8.035968000     -1.025265000     -4.914573000
6        6.011076000     -1.296465000     -4.127575000
6        5.097980000     -0.432321000     -4.678962000
6        5.050127000      0.535660000     -5.736984000
1        5.983667000      0.896098000     -6.175826000
6        3.847634000      0.962022000     -6.229937000
6        2.607790000      0.408847000     -5.703467000
1        1.658628000      0.637045000     -6.187191000
6        2.661248000     -0.412761000     -4.609984000
6        0.156921000     -0.218075000     -2.979978000
1       -0.773290000     -0.807724000     -2.933446000
6        0.424898000     -2.281370000     -5.124973000
1        0.013671000     -3.136409000     -4.563060000
6        4.758451000     -4.639169000     -0.365758000
1        5.664099000     -5.256087000     -0.491986000
6        4.110102000     -5.832156000     -2.964239000
1        3.128421000     -6.203221000     -2.619696000
6        1.373740000     -2.824401000     -6.187069000
1        0.834351000     -3.521135000     -6.848210000
1        1.787906000     -2.012601000     -6.802796000
1        2.220738000     -3.364742000     -5.741981000
6       -0.739695000     -1.533484000     -5.759496000
1       -0.397989000     -0.674538000     -6.356862000
1       -1.273464000     -2.210602000     -6.446034000
1       -1.469318000     -1.174353000     -5.020120000
6       -0.088345000      1.068705000     -3.758287000
1       -0.873681000      1.654857000     -3.253498000
1        0.823022000      1.683287000     -3.801679000
1       -0.420458000      0.893454000     -4.788841000
6        0.556632000      0.101115000     -1.544663000
1       -0.261672000      0.641526000     -1.043284000
1        0.765166000     -0.805741000     -0.959929000
1        1.443768000      0.750613000     -1.510699000
6        3.680117000     -5.455313000      0.338153000
1        3.406947000     -6.367292000     -0.212792000
1        4.028843000     -5.762242000      1.337159000
1        2.762454000     -4.862125000      0.473230000
6        5.138607000     -3.405182000      0.439600000
1        5.531865000     -3.705263000      1.423915000
1        5.911884000     -2.808374000     -0.065956000
1        4.263937000     -2.760302000      0.617706000
6        4.041418000     -5.649740000     -4.476070000
1        4.965532000     -5.191475000     -4.861994000
1        3.914940000     -6.628798000     -4.964323000
1        3.196403000     -5.013303000     -4.769010000
6        5.179368000     -6.852707000     -2.591153000
1        5.214676000     -7.071455000     -1.515078000
1        4.973318000     -7.802709000     -3.109494000
1        6.178083000     -6.520929000     -2.910845000
6        3.758085000      1.957887000     -7.344295000
1        3.205987000      1.541905000     -8.204454000
1        3.209854000      2.861093000     -7.025990000
1        4.752107000      2.268718000     -7.695105000
6        9.282993000     -3.269523000     -3.988550000
1        9.342744000     -4.246737000     -4.497943000
1        9.853825000     -2.540852000     -4.581055000
1        9.790578000     -3.390560000     -3.016062000
8       -2.091642000     -2.330972000     -1.596180000
6       -3.431133000     -2.495143000     -1.955039000
1       -3.509481000     -2.802077000     -3.017649000
1       -3.895521000     -3.307072000     -1.359773000
6       -5.628329000      1.168592000     -1.400036000
6       -4.304796000      1.078830000     -0.975549000
6       -3.587601000     -0.104963000     -1.149527000
6       -4.188022000     -1.210828000     -1.754399000
6       -5.518453000     -1.115992000     -2.176401000
6       -6.234568000      0.064649000     -2.000878000
1       -6.188984000      2.096383000     -1.263873000
1       -3.823180000      1.937696000     -0.501248000
1       -2.551964000     -0.186892000     -0.817139000
1       -5.999171000     -1.976400000     -2.652050000
1       -7.272285000      0.125505000     -2.337822000
95
Me-Int5-E
6        4.616460000     -0.592617000     -1.525281000
1        4.892577000     -1.205052000     -0.656434000
1        5.481981000      0.045996000     -1.778418000
1        3.785472000      0.066489000     -1.237592000
6       -0.010973000     -3.016066000     -1.195437000
6        1.256130000     -3.745905000     -1.369981000
1       -0.023603000     -2.194887000     -0.467113000
1        1.109077000     -4.672266000     -1.953013000
1        1.651568000     -4.046707000     -0.381074000
6       -1.143595000     -3.167914000     -1.898219000
1       -1.295986000     -3.969610000     -2.634327000
1        2.783329000     -3.121467000     -3.524866000
27       2.742232000     -2.623759000     -2.200260000
15       4.274598000     -4.193653000     -2.043438000
15       1.487373000     -1.173874000     -3.301918000
7        5.395847000     -2.158344000     -3.238795000
7        3.970527000     -0.601997000     -3.870070000
6        4.227049000     -1.463859000     -2.728419000
6        5.677191000     -3.456986000     -2.990930000
6        6.842474000     -3.990549000     -3.468771000
1        7.116548000     -5.023971000     -3.261043000
6        7.725688000     -3.151409000     -4.270304000
6        7.305415000     -1.915853000     -4.680300000
1        7.929441000     -1.316993000     -5.348414000
6        6.021057000     -1.418378000     -4.281898000
6        5.130331000     -0.449407000     -4.674308000
6        5.030555000      0.567410000     -5.681170000
1        5.923413000      0.857452000     -6.240301000
6        3.819587000      1.131747000     -5.976471000
6        2.616145000      0.672347000     -5.297310000
1        1.635455000      0.994910000     -5.645932000
6        2.739226000     -0.206455000     -4.255399000
6        0.385350000      0.054403000     -2.433078000
1       -0.517675000     -0.540892000     -2.218457000
6        0.471171000     -2.059454000     -4.602762000
1        0.228873000     -2.980610000     -4.048913000
6        5.078949000     -4.770544000     -0.461813000
1        5.926001000     -5.399558000     -0.784951000
6        3.821994000     -5.795306000     -2.891231000
1        2.964388000     -6.135028000     -2.282625000
6        1.323796000     -2.437332000     -5.809249000
1        0.791145000     -3.185866000     -6.417429000
1        1.532226000     -1.562649000     -6.441811000
1        2.293383000     -2.866328000     -5.517207000
6       -0.839689000     -1.412032000     -5.024555000
1       -0.674758000     -0.502453000     -5.622098000
1       -1.399329000     -2.115933000     -5.662191000
1       -1.483044000     -1.164733000     -4.168744000
6       -0.001708000      1.292619000     -3.232494000
1       -0.698196000      1.907493000     -2.638947000
1        0.881223000      1.908271000     -3.459251000
1       -0.503059000      1.052443000     -4.177818000
6        1.024276000      0.458958000     -1.108435000
1        0.311750000      1.047251000     -0.508772000
1        1.330551000     -0.411489000     -0.509275000
1        1.912331000      1.088808000     -1.274029000
6        4.123951000     -5.603459000      0.384893000
1        3.755401000     -6.495650000     -0.141691000
1        4.633280000     -5.946053000      1.299732000
1        3.247425000     -5.013557000      0.693600000
6        5.641836000     -3.593606000      0.322026000
1        6.192121000     -3.957026000      1.204386000
1        6.335946000     -2.992973000     -0.284026000
1        4.836790000     -2.934789000      0.683844000
6        3.326209000     -5.555412000     -4.312225000
1        4.104499000     -5.076825000     -4.928061000
1        3.065959000     -6.516512000     -4.783275000
1        2.434978000     -4.914600000     -4.328070000
6        4.897227000     -6.875700000     -2.870675000
1        5.271108000     -7.100326000     -1.862189000
1        4.484392000     -7.810729000     -3.281608000
1        5.751164000     -6.592605000     -3.503030000
6        3.675173000      2.184806000     -7.030934000
1        2.966252000      1.866789000     -7.814466000
1        3.273637000      3.119975000     -6.604632000
1        4.635639000      2.414794000     -7.512960000
6        9.056719000     -3.708572000     -4.669306000
1        8.941965000     -4.664766000     -5.208278000
1        9.610689000     -3.015942000     -5.318334000
1        9.681619000     -3.919567000     -3.784444000
8       -2.141177000     -2.229542000     -1.841190000
6       -3.424104000     -2.667430000     -2.172166000
1       -3.390945000     -3.305454000     -3.078835000
1       -3.840995000     -3.296981000     -1.360015000
6       -6.048237000      0.668895000     -2.912484000
6       -4.763506000      0.889349000     -2.422173000
6       -3.907753000     -0.185012000     -2.178495000
6       -4.328240000     -1.493051000     -2.427763000
6       -5.620405000     -1.708151000     -2.919329000
6       -6.475283000     -0.636409000     -3.159588000
1       -6.717396000      1.511177000     -3.103422000
1       -4.420752000      1.908220000     -2.224851000
1       -2.901468000     -0.018642000     -1.792114000
1       -5.960418000     -2.728791000     -3.119948000
1       -7.480895000     -0.819955000     -3.545807000
95
Me-TS5-E
6        4.208246000     -0.499624000     -1.658773000
1        4.431957000     -1.041212000     -0.730279000
1        5.041601000      0.198869000     -1.854999000
1        3.299368000      0.095749000     -1.501469000
6       -0.001660000     -3.437075000     -1.538531000
6        1.132828000     -4.155098000     -2.148738000
1        0.156340000     -2.953142000     -0.564330000
1        0.828177000     -4.669121000     -3.077400000
1        1.506083000     -4.931527000     -1.458999000
6       -1.205334000     -3.230766000     -2.096182000
1       -1.513090000     -3.707941000     -3.037428000
1        2.889097000     -3.288337000     -3.828772000
27       2.592699000     -2.794880000     -2.536727000
15       4.233875000     -4.167146000     -2.068656000
15       1.361927000     -1.422569000     -3.767805000
7        5.315630000     -2.065132000     -3.158988000
7        3.850506000     -0.683671000     -4.054546000
6        4.028101000     -1.465325000     -2.837574000
6        5.690668000     -3.312804000     -2.804774000
6        6.959551000     -3.738994000     -3.086474000
1        7.298881000     -4.732055000     -2.794507000
6        7.860105000     -2.841278000     -3.800742000
6        7.381093000     -1.674265000     -4.328930000
1        8.032054000     -1.036046000     -4.931692000
6        6.008514000     -1.301411000     -4.139235000
6        5.093237000     -0.445705000     -4.700082000
6        5.042524000      0.509516000     -5.769511000
1        5.974949000      0.866382000     -6.213605000
6        3.838745000      0.927871000     -6.266175000
6        2.600426000      0.378844000     -5.731826000
1        1.650377000      0.599698000     -6.217219000
6        2.656511000     -0.429665000     -4.628740000
6        0.152816000     -0.220796000     -2.999319000
1       -0.776007000     -0.811945000     -2.945050000
6        0.423972000     -2.309371000     -5.119175000
1        0.015485000     -3.158615000     -4.546556000
6        4.766483000     -4.601186000     -0.336460000
1        5.672972000     -5.218110000     -0.456553000
6        4.116832000     -5.826233000     -2.919805000
1        3.135864000     -6.194570000     -2.570346000
6        1.373136000     -2.862692000     -6.175658000
1        0.834855000     -3.568700000     -6.827808000
1        1.784562000     -2.057298000     -6.801559000
1        2.222006000     -3.395486000     -5.725071000
6       -0.742984000     -1.571938000     -5.761523000
1       -0.403776000     -0.719332000     -6.369315000
1       -1.275700000     -2.258435000     -6.439509000
1       -1.472829000     -1.205723000     -5.025851000
6       -0.095976000      1.055882000     -3.792987000
1       -0.882458000      1.646194000     -3.294876000
1        0.813872000      1.672097000     -3.844392000
1       -0.428283000      0.867288000     -4.821130000
6        0.552675000      0.116473000     -1.568192000
1       -0.266349000      0.661434000     -1.072944000
1        0.763030000     -0.782970000     -0.972753000
1        1.438682000      0.767892000     -1.542459000
6        3.690579000     -5.410559000      0.378894000
1        3.417668000     -6.329261000     -0.160890000
1        4.041575000     -5.705348000      1.380757000
1        2.772324000     -4.817135000      0.508794000
6        5.145798000     -3.356933000      0.453377000
1        5.541347000     -3.644465000      1.440516000
1        5.917066000     -2.764808000     -0.060691000
1        4.270257000     -2.711558000      0.625312000
6        4.047052000     -5.661753000     -4.433638000
1        4.970276000     -5.206741000     -4.825497000
1        3.921646000     -6.646670000     -4.910242000
1        3.200964000     -5.030003000     -4.733513000
6        5.187701000     -6.840832000     -2.535256000
1        5.223436000     -7.047224000     -1.456759000
1        4.982974000     -7.797006000     -3.042660000
1        6.185909000     -6.511315000     -2.858848000
6        3.746257000      1.910264000     -7.392189000
1        3.193992000      1.483120000     -8.246753000
1        3.196757000      2.816219000     -7.084045000
1        4.739355000      2.218656000     -7.747735000
6        9.284039000     -3.266986000     -3.980466000
1        9.344891000     -4.250059000     -4.478325000
1        9.852960000     -2.544414000     -4.582206000
1        9.792920000     -3.375643000     -3.007194000
8       -2.091291000     -2.322000000     -1.590987000
6       -3.430058000     -2.491983000     -1.949776000
1       -3.506495000     -2.812474000     -3.008504000
1       -3.894664000     -3.296666000     -1.344913000
6       -5.631175000      1.176725000     -1.445278000
6       -4.308540000      1.093235000     -1.016725000
6       -3.590121000     -0.092109000     -1.174320000
6       -4.188378000     -1.205864000     -1.766742000
6       -5.517926000     -1.117280000     -2.192855000
6       -6.235277000      0.064927000     -2.033654000
1       -6.192785000      2.105735000     -1.321971000
1       -3.828603000      1.958299000     -0.552082000
1       -2.555176000     -0.169117000     -0.838611000
1       -5.996953000     -1.983889000     -2.658856000
1       -7.272271000      0.120818000     -2.373668000
95
Me-Int6-E
6        4.895557000     -0.245634000     -1.870587000
1        5.116138000     -0.794085000     -0.949275000
1        5.793341000      0.316229000     -2.184636000
1        4.101224000      0.473868000     -1.642443000
6        1.841204000     -2.988723000     -0.937305000
6        1.138966000     -3.405686000     -2.086049000
1        2.340554000     -3.724657000     -0.308154000
1        0.280379000     -2.826196000     -2.439061000
1        1.049034000     -4.480298000     -2.266012000
6        2.156165000     -1.635721000     -0.726370000
1        1.410707000     -0.866387000     -0.960532000
1        3.110661000     -2.956556000     -3.894139000
27       2.896770000     -2.372586000     -2.570048000
15       4.440436000     -3.916209000     -2.209430000
15       1.773344000     -1.022731000     -3.903495000
7        5.633135000     -1.954437000     -3.412095000
7        4.283840000     -0.417271000     -4.206761000
6        4.455781000     -1.198584000     -2.983089000
6        5.904054000     -3.225490000     -3.071646000
6        7.103225000     -3.784065000     -3.422966000
1        7.351337000     -4.807831000     -3.144904000
6        8.051119000     -2.983000000     -4.183575000
6        7.673818000     -1.762409000     -4.672148000
1        8.355633000     -1.186321000     -5.302351000
6        6.359129000     -1.252134000     -4.409008000
6        5.519555000     -0.287665000     -4.903464000
6        5.527734000      0.700329000     -5.941282000
1        6.477150000      0.998549000     -6.393202000
6        4.350254000      1.224032000     -6.397582000
6        3.087777000      0.725296000     -5.869525000
1        2.155152000      1.008255000     -6.351709000
6        3.103215000     -0.111976000     -4.786272000
6        0.672333000      0.309729000     -3.169229000
1        0.080586000     -0.256513000     -2.425094000
6        0.664295000     -1.834549000     -5.191313000
1       -0.306506000     -1.865100000     -4.662125000
6        5.183235000     -4.410589000     -0.563385000
1        6.016982000     -5.066657000     -0.865258000
6        4.111186000     -5.570245000     -3.032394000
1        3.086509000     -5.800764000     -2.687174000
6        1.073521000     -3.266460000     -5.508819000
1        0.325815000     -3.719363000     -6.179741000
1        2.042821000     -3.285397000     -6.030280000
1        1.164686000     -3.883966000     -4.608441000
6        0.484625000     -1.077121000     -6.504574000
1        1.419108000     -1.088808000     -7.083218000
1       -0.289035000     -1.580108000     -7.106701000
1        0.178109000     -0.032851000     -6.380256000
6       -0.307040000      1.011966000     -4.101165000
1       -0.906960000      1.730780000     -3.519532000
1        0.222858000      1.585754000     -4.876653000
1       -1.008628000      0.322945000     -4.590224000
6        1.524937000      1.339055000     -2.435676000
1        0.878703000      2.048125000     -1.894259000
1        2.206173000      0.877123000     -1.710420000
1        2.136082000      1.912301000     -3.149918000
6        4.243597000     -5.203278000      0.343557000
1        3.622621000     -5.934424000     -0.195340000
1        4.831076000     -5.759477000      1.091559000
1        3.573882000     -4.539134000      0.907540000
6        5.768620000     -3.207389000      0.162756000
1        6.253101000     -3.537344000      1.096382000
1        6.528307000     -2.697251000     -0.447224000
1        4.979215000     -2.485387000      0.418459000
6        4.082378000     -5.428506000     -4.549911000
1        5.091737000     -5.224431000     -4.938778000
1        3.718430000     -6.362087000     -5.007172000
1        3.427732000     -4.609056000     -4.869452000
6        5.032354000     -6.718732000     -2.631957000
1        5.022562000     -6.935630000     -1.556063000
1        4.715245000     -7.635956000     -3.153542000
1        6.071488000     -6.521725000     -2.934920000
6        4.305185000      2.256365000     -7.480866000
1        3.707285000      1.906290000     -8.339941000
1        3.829766000      3.186793000     -7.125332000
1        5.310958000      2.507915000     -7.845803000
6        9.408191000     -3.556761000     -4.449346000
1        9.333482000     -4.530731000     -4.962771000
1       10.018910000     -2.888643000     -5.072613000
1        9.953663000     -3.738728000     -3.507477000
8        3.005297000     -1.275047000      0.300417000
6        2.365134000     -0.961422000      1.522756000
1        1.494767000     -0.305170000      1.335508000
1        3.100328000     -0.393465000      2.112113000
6        1.231540000     -4.614090000      3.505330000
6        2.513478000     -4.090215000      3.674531000
6        2.863018000     -2.892648000      3.055625000
6        1.939102000     -2.198153000      2.266258000
6        0.655007000     -2.728907000      2.110284000
6        0.302274000     -3.930382000      2.723205000
1        0.955709000     -5.554836000      3.987876000
1        3.244430000     -4.619300000      4.290833000
1        3.871944000     -2.488699000      3.178259000
1       -0.073936000     -2.196972000      1.493343000
1       -0.703677000     -4.335178000      2.588696000
95
Me-TS6-E
6        3.756965000     -1.526274000     -0.946445000
1        3.972087000     -2.357521000     -0.261898000
1        4.514915000     -0.735362000     -0.804499000
1        2.778675000     -1.106365000     -0.684707000
6        1.585973000     -4.893395000     -1.384918000
6        1.198602000     -5.114012000     -2.759624000
1        2.204223000     -5.624619000     -0.864322000
1        0.195672000     -4.788634000     -3.052837000
1        1.412764000     -6.122073000     -3.132573000
6        1.336640000     -3.718784000     -0.710814000
1        2.124051000     -4.437725000     -3.837145000
27       2.528650000     -3.567369000     -2.689992000
15       4.443732000     -4.711538000     -2.758500000
15       1.274068000     -2.072643000     -3.717685000
7        5.143432000     -2.235014000     -2.772674000
7        3.516732000     -0.851702000     -3.269006000
6        3.748699000     -2.010017000     -2.402093000
6        5.755386000     -3.426806000     -2.750589000
6        7.117041000     -3.495727000     -2.882335000
1        7.639949000     -4.451607000     -2.865418000
6        7.859285000     -2.258330000     -3.079805000
6        7.190429000     -1.081840000     -3.278687000
1        7.742903000     -0.163162000     -3.489545000
6        5.755173000     -1.044201000     -3.237772000
6        4.739345000     -0.184894000     -3.571745000
6        4.589431000      1.074632000     -4.242630000
1        5.453374000      1.736364000     -4.344227000
6        3.394612000      1.409059000     -4.817419000
6        2.281165000      0.469183000     -4.768653000
1        1.387995000      0.647435000     -5.367994000
6        2.393913000     -0.644461000     -3.982783000
6       -0.240721000     -1.299939000     -2.899610000
1       -0.804460000     -2.169545000     -2.512487000
6        0.646963000     -2.402388000     -5.446466000
1        0.205944000     -1.443949000     -5.764838000
6        5.060220000     -5.918169000     -1.476810000
1        6.106913000     -6.114473000     -1.766027000
6        4.781570000     -5.566243000     -4.395377000
1        3.860042000     -6.155903000     -4.553856000
6       -0.435415000     -3.476133000     -5.465982000
1       -0.892747000     -3.532845000     -6.466796000
1       -0.006413000     -4.465380000     -5.247500000
1       -1.243947000     -3.290769000     -4.742771000
6        1.770750000     -2.746230000     -6.410679000
1        2.203495000     -3.727584000     -6.171169000
1        1.379420000     -2.792207000     -7.439925000
1        2.576047000     -1.997882000     -6.385069000
6       -1.157829000     -0.493723000     -3.812403000
1       -1.989180000     -0.076767000     -3.220961000
1       -0.617924000      0.356080000     -4.257623000
1       -1.601114000     -1.087676000     -4.622658000
6        0.191450000     -0.437428000     -1.720030000
1       -0.688713000     -0.110042000     -1.145002000
1        0.858525000     -0.975464000     -1.036721000
1        0.729041000      0.456275000     -2.072490000
6        4.310857000     -7.247656000     -1.487087000
1        4.262724000     -7.699661000     -2.488624000
1        4.815853000     -7.968259000     -0.823867000
1        3.278834000     -7.147240000     -1.123124000
6        5.066666000     -5.255448000     -0.103395000
1        5.455549000     -5.954410000      0.654803000
1        5.712145000     -4.364439000     -0.100733000
1        4.059878000     -4.938593000      0.209467000
6        4.872170000     -4.499329000     -5.482252000
1        5.847047000     -3.990730000     -5.437691000
1        4.765058000     -4.951889000     -6.480693000
1        4.094017000     -3.735328000     -5.357559000
6        5.987856000     -6.493797000     -4.454943000
1        5.942100000     -7.320855000     -3.733385000
1        6.059442000     -6.938744000     -5.460796000
1        6.919473000     -5.934353000     -4.283789000
6        3.199205000      2.700451000     -5.548977000
1        2.886819000      2.522402000     -6.592446000
1        2.403726000      3.306849000     -5.082318000
1        4.118768000      3.302234000     -5.566701000
6        9.354290000     -2.330832000     -3.112761000
1        9.699878000     -3.037602000     -3.886644000
1        9.806879000     -1.350780000     -3.318798000
1        9.753673000     -2.697492000     -2.151674000
8        1.844917000     -3.591602000      0.552150000
1        0.505524000     -3.057489000     -0.962892000
6        1.286819000     -2.587307000      1.359468000
1        1.495918000     -1.585592000      0.943131000
1        1.829867000     -2.652304000      2.315611000
6       -2.941112000     -3.032808000      2.073861000
6       -2.380975000     -1.761669000      1.962064000
6       -1.015787000     -1.620173000      1.716558000
6       -0.194520000     -2.743712000      1.593461000
6       -0.764194000     -4.016348000      1.706245000
6       -2.128856000     -4.159535000      1.942681000
1       -4.011952000     -3.146446000      2.258718000
1       -3.011228000     -0.874118000      2.057493000
1       -0.580955000     -0.621553000      1.615025000
1       -0.126050000     -4.896018000      1.594635000
1       -2.563310000     -5.158875000      2.025071000
95
Me-Int7-E
6        4.275500000     -0.201299000     -0.793157000
1        4.549880000     -0.856758000      0.045866000
1        5.026605000      0.607520000     -0.844950000
1        3.294971000      0.247898000     -0.574323000
27       2.679268000     -2.172487000     -1.953040000
15       4.166488000     -3.762005000     -1.920077000
15       1.785015000     -0.537244000     -3.244839000
7        5.576278000     -1.638150000     -2.248357000
7        4.345618000     -0.116256000     -3.247252000
6        4.269653000     -1.017284000     -2.096491000
6        5.811892000     -2.942033000     -2.010001000
6        7.090418000     -3.420082000     -2.091128000
1        7.317779000     -4.468682000     -1.897330000
6        8.152093000     -2.502862000     -2.494157000
6        7.833452000     -1.262432000     -2.974418000
1        8.615640000     -0.603926000     -3.360329000
6        6.462842000     -0.830437000     -3.007683000
6        5.691033000      0.103594000     -3.651147000
6        5.865992000      1.101827000     -4.665312000
1        6.876228000      1.425202000     -4.927139000
6        4.787387000      1.585443000     -5.352816000
6        3.451893000      1.090414000     -5.052072000
1        2.607428000      1.388879000     -5.673837000
6        3.281073000      0.252028000     -3.983951000
6        1.005251000      0.952350000     -2.396482000
1        1.880198000      1.353388000     -1.855927000
6        0.734151000     -0.831914000     -4.758605000
1        0.713423000      0.146243000     -5.268603000
6        4.485147000     -5.146962000     -0.711849000
1        5.411447000     -5.617787000     -1.082634000
6        4.160035000     -4.605709000     -3.602137000
1        3.117434000     -4.952503000     -3.702457000
6       -0.702223000     -1.230378000     -4.439070000
1       -1.282768000     -1.294080000     -5.373472000
1       -0.750998000     -2.216083000     -3.955911000
1       -1.208194000     -0.506250000     -3.786132000
6        1.395763000     -1.839299000     -5.689863000
1        1.490942000     -2.823413000     -5.207009000
1        0.787897000     -1.965255000     -6.600388000
1        2.399540000     -1.511548000     -5.994401000
6       -0.038312000      0.568139000     -1.354024000
1       -0.326180000      1.460248000     -0.774830000
1       -0.956220000      0.171315000     -1.814648000
1        0.345271000     -0.182057000     -0.651112000
6        0.504311000      2.035171000     -3.341999000
1        0.211966000      2.924957000     -2.761142000
1        1.277856000      2.345988000     -4.058152000
1       -0.385826000      1.710683000     -3.903321000
6        3.393224000     -6.210775000     -0.686193000
1        3.165987000     -6.606421000     -1.687087000
1        3.709219000     -7.060220000     -0.059498000
1        2.453793000     -5.828624000     -0.260498000
6        4.771698000     -4.578332000      0.672745000
1        5.074097000     -5.382169000      1.363151000
1        5.583995000     -3.836871000      0.640461000
1        3.883173000     -4.091481000      1.100954000
6        4.422841000     -3.547451000     -4.670170000
1        5.476651000     -3.229209000     -4.656305000
1        4.202318000     -3.950474000     -5.671127000
1        3.802894000     -2.654843000     -4.511776000
6        5.104800000     -5.787222000     -3.766214000
1        4.891374000     -6.614781000     -3.074851000
1        5.019842000     -6.186114000     -4.790239000
1        6.149838000     -5.472791000     -3.623982000
6        4.934986000      2.597675000     -6.445966000
1        4.530937000      2.213955000     -7.398457000
1        4.372128000      3.518039000     -6.213661000
1        5.986468000      2.873243000     -6.607938000
6        9.566813000     -2.987958000     -2.431459000
1        9.692160000     -3.921194000     -3.007138000
1       10.271827000     -2.244416000     -2.829070000
1        9.862148000     -3.217751000     -1.393222000
6        0.794553000     -3.035973000     -1.775762000
6        1.503965000     -2.991717000     -0.575081000
1        0.004862000     -2.286693000     -1.873171000
6        0.566381000     -4.315614000     -2.528638000
1        1.300956000     -5.084743000     -2.251415000
1        0.640655000     -4.176610000     -3.618560000
1       -0.436531000     -4.732226000     -2.324355000
8        1.216118000     -1.973615000      0.303704000
1        1.895361000     -3.896166000     -0.096408000
6        2.044247000     -1.889214000      1.437173000
1        1.860362000     -2.764877000      2.093386000
1        3.105777000     -1.916575000      1.142551000
6        1.191961000      1.749075000      3.572011000
6        2.509959000      1.330568000      3.403169000
6        2.785558000      0.156293000      2.703694000
6        1.748764000     -0.616937000      2.176296000
6        0.427518000     -0.191171000      2.350919000
6        0.151423000      0.985794000      3.041266000
1        0.974465000      2.672977000      4.113260000
1        3.331329000      1.926846000      3.807639000
1        3.822272000     -0.158392000      2.556251000
1       -0.384021000     -0.786235000      1.926434000
1       -0.884312000      1.310925000      3.167152000
95
Me-TS7-E
6        4.959195000     -0.893189000     -1.274051000
1        6.026023000     -1.149343000     -1.222995000
1        4.856600000      0.191815000     -1.412596000
1        4.491579000     -1.160874000     -0.314576000
27       3.365658000     -2.194829000     -2.006827000
15       4.656440000     -4.026588000     -2.263045000
15       2.235154000     -0.478372000     -2.897541000
7        5.815254000     -2.101050000     -3.558499000
7        4.632951000     -0.349134000     -3.865598000
6        4.661485000     -1.495686000     -3.082042000
6        6.142839000     -3.353649000     -3.154373000
6        7.377518000     -3.829826000     -3.482718000
1        7.689004000     -4.829639000     -3.177563000
6        8.288349000     -3.002098000     -4.258412000
6        7.896634000     -1.758256000     -4.687659000
1        8.576982000     -1.143629000     -5.281223000
6        6.610669000     -1.247467000     -4.356323000
6        5.838757000     -0.117517000     -4.564369000
6        5.904358000      1.121528000     -5.258997000
1        6.812695000      1.377608000     -5.808648000
6        4.837004000      1.984301000     -5.245938000
6        3.623297000      1.641378000     -4.524441000
1        2.768435000      2.313574000     -4.576674000
6        3.551792000      0.470226000     -3.827694000
6        1.427012000      0.777870000     -1.761170000
1        2.077621000      0.702435000     -0.875694000
6        1.024924000     -0.741616000     -4.315641000
1        0.531664000      0.234670000     -4.477022000
6        5.496479000     -4.976467000     -0.888447000
1        6.291559000     -5.565407000     -1.377438000
6        4.093417000     -5.368185000     -3.448578000
1        3.251940000     -5.835069000     -2.911348000
6       -0.025856000     -1.797418000     -3.989385000
1       -0.728942000     -1.891081000     -4.832687000
1        0.453705000     -2.775764000     -3.837932000
1       -0.612578000     -1.566144000     -3.091526000
6        1.772463000     -1.140218000     -5.585520000
1        2.412913000     -2.016243000     -5.398464000
1        1.051883000     -1.410920000     -6.373729000
1        2.409519000     -0.332825000     -5.969186000
6        0.029562000      0.348758000     -1.325903000
1       -0.300841000      0.987975000     -0.492285000
1       -0.701910000      0.460554000     -2.141879000
1        0.000676000     -0.687103000     -0.965793000
6        1.404919000      2.222635000     -2.237696000
1        0.915387000      2.845212000     -1.470902000
1        2.413717000      2.623416000     -2.397834000
1        0.828327000      2.344506000     -3.169804000
6        4.559398000     -5.940746000     -0.171482000
1        4.085907000     -6.660627000     -0.855818000
1        5.120491000     -6.519716000      0.579597000
1        3.760035000     -5.403794000      0.360607000
6        6.147956000     -3.997800000      0.081283000
1        6.668696000     -4.544859000      0.883731000
1        6.884092000     -3.356749000     -0.424849000
1        5.397464000     -3.340802000      0.545323000
6        3.541723000     -4.700325000     -4.701263000
1        4.344520000     -4.206927000     -5.272929000
1        3.065427000     -5.443607000     -5.360160000
1        2.803893000     -3.930172000     -4.432609000
6        5.122637000     -6.438341000     -3.776587000
1        5.481377000     -6.972759000     -2.884402000
1        4.679499000     -7.188976000     -4.451061000
1        5.992387000     -6.006479000     -4.294855000
6        4.875118000      3.293390000     -5.972906000
1        4.067348000      3.356893000     -6.721558000
1        4.729101000      4.137893000     -5.278357000
1        5.831663000      3.442711000     -6.492686000
6        9.642291000     -3.555842000     -4.579524000
1        9.563251000     -4.501840000     -5.141812000
1       10.237306000     -2.853468000     -5.179606000
1       10.208184000     -3.781523000     -3.659739000
6        1.666573000     -3.035079000     -1.305893000
6        2.507381000     -2.558721000     -0.265474000
1        0.801661000     -2.397887000     -1.508792000
6        1.349186000     -4.490663000     -1.512391000
1        2.154032000     -5.141420000     -1.144744000
1        1.180654000     -4.736815000     -2.573094000
1        0.432429000     -4.776794000     -0.964302000
8        2.194081000     -1.371568000      0.401475000
1        3.036795000     -3.277083000      0.381776000
6        1.304460000     -1.516255000      1.471623000
1        1.758654000     -2.145566000      2.267273000
1        0.381979000     -2.038974000      1.149580000
6        0.310377000      2.383104000      3.013523000
6       -0.623127000      1.349315000      3.072491000
6       -0.301490000      0.088336000      2.573089000
6        0.957159000     -0.159831000      2.018842000
6        1.891337000      0.880185000      1.969727000
6        1.568010000      2.143708000      2.459939000
1        0.057101000      3.374738000      3.396266000
1       -1.612965000      1.528405000      3.499670000
1       -1.044785000     -0.713794000      2.602833000
1        2.870899000      0.687811000      1.527640000
1        2.305012000      2.949233000      2.408973000
95
Me-Int8-E
6       17.805440000      1.430901000      1.633729000
1       18.026412000      0.474833000      1.123615000
1       17.345456000      2.106438000      0.898254000
1       18.770068000      1.899699000      1.880707000
27      16.655475000      1.318072000      3.305301000
15      18.294358000      0.235800000      4.407985000
15      14.690695000      1.664810000      2.236062000
7       16.858974000     -1.580029000      3.226295000
7       15.027561000     -0.929005000      2.410088000
6       16.113034000     -0.452693000      3.078898000
6       18.103189000     -1.504872000      3.793114000
6       18.840352000     -2.647791000      3.840448000
1       19.845249000     -2.631649000      4.266180000
6       18.311613000     -3.892246000      3.324028000
6       17.054537000     -3.922025000      2.766575000
1       16.648956000     -4.853285000      2.366081000
6       16.284338000     -2.736122000      2.678804000
6       15.065478000     -2.308263000      2.152158000
6       13.947396000     -2.852938000      1.474464000
1       13.912773000     -3.926546000      1.278675000
6       12.921113000     -2.034757000      1.062337000
6       13.011750000     -0.608466000      1.281305000
1       12.229476000      0.041706000      0.884656000
6       14.075661000     -0.066428000      1.933706000
6       14.684558000      2.351549000      0.487944000
1       15.415161000      3.168433000      0.593975000
6       13.143110000      2.360805000      3.036261000
1       12.356571000      2.140238000      2.294248000
6       20.145428000      0.475468000      4.347024000
1       20.554431000     -0.308534000      5.005849000
6       18.000530000     -0.103940000      6.241118000
1       18.096209000      0.892248000      6.695728000
6       13.152647000      3.869791000      3.267165000
1       12.123723000      4.217453000      3.454826000
1       13.756627000      4.142743000      4.142450000
1       13.550915000      4.433840000      2.414515000
6       12.819776000      1.587094000      4.310681000
1       13.644536000      1.651602000      5.035886000
1       11.911084000      1.996508000      4.780918000
1       12.642722000      0.521292000      4.105167000
6       13.372243000      2.931467000     -0.023206000
1       13.527684000      3.326920000     -1.040255000
1       12.582325000      2.166067000     -0.094719000
1       12.995807000      3.761626000      0.587350000
6       15.224477000      1.321104000     -0.502005000
1       15.528381000      1.827178000     -1.432474000
1       16.098678000      0.783440000     -0.114049000
1       14.453719000      0.579357000     -0.760150000
6       20.502406000      1.835546000      4.936917000
1       20.148037000      1.949010000      5.972869000
1       21.595264000      1.974743000      4.943661000
1       20.063204000      2.649234000      4.339560000
6       20.752546000      0.277512000      2.962935000
1       21.851883000      0.272176000      3.043185000
1       20.441390000     -0.673263000      2.506871000
1       20.465537000      1.081201000      2.273611000
6       16.562122000     -0.571687000      6.433249000
1       16.430124000     -1.603417000      6.068084000
1       16.298546000     -0.562124000      7.502856000
1       15.864689000      0.075581000      5.880405000
6       18.987078000     -1.039422000      6.924181000
1       20.015832000     -0.650856000      6.930933000
1       18.689763000     -1.178023000      7.976342000
1       18.993034000     -2.036702000      6.457112000
6       11.716721000     -2.574872000      0.354236000
1       10.794632000     -2.361231000      0.919942000
1       11.596526000     -2.108838000     -0.637790000
1       11.782573000     -3.662404000      0.212774000
6       19.165070000     -5.120068000      3.412220000
1       19.425590000     -5.349698000      4.458850000
1       18.657834000     -5.997934000      2.989027000
1       20.115610000     -4.982550000      2.870493000
6       16.222091000      2.758846000      4.719130000
6       16.972848000      3.210719000      3.582402000
1       15.161137000      3.012920000      4.690283000
1       18.017712000      3.529690000      3.735213000
6       16.788953000      2.921685000      6.106400000
1       17.886531000      2.828822000      6.110794000
1       16.385649000      2.199614000      6.833949000
1       16.565058000      3.929403000      6.505518000
8       16.340248000      4.002344000      2.603452000
6       16.323325000      5.372813000      2.888108000
1       17.359277000      5.735646000      3.056761000
1       15.759681000      5.584846000      3.817764000
6       14.535885000      7.382141000     -0.478698000
6       14.111341000      7.683936000      0.813363000
6       14.690445000      7.040138000      1.907291000
6       15.704653000      6.097404000      1.725717000
6       16.129605000      5.805270000      0.423774000
6       15.547901000      6.439901000     -0.670157000
1       14.078566000      7.879565000     -1.337477000
1       13.317267000      8.417808000      0.972122000
1       14.341903000      7.264816000      2.919374000
1       16.918101000      5.062673000      0.280218000
1       15.886615000      6.199388000     -1.681134000
95
Me-TSRE-E
6        5.020278000     -0.556863000     -1.238501000
1        5.579170000     -1.078772000     -0.448150000
1        5.687547000      0.199747000     -1.689189000
1        4.174815000     -0.031392000     -0.774523000
6        1.075071000     -4.003775000      0.232087000
6        2.509413000     -4.115221000     -0.121144000
1        0.733158000     -3.053437000      0.653507000
1        2.825121000     -5.169282000     -0.084172000
1        3.129701000     -3.566921000      0.625287000
6        0.184911000     -4.996795000      0.071260000
1        0.461510000     -5.947142000     -0.397408000
1        2.661530000     -4.085186000     -1.817270000
27       3.421275000     -2.932515000     -1.447333000
15       5.256483000     -4.161651000     -1.671161000
15       1.749518000     -1.680170000     -2.182566000
7        5.675964000     -2.026633000     -3.058223000
7        3.883173000     -0.807585000     -3.382653000
6        4.526289000     -1.546789000     -2.309348000
6        6.334590000     -3.164546000     -2.784304000
6        7.520994000     -3.427078000     -3.415221000
1        8.080333000     -4.340383000     -3.213709000
6        8.015826000     -2.463715000     -4.393256000
6        7.238005000     -1.404205000     -4.772251000
1        7.587088000     -0.716946000     -5.546719000
6        5.947661000     -1.195129000     -4.176116000
6        4.818762000     -0.441425000     -4.387863000
6        4.327383000      0.506135000     -5.346481000
1        5.019504000      0.945931000     -6.068586000
6        2.997503000      0.821410000     -5.386009000
6        2.061550000      0.179810000     -4.471781000
1        0.994450000      0.362675000     -4.577084000
6        2.551843000     -0.630187000     -3.481302000
6        0.813686000     -0.539733000     -1.021935000
1       -0.091624000     -1.128754000     -0.791297000
6        0.390505000     -2.609335000     -3.057835000
1       -0.009086000     -3.221364000     -2.228238000
6        6.393160000     -4.699722000     -0.300242000
1        7.246728000     -5.196655000     -0.792427000
6        4.944178000     -5.703237000     -2.680498000
1        4.103558000     -6.177577000     -2.142384000
6        0.970833000     -3.540141000     -4.113793000
1        0.165244000     -4.127755000     -4.582272000
1        1.479876000     -2.970294000     -4.907712000
1        1.695878000     -4.238938000     -3.677217000
6       -0.741542000     -1.773153000     -3.637020000
1       -0.398411000     -1.180305000     -4.497204000
1       -1.538717000     -2.442537000     -4.000079000
1       -1.194298000     -1.101383000     -2.897815000
6        0.396620000      0.802718000     -1.608502000
1       -0.189567000      1.362199000     -0.861418000
1        1.275769000      1.406979000     -1.877653000
1       -0.222002000      0.704098000     -2.509458000
6        1.578366000     -0.328829000      0.281071000
1        0.913790000      0.121639000      1.035274000
1        1.977078000     -1.267418000      0.691798000
1        2.426501000      0.357293000      0.138737000
6        5.704595000     -5.687126000      0.635084000
1        5.315482000     -6.570490000      0.106951000
1        6.412922000     -6.043090000      1.400270000
1        4.860220000     -5.213664000      1.158320000
6        6.912034000     -3.480268000      0.451002000
1        7.621503000     -3.788123000      1.235717000
1        7.432057000     -2.781537000     -0.221041000
1        6.087973000     -2.937501000      0.941269000
6        4.461508000     -5.287580000     -4.067475000
1        5.298646000     -4.893366000     -4.663509000
1        4.035335000     -6.151717000     -4.601043000
1        3.697566000     -4.500057000     -4.009421000
6        6.099691000     -6.689711000     -2.775118000
1        6.430041000     -7.065122000     -1.796268000
1        5.792580000     -7.561612000     -3.375119000
1        6.963386000     -6.235168000     -3.283140000
6        2.446551000      1.793782000     -6.382479000
1        1.672194000      1.320887000     -7.010687000
1        1.963197000      2.648121000     -5.878093000
1        3.229680000      2.187964000     -7.045189000
6        9.366026000     -2.704429000     -4.993599000
1        9.416005000     -3.698047000     -5.471427000
1        9.617596000     -1.948688000     -5.750838000
1       10.152668000     -2.688617000     -4.219687000
8       -1.117274000     -5.020126000      0.451261000
6       -1.548895000     -4.056704000      1.373975000
1       -0.776977000     -3.897586000      2.148921000
1       -2.429642000     -4.500021000      1.868205000
6       -2.881027000     -0.305424000     -0.277025000
6       -2.246487000     -0.337659000      0.963766000
6       -1.785824000     -1.547525000      1.480849000
6       -1.954166000     -2.737175000      0.766660000
6       -2.578785000     -2.696013000     -0.483082000
6       -3.043882000     -1.488044000     -0.998689000
1       -3.243863000      0.641118000     -0.684161000
1       -2.106010000      0.585334000      1.531627000
1       -1.285726000     -1.568530000      2.453635000
1       -2.697861000     -3.625073000     -1.045693000
1       -3.539994000     -1.469719000     -1.971768000
95
Me-TS3-Z
6        4.280708000     -1.092825000     -1.873734000
1        2.243212000     -2.640663000     -0.681945000
6        1.843956000     -3.046225000     -1.612997000
6        2.127303000     -4.354075000     -1.969035000
1        0.957465000     -2.559181000     -2.016802000
1        2.759681000     -4.982356000     -1.343553000
6        1.703777000     -4.811220000     -3.276105000
8        0.449932000     -4.395035000     -3.719956000
1        2.638080000     -4.293991000     -4.467302000
27       3.062145000     -3.308405000     -3.434251000
15       4.950579000     -4.491224000     -3.412456000
15       1.900564000     -1.926403000     -4.741317000
7        5.723356000     -2.044647000     -3.529478000
7        4.157021000     -0.700517000     -4.269027000
6        4.317798000     -1.751111000     -3.260580000
6        6.298124000     -3.248648000     -3.395008000
6        7.660532000     -3.364643000     -3.460279000
1        8.151985000     -4.332319000     -3.359037000
6        8.447449000     -2.165272000     -3.718841000
6        7.821025000     -0.996109000     -4.053362000
1        8.408373000     -0.113371000     -4.317367000
6        6.386870000     -0.922978000     -4.089754000
6        5.409112000     -0.091045000     -4.572783000
6        5.327205000      1.091077000     -5.381032000
1        6.211375000      1.721695000     -5.503434000
6        4.173930000      1.380068000     -6.056546000
6        3.041118000      0.468991000     -5.971751000
1        2.186400000      0.597632000     -6.636266000
6        3.080697000     -0.556071000     -5.067091000
6        0.374579000     -1.046895000     -4.093578000
1       -0.218336000     -1.873041000     -3.666561000
6        1.407987000     -2.388489000     -6.485437000
1        1.060382000     -1.434705000     -6.915783000
6        5.473523000     -5.689098000     -2.082362000
1        6.498980000     -5.985425000     -2.361119000
6        5.328884000     -5.399078000     -5.013677000
1        4.378760000     -5.921889000     -5.225932000
6        0.271777000     -3.399894000     -6.551698000
1        0.593511000     -4.375308000     -6.161569000
1       -0.608584000     -3.100921000     -5.967826000
1       -0.039112000     -3.531568000     -7.601061000
6        2.598378000     -2.866987000     -7.300323000
1        2.951959000     -3.841288000     -6.934334000
1        2.301285000     -2.991674000     -8.354223000
1        3.437318000     -2.157105000     -7.266461000
6       -0.478108000     -0.330137000     -5.134233000
1       -1.346736000      0.127564000     -4.633486000
1        0.084792000      0.482216000     -5.619940000
1       -0.871617000     -0.999169000     -5.910079000
6        0.756365000     -0.070051000     -2.986740000
1       -0.152109000      0.314751000     -2.496129000
1        1.386492000     -0.531329000     -2.216992000
1        1.308927000      0.787781000     -3.400406000
6        4.609128000     -6.946172000     -2.051401000
1        4.543940000     -7.434296000     -3.035168000
1        5.031413000     -7.680068000     -1.346274000
1        3.581740000     -6.735628000     -1.721897000
6        5.546296000     -4.983479000     -0.732830000
1        5.893968000     -5.681429000      0.045831000
1        6.247966000     -4.137130000     -0.768006000
1        4.567388000     -4.591387000     -0.418228000
6        5.570233000     -4.358485000     -6.103500000
1        6.584395000     -3.941819000     -6.014504000
1        5.468626000     -4.811610000     -7.102046000
1        4.862201000     -3.523620000     -6.027886000
6        6.464868000     -6.412203000     -4.981824000
1        6.299714000     -7.234871000     -4.272387000
1        6.584211000     -6.860452000     -5.981603000
1        7.419086000     -5.923818000     -4.732958000
6        4.049099000      2.586777000     -6.933730000
1        3.790376000      2.300558000     -7.967657000
1        3.243182000      3.253300000     -6.581273000
1        4.981764000      3.167527000     -6.963839000
6        9.939533000     -2.275351000     -3.666861000
1       10.304072000     -3.057790000     -4.354542000
1       10.428788000     -1.329002000     -3.936832000
1       10.280750000     -2.561025000     -2.657022000
1        1.906660000     -5.870388000     -3.502702000
1        5.025105000     -0.278409000     -1.818868000
1        3.292048000     -0.667982000     -1.664041000
1        4.518487000     -1.833644000     -1.096996000
6       -0.642180000     -5.049582000     -3.106217000
1       -0.457884000     -5.146725000     -2.021603000
1       -0.763092000     -6.068153000     -3.523059000
6       -4.023029000     -2.515390000     -3.909092000
6       -3.713210000     -3.558380000     -4.780948000
6       -2.640771000     -4.404260000     -4.503330000
6       -1.867805000     -4.220143000     -3.353929000
6       -2.191654000     -3.175445000     -2.481858000
6       -3.262203000     -2.327119000     -2.755380000
1       -4.862205000     -1.850387000     -4.126735000
1       -4.308869000     -3.712146000     -5.683933000
1       -2.391464000     -5.215476000     -5.192718000
1       -1.588878000     -3.024452000     -1.581842000
1       -3.503891000     -1.514719000     -2.065833000
95
Me-Int4-Z
6        4.722385000     -0.716732000     -1.910105000
1        5.004500000     -1.327210000     -1.044602000
1        5.567009000     -0.050804000     -2.163603000
1        3.868577000     -0.091265000     -1.623009000
1        2.686754000     -2.073372000     -0.046860000
6        2.055254000     -2.357005000     -0.891141000
6        1.907714000     -3.707164000     -1.207998000
1        1.263884000     -1.653507000     -1.147375000
1        2.497241000     -4.448332000     -0.666805000
6        1.260107000     -4.120589000     -2.406397000
8        0.083398000     -3.487125000     -2.810614000
1        3.147526000     -3.391427000     -4.150019000
27       2.895912000     -2.927265000     -2.797187000
15       4.534397000     -4.389275000     -2.642209000
15       1.658762000     -1.573952000     -4.054127000
7        5.587437000     -2.217298000     -3.606053000
7        4.115476000     -0.717452000     -4.251782000
6        4.358685000     -1.600716000     -3.107440000
6        5.927378000     -3.512717000     -3.454003000
6        7.149599000     -3.948049000     -3.888903000
1        7.465029000     -4.979975000     -3.744339000
6        8.042203000     -3.000312000     -4.542927000
6        7.583570000     -1.755684000     -4.874197000
1        8.218123000     -1.065581000     -5.435860000
6        6.243767000     -1.367871000     -4.541128000
6        5.325851000     -0.432086000     -4.941202000
6        5.241223000      0.630219000     -5.902037000
1        6.158133000      1.037220000     -6.335476000
6        4.019631000      1.083362000     -6.317511000
6        2.809330000      0.451272000     -5.814707000
1        1.846006000      0.666726000     -6.277420000
6        2.909351000     -0.453675000     -4.793776000
6        0.419248000     -0.392323000     -3.292363000
1       -0.155714000     -1.051101000     -2.624016000
6        0.992970000     -2.530637000     -5.535634000
1        0.765145000     -3.489597000     -5.047427000
6        5.362652000     -4.988780000     -1.067394000
1        6.307737000     -5.426685000     -1.431292000
6        4.254937000     -5.996563000     -3.560733000
1        3.449401000     -6.458712000     -2.959857000
6        2.104051000     -2.751149000     -6.559647000
1        1.821281000     -3.577202000     -7.231945000
1        2.269235000     -1.850860000     -7.167926000
1        3.063843000     -3.011027000     -6.091007000
6       -0.272714000     -2.048954000     -6.226482000
1       -0.158853000     -1.043288000     -6.657344000
1       -0.500722000     -2.734079000     -7.059743000
1       -1.139079000     -2.050708000     -5.553938000
6       -0.563437000      0.338964000     -4.199712000
1       -1.097120000      1.093739000     -3.599556000
1       -0.050930000      0.875963000     -5.011964000
1       -1.323148000     -0.320282000     -4.630326000
6        1.190882000      0.630406000     -2.460238000
1        0.489304000      1.191583000     -1.822610000
1        1.942263000      0.166850000     -1.809570000
1        1.710193000      1.349582000     -3.111716000
6        4.600563000     -6.067408000     -0.304754000
1        4.305658000     -6.917067000     -0.936897000
1        5.236019000     -6.465466000      0.502616000
1        3.692408000     -5.673654000      0.174974000
6        5.715482000     -3.808718000     -0.173690000
1        6.268778000     -4.155884000      0.713557000
1        6.347657000     -3.079526000     -0.700227000
1        4.811543000     -3.286589000      0.175276000
6        3.717351000     -5.768774000     -4.967565000
1        4.430415000     -5.184389000     -5.570585000
1        3.566937000     -6.738223000     -5.468902000
1        2.761753000     -5.230035000     -4.956038000
6        5.442320000     -6.954106000     -3.596070000
1        5.887199000     -7.143611000     -2.609647000
1        5.118260000     -7.925663000     -4.001793000
1        6.228865000     -6.570534000     -4.261546000
6        3.881795000      2.178331000     -7.329049000
1        3.304425000      1.838143000     -8.205795000
1        3.336086000      3.040471000     -6.908776000
1        4.860126000      2.533837000     -7.681848000
6        9.428447000     -3.452731000     -4.881775000
1        9.408150000     -4.358970000     -5.511367000
1        9.990137000     -2.676455000     -5.420163000
1        9.995908000     -3.714581000     -3.972084000
1        1.266671000     -5.195242000     -2.642053000
6       -1.081703000     -3.944858000     -2.155351000
1       -0.933769000     -3.912263000     -1.060559000
1       -1.285355000     -4.996786000     -2.435382000
6       -4.205703000     -1.272507000     -3.420172000
6       -3.873266000     -2.378951000     -4.201437000
6       -2.884758000     -3.262792000     -3.773164000
6       -2.218327000     -3.054493000     -2.561929000
6       -2.562828000     -1.944906000     -1.784305000
6       -3.550948000     -1.058329000     -2.207961000
1       -4.979557000     -0.577822000     -3.755269000
1       -4.386337000     -2.553053000     -5.150320000
1       -2.618654000     -4.126356000     -4.388805000
1       -2.043481000     -1.773637000     -0.837161000
1       -3.809909000     -0.194916000     -1.590537000
95
Me-TS4-Z
6        4.906811000     -0.698178000     -1.575333000
1        5.028277000     -1.393506000     -0.733962000
1        5.867373000     -0.172591000     -1.721738000
1        4.152664000      0.053226000     -1.304068000
6        0.315779000     -3.866680000     -2.115882000
6        1.312351000     -3.120961000     -1.332801000
1       -0.378099000     -3.294049000     -2.741804000
1        1.696266000     -3.746409000     -0.511270000
1        0.828528000     -2.236361000     -0.880461000
6        0.140155000     -5.195312000     -2.178504000
8        0.951931000     -6.064420000     -1.490604000
1        2.952992000     -2.852277000     -3.741665000
27       2.909963000     -2.398031000     -2.398096000
15       4.238674000     -4.163427000     -2.278035000
15       1.863661000     -0.786475000     -3.466102000
7        5.613340000     -2.212580000     -3.375263000
7        4.403496000     -0.465809000     -3.948452000
6        4.510315000     -1.426474000     -2.870278000
6        5.752506000     -3.537772000     -3.146087000
6        6.878284000     -4.169422000     -3.599025000
1        7.042525000     -5.229629000     -3.412639000
6        7.863042000     -3.405773000     -4.354157000
6        7.585747000     -2.122707000     -4.741245000
1        8.287342000     -1.575885000     -5.375904000
6        6.351903000     -1.502236000     -4.359726000
6        5.595190000     -0.412344000     -4.719154000
6        5.642846000      0.663925000     -5.664751000
1        6.575933000      0.869794000     -6.194854000
6        4.520224000      1.396759000     -5.940078000
6        3.251412000      1.054472000     -5.308585000
1        2.328674000      1.520326000     -5.653399000
6        3.238718000      0.104200000     -4.324579000
6        0.850849000      0.476733000     -2.536413000
1       -0.120189000     -0.037400000     -2.410771000
6        0.797377000     -1.444079000     -4.860908000
1        0.343025000     -2.322733000     -4.373726000
6        4.939535000     -4.911143000     -0.717421000
1        5.762878000     -5.561114000     -1.060793000
6        3.653705000     -5.656598000     -3.227204000
1        2.796975000     -5.978102000     -2.610929000
6        1.663239000     -1.944218000     -6.013163000
1        1.051765000     -2.551507000     -6.699047000
1        2.089774000     -1.103336000     -6.579523000
1        2.499723000     -2.565873000     -5.665245000
6       -0.318854000     -0.545807000     -5.373750000
1        0.078503000      0.337722000     -5.896203000
1       -0.925361000     -1.105732000     -6.103710000
1       -0.997233000     -0.206384000     -4.578335000
6        0.639410000      1.815955000     -3.233514000
1       -0.001762000      2.460653000     -2.610657000
1        1.600814000      2.332516000     -3.371921000
1        0.162027000      1.724235000     -4.216236000
6        1.453134000      0.698698000     -1.151709000
1        0.774354000      1.311920000     -0.538319000
1        1.635269000     -0.245430000     -0.619274000
1        2.407592000      1.242720000     -1.224549000
6        3.912285000     -5.754043000      0.028820000
1        3.530640000     -6.588361000     -0.574910000
1        4.368358000     -6.175695000      0.938840000
1        3.043055000     -5.153796000      0.334337000
6        5.536515000     -3.833767000      0.176591000
1        6.018473000     -4.295038000      1.053216000
1        6.297515000     -3.238850000     -0.349853000
1        4.756069000     -3.151692000      0.549618000
6        3.119712000     -5.283563000     -4.604103000
1        3.892110000     -4.796170000     -5.221515000
1        2.794878000     -6.194866000     -5.131533000
1        2.253896000     -4.613265000     -4.526625000
6        4.657532000     -6.799313000     -3.325706000
1        5.077058000     -7.096937000     -2.354116000
1        4.157856000     -7.685355000     -3.749197000
1        5.488713000     -6.541859000     -3.998518000
6        4.533118000      2.520901000     -6.928811000
1        3.805484000      2.345389000     -7.739758000
1        4.247131000      3.473446000     -6.450679000
1        5.524718000      2.653037000     -7.383767000
6        9.139403000     -4.088080000     -4.737619000
1        8.939971000     -5.011206000     -5.308349000
1        9.780783000     -3.439664000     -5.350791000
1        9.712927000     -4.388573000     -3.844074000
1       -0.624758000     -5.670433000     -2.804862000
6        0.324071000     -7.216827000     -1.005764000
1        1.135892000     -7.901684000     -0.707431000
1       -0.241722000     -7.722168000     -1.814025000
6       -2.229906000     -6.578302000      2.409338000
6       -2.331231000     -7.753254000      1.664764000
6       -1.517670000     -7.944348000      0.550434000
6       -0.586786000     -6.972025000      0.172596000
6       -0.491570000     -5.795993000      0.920252000
6       -1.311064000     -5.601063000      2.030905000
1       -2.871175000     -6.423371000      3.280393000
1       -3.053322000     -8.522526000      1.949660000
1       -1.608689000     -8.863792000     -0.036336000
1        0.221165000     -5.027070000      0.615219000
1       -1.231534000     -4.673901000      2.603978000
95
Me-Int5-Z
6        4.963139000     -0.575480000     -1.598435000
1        5.070113000     -1.215852000     -0.712857000
1        5.947975000     -0.122229000     -1.811541000
1        4.264468000      0.239319000     -1.358952000
6       -0.181578000     -2.411720000     -1.587958000
6        1.176683000     -2.911670000     -1.321090000
1       -0.545634000     -1.539821000     -1.033021000
1        1.183685000     -4.011316000     -1.382386000
1        1.483773000     -2.643589000     -0.286947000
6       -1.045002000     -2.925421000     -2.477837000
8       -0.664279000     -3.949081000     -3.308791000
1        2.791153000     -2.731183000     -3.627804000
27       2.786400000     -2.203266000     -2.313638000
15       3.967493000     -4.042173000     -2.106874000
15       1.856587000     -0.595557000     -3.478310000
7        5.495980000     -2.275672000     -3.289693000
7        4.414872000     -0.476253000     -3.962918000
6        4.468177000     -1.366659000     -2.818306000
6        5.501891000     -3.606701000     -3.039507000
6        6.545972000     -4.362830000     -3.495086000
1        6.602115000     -5.429754000     -3.284326000
6        7.594225000     -3.721476000     -4.279601000
6        7.437284000     -2.428753000     -4.699638000
1        8.178474000     -1.971911000     -5.360235000
6        6.272218000     -1.682826000     -4.325812000
6        5.598430000     -0.559620000     -4.740793000
6        5.723258000      0.457081000     -5.744954000
1        6.666216000      0.562417000     -6.286844000
6        4.657120000      1.256325000     -6.056966000
6        3.371429000      1.046908000     -5.404802000
1        2.483918000      1.560916000     -5.772557000
6        3.293877000      0.156325000     -4.368444000
6        0.912990000      0.769684000     -2.626298000
1       -0.105415000      0.347917000     -2.563390000
6        0.773517000     -1.257109000     -4.850863000
1        0.255949000     -2.075185000     -4.325777000
6        4.619023000     -4.743460000     -0.504460000
1        5.333451000     -5.531705000     -0.797770000
6        3.191859000     -5.536638000     -2.913361000
1        2.362322000     -5.754256000     -2.216861000
6        1.615748000     -1.868534000     -5.965728000
1        0.971214000     -2.474729000     -6.621846000
1        2.100166000     -1.091404000     -6.575065000
1        2.407440000     -2.523736000     -5.576098000
6       -0.273441000     -0.308860000     -5.416004000
1        0.183898000      0.524227000     -5.972100000
1       -0.911138000     -0.858981000     -6.126873000
1       -0.933968000      0.106403000     -4.641782000
6        0.873249000      2.106662000     -3.355175000
1        0.256999000      2.822092000     -2.786551000
1        1.883957000      2.531064000     -3.447814000
1        0.447521000      2.030924000     -4.363588000
6        1.443114000      0.942297000     -1.206319000
1        0.801473000      1.636821000     -0.641171000
1        1.477931000     -0.012305000     -0.661056000
1        2.458718000      1.367565000     -1.213348000
6        3.500186000     -5.357039000      0.330391000
1        3.018795000     -6.210491000     -0.168634000
1        3.902926000     -5.721404000      1.288980000
1        2.718142000     -4.615560000      0.556554000
6        5.382973000     -3.684297000      0.277120000
1        5.844347000     -4.133780000      1.170732000
1        6.184762000     -3.230071000     -0.323597000
1        4.709550000     -2.883341000      0.620631000
6        2.572784000     -5.205872000     -4.265201000
1        3.328324000     -4.819042000     -4.967643000
1        2.144375000     -6.120930000     -4.705062000
1        1.765580000     -4.468269000     -4.163854000
6        4.089343000     -6.764940000     -3.001062000
1        4.550834000     -7.037092000     -2.040956000
1        3.495617000     -7.630254000     -3.335834000
1        4.889940000     -6.611430000     -3.739324000
6        4.748838000      2.319723000     -7.107007000
1        4.004710000      2.154599000     -7.904946000
1        4.537871000      3.315784000     -6.681683000
1        5.744659000      2.351264000     -7.570756000
6        8.792836000     -4.536499000     -4.654502000
1        8.497578000     -5.452326000     -5.194848000
1        9.485928000     -3.972020000     -5.293941000
1        9.347219000     -4.865056000     -3.758594000
1       -2.056910000     -2.535488000     -2.642944000
6       -1.675294000     -4.830688000     -3.702059000
1       -1.274956000     -5.385080000     -4.567277000
1       -2.563275000     -4.272355000     -4.060566000
6       -2.837410000     -7.685601000     -0.685028000
6       -3.635807000     -7.487149000     -1.811475000
6       -3.265592000     -6.549454000     -2.772422000
6       -2.090271000     -5.806115000     -2.626941000
6       -1.296207000     -6.007513000     -1.495877000
6       -1.670081000     -6.940484000     -0.529824000
1       -3.129229000     -8.416528000      0.072899000
1       -4.556444000     -8.062054000     -1.938885000
1       -3.901087000     -6.391871000     -3.649487000
1       -0.387466000     -5.414968000     -1.372884000
1       -1.043424000     -7.082968000      0.354217000
95
Me-TS5-Z
6        4.663331000     -0.902989000     -1.477614000
1        4.602134000     -1.700723000     -0.725207000
1        5.689003000     -0.493389000     -1.454505000
1        3.974880000     -0.096280000     -1.190845000
6       -0.158542000     -3.386413000     -2.887322000
6        0.818983000     -2.873402000     -1.915706000
1       -0.706993000     -2.659135000     -3.496742000
1        1.034829000     -3.638559000     -1.153387000
1        0.388384000     -1.997744000     -1.396945000
6       -0.473483000     -4.664896000     -3.144827000
8        0.150747000     -5.705954000     -2.501263000
1        2.744546000     -2.527396000     -4.090759000
27       2.598395000     -2.232106000     -2.710687000
15       3.699541000     -4.151404000     -2.691323000
15       1.868377000     -0.387835000     -3.657666000
7        5.400386000     -2.271809000     -3.379537000
7        4.466346000     -0.332897000     -3.838949000
6        4.340837000     -1.419060000     -2.889759000
6        5.363435000     -3.621716000     -3.313339000
6        6.455985000     -4.331578000     -3.730236000
1        6.477894000     -5.418593000     -3.668868000
6        7.600196000     -3.613546000     -4.276478000
6        7.514132000     -2.269253000     -4.518313000
1        8.340648000     -1.743576000     -5.002659000
6        6.321582000     -1.548577000     -4.184437000
6        5.737065000     -0.338305000     -4.473017000
6        6.012201000      0.827348000     -5.260744000
1        7.016810000      0.975834000     -5.664165000
6        5.017364000      1.722289000     -5.548064000
6        3.654531000      1.469912000     -5.095573000
1        2.834877000      2.085180000     -5.465708000
6        3.423438000      0.419084000     -4.250709000
6        0.901656000      0.875226000     -2.679992000
1       -0.129718000      0.478938000     -2.726125000
6        0.905066000     -0.736592000     -5.228239000
1        0.300175000     -1.601794000     -4.910094000
6        4.128796000     -5.160676000     -1.180426000
1        4.905674000     -5.865471000     -1.523978000
6        3.064501000     -5.435607000     -3.882814000
1        2.109926000     -5.714806000     -3.405349000
6        1.837967000     -1.202986000     -6.341738000
1        1.246456000     -1.643209000     -7.159947000
1        2.419752000     -0.361989000     -6.746748000
1        2.552746000     -1.961909000     -5.994874000
6       -0.034616000      0.350121000     -5.730829000
1        0.518610000      1.231528000     -6.089516000
1       -0.609952000     -0.038711000     -6.586415000
1       -0.759754000      0.676852000     -4.972137000
6        0.929768000      2.303352000     -3.212610000
1        0.294067000      2.946441000     -2.582533000
1        1.953046000      2.705790000     -3.177963000
1        0.569263000      2.389833000     -4.244401000
6        1.354689000      0.852511000     -1.222776000
1        0.682602000      1.471933000     -0.608252000
1        1.361532000     -0.163404000     -0.803435000
1        2.367358000      1.272942000     -1.123255000
6        2.934051000     -5.947262000     -0.654817000
1        2.526869000     -6.645435000     -1.398400000
1        3.233926000     -6.531598000      0.229808000
1        2.112456000     -5.280442000     -0.355547000
6        4.740922000     -4.281454000     -0.099298000
1        5.068523000     -4.901192000      0.750486000
1        5.617169000     -3.727846000     -0.467953000
1        4.005834000     -3.556617000      0.285035000
6        2.742275000     -4.838425000     -5.246530000
1        3.632432000     -4.385232000     -5.712951000
1        2.379278000     -5.632441000     -5.918786000
1        1.955884000     -4.076370000     -5.171071000
6        3.935793000     -6.677915000     -4.027120000
1        4.200091000     -7.140320000     -3.065431000
1        3.392040000     -7.435847000     -4.613579000
1        4.864951000     -6.451229000     -4.570376000
6        5.268708000      2.944302000     -6.375710000
1        4.623407000      2.957687000     -7.270860000
1        5.038238000      3.862307000     -5.808369000
1        6.314289000      3.003843000     -6.708773000
6        8.828004000     -4.400234000     -4.616015000
1        8.593753000     -5.217381000     -5.319629000
1        9.604047000     -3.769488000     -5.071766000
1        9.257751000     -4.873381000     -3.716511000
1       -1.209120000     -4.960706000     -3.902756000
6       -0.652820000     -6.822143000     -2.245154000
1        0.037612000     -7.632706000     -1.956400000
1       -1.167439000     -7.152643000     -3.169659000
6       -3.520592000     -6.291851000      0.930958000
6       -3.659996000     -7.343129000      0.025136000
6       -2.741680000     -7.496503000     -1.010851000
6       -1.668479000     -6.611160000     -1.148767000
6       -1.535229000     -5.558430000     -0.240340000
6       -2.458578000     -5.400021000      0.791882000
1       -4.243094000     -6.165617000      1.740912000
1       -4.493222000     -8.043641000      0.121950000
1       -2.861890000     -8.316995000     -1.725201000
1       -0.708744000     -4.854595000     -0.358170000
1       -2.347293000     -4.568618000      1.492425000
95
Me-Int6-Z
6        6.054052000     -0.658188000     -2.353871000
1        6.468365000     -1.250377000     -1.531193000
1        6.889294000     -0.214819000     -2.925381000
1        5.459429000      0.153764000     -1.920813000
6        2.954012000     -2.939659000     -0.551213000
6        1.813304000     -2.948429000     -1.357401000
1        3.355018000     -3.902843000     -0.233755000
1        1.157999000     -2.074471000     -1.393111000
1        1.321909000     -3.904798000     -1.553469000
6        3.775102000     -1.788617000     -0.399379000
8        3.208989000     -0.547134000     -0.129106000
1        3.311089000     -2.957010000     -3.705296000
27       3.623128000     -2.387071000     -2.382805000
15       4.878048000     -4.194288000     -2.457339000
15       2.436327000     -0.775496000     -3.357682000
7        6.050264000     -2.462275000     -3.980456000
7        4.808941000     -0.704022000     -4.424083000
6        5.182169000     -1.521253000     -3.269659000
6        6.101698000     -3.790138000     -3.754705000
6        6.979421000     -4.568753000     -4.455268000
1        7.053758000     -5.639805000     -4.268710000
6        7.825127000     -3.941456000     -5.462119000
6        7.599461000     -2.640453000     -5.817681000
1        8.170931000     -2.184003000     -6.629756000
6        6.559999000     -1.887712000     -5.178101000
6        5.792959000     -0.784795000     -5.446441000
6        5.683081000      0.203567000     -6.478572000
1        6.496931000      0.319750000     -7.198367000
6        4.547275000      0.955798000     -6.589011000
6        3.429852000      0.707586000     -5.691581000
1        2.474331000      1.193343000     -5.874046000
6        3.598986000     -0.145983000     -4.634490000
6        1.849954000      0.750556000     -2.430837000
1        1.534338000      0.313484000     -1.469346000
6        0.885015000     -1.359027000     -4.259319000
1        0.115193000     -1.235108000     -3.475449000
6        6.024421000     -4.797023000     -1.096198000
1        6.546321000     -5.634455000     -1.588906000
6        4.006384000     -5.762542000     -2.996363000
1        3.121389000     -5.772975000     -2.333022000
6        0.921911000     -2.829060000     -4.653257000
1       -0.050853000     -3.112917000     -5.086741000
1        1.692659000     -3.007222000     -5.418791000
1        1.135973000     -3.485112000     -3.803098000
6        0.473987000     -0.545098000     -5.484033000
1        1.179548000     -0.714800000     -6.309620000
1       -0.520955000     -0.879244000     -5.819660000
1        0.415265000      0.533756000     -5.306066000
6        0.689737000      1.547957000     -3.012056000
1        0.410944000      2.337805000     -2.295407000
1        0.970471000      2.052337000     -3.949281000
1       -0.210097000      0.944746000     -3.194688000
6        3.030574000      1.671748000     -2.148439000
1        2.710605000      2.491736000     -1.485272000
1        3.837529000      1.132322000     -1.641858000
1        3.420359000      2.115057000     -3.077596000
6        5.325419000     -5.329958000      0.151417000
1        4.462404000     -5.975414000     -0.071730000
1        6.034967000     -5.925931000      0.747631000
1        4.978919000     -4.509677000      0.797124000
6        7.077669000     -3.759951000     -0.730634000
1        7.812674000     -4.206152000     -0.041718000
1        7.620930000     -3.396875000     -1.614500000
1        6.631552000     -2.894794000     -0.219130000
6        3.518795000     -5.638751000     -4.435676000
1        4.368321000     -5.651530000     -5.135266000
1        2.855310000     -6.482792000     -4.681374000
1        2.967065000     -4.704843000     -4.596541000
6        4.772281000     -7.068153000     -2.805992000
1        5.060293000     -7.260146000     -1.764068000
1        4.140060000     -7.910067000     -3.130285000
1        5.682068000     -7.094425000     -3.424284000
6        4.383433000      1.996559000     -7.652551000
1        3.504182000      1.783802000     -8.284459000
1        4.218767000      2.993897000     -7.209915000
1        5.266081000      2.055766000     -8.304709000
6        8.885424000     -4.772152000     -6.115242000
1        8.453113000     -5.675553000     -6.578860000
1        9.419349000     -4.211310000     -6.895187000
1        9.628692000     -5.121910000     -5.378152000
1        4.730711000     -1.936167000      0.118614000
6        3.071143000     -0.287002000      1.246774000
1        2.524489000      0.668746000      1.316008000
1        2.449464000     -1.065396000      1.728798000
6        6.867149000      0.035157000      3.272336000
6        5.833036000     -0.700543000      3.846681000
6        4.606272000     -0.809279000      3.191304000
6        4.393885000     -0.175554000      1.965457000
6        5.438210000      0.562751000      1.396745000
6        6.666761000      0.664887000      2.042808000
1        7.831750000      0.115297000      3.779307000
1        5.984124000     -1.202237000      4.805712000
1        3.801499000     -1.402379000      3.635544000
1        5.283209000      1.046258000      0.429446000
1        7.475066000      1.239491000      1.583892000
95
Me-TS6-Z
6        4.033271000     -0.873317000     -1.580054000
1        4.846451000     -0.126735000     -1.527553000
1        3.080295000     -0.358648000     -1.410645000
1        4.181350000     -1.601430000     -0.769644000
6        1.112013000     -3.613095000     -1.201989000
6        1.055656000     -4.221065000     -2.538690000
1        1.899619000     -3.923074000     -0.511545000
1        0.091534000     -4.050840000     -3.033665000
1        1.275561000     -5.297689000     -2.525076000
6        0.288235000     -2.657517000     -0.721316000
1        2.000111000     -3.954645000     -3.867724000
27       2.592754000     -2.945711000     -3.004516000
15       4.267140000     -4.358808000     -2.624981000
15       1.588161000     -1.449850000     -4.298634000
7        5.392214000     -2.097147000     -3.160161000
7        4.036031000     -0.589400000     -4.012042000
6        4.044096000     -1.585116000     -2.944291000
6        5.785715000     -3.344444000     -2.859392000
6        7.116240000     -3.666673000     -2.907609000
1        7.464802000     -4.670140000     -2.664421000
6        8.064835000     -2.640822000     -3.322059000
6        7.614684000     -1.436410000     -3.788354000
1        8.322644000     -0.689264000     -4.154765000
6        6.207429000     -1.148196000     -3.825883000
6        5.362097000     -0.219392000     -4.379304000
6        5.449151000      0.878352000     -5.299133000
1        6.419478000      1.342807000     -5.492284000
6        4.340231000      1.288856000     -5.985328000
6        3.072475000      0.593858000     -5.796638000
1        2.232568000      0.803140000     -6.459134000
6        2.969682000     -0.336469000     -4.799200000
6        0.251114000     -0.285279000     -3.695109000
1       -0.543004000     -0.980252000     -3.377062000
6        0.909097000     -2.003302000     -5.944278000
1        0.702226000     -1.072372000     -6.497690000
6        4.630572000     -5.320885000     -1.070488000
1        5.593396000     -5.826355000     -1.257398000
6        4.426567000     -5.621147000     -3.999472000
1        3.412158000     -6.057219000     -4.044076000
6       -0.391691000     -2.777508000     -5.766739000
1       -0.806239000     -3.052235000     -6.749892000
1       -0.217521000     -3.710288000     -5.208922000
1       -1.160923000     -2.203109000     -5.229789000
6        1.931181000     -2.806317000     -6.733622000
1        2.127388000     -3.772470000     -6.247010000
1        1.549765000     -3.008816000     -7.747505000
1        2.886124000     -2.269041000     -6.829864000
6       -0.298326000      0.682133000     -4.734934000
1       -1.090192000      1.300992000     -4.281610000
1        0.487176000      1.364256000     -5.094045000
1       -0.741907000      0.175269000     -5.603626000
6        0.733985000      0.462721000     -2.460262000
1       -0.078183000      1.085679000     -2.051564000
1        1.061721000     -0.230362000     -1.673822000
1        1.576069000      1.130574000     -2.702858000
6        3.565209000     -6.378291000     -0.799968000
1        3.424003000     -7.060627000     -1.651359000
1        3.849657000     -6.990371000      0.070985000
1        2.589407000     -5.923281000     -0.575696000
6        4.817265000     -4.372415000      0.107236000
1        5.066150000     -4.938742000      1.019036000
1        5.631521000     -3.657044000     -0.080831000
1        3.901781000     -3.795741000      0.312375000
6        4.693760000     -4.878222000     -5.305144000
1        5.734965000     -4.523105000     -5.339066000
1        4.527753000     -5.542094000     -6.168252000
1        4.039455000     -4.002032000     -5.405168000
6        5.442667000     -6.734693000     -3.788541000
1        5.241162000     -7.345214000     -2.897110000
1        5.432673000     -7.411218000     -4.658549000
1        6.461486000     -6.326855000     -3.708554000
6        4.389619000      2.411800000     -6.974118000
1        4.058907000      2.076415000     -7.972207000
1        3.713508000      3.232729000     -6.678847000
1        5.403418000      2.824947000     -7.072048000
6        9.524436000     -2.969741000     -3.269119000
1        9.749422000     -3.870436000     -3.865807000
1       10.143646000     -2.145089000     -3.648998000
1        9.843328000     -3.189904000     -2.235872000
1        0.422552000     -2.229518000      0.278912000
8       -0.776179000     -2.196453000     -1.419986000
6       -1.706927000     -1.438747000     -0.690047000
1       -2.348554000     -0.953044000     -1.443419000
1       -1.196136000     -0.630800000     -0.133304000
6       -4.170274000     -3.775932000      1.962368000
6       -3.971215000     -2.417384000      2.205180000
6       -3.159176000     -1.668789000      1.356057000
6       -2.546925000     -2.265613000      0.250419000
6       -2.748596000     -3.627895000      0.012706000
6       -3.554462000     -4.378472000      0.866445000
1       -4.801094000     -4.366021000      2.631347000
1       -4.443907000     -1.939318000      3.066562000
1       -2.996100000     -0.605729000      1.557658000
1       -2.259711000     -4.096771000     -0.843924000
1       -3.701492000     -5.444076000      0.674191000
95
Me-Int7-Z
6        4.729421000     -0.758502000     -0.803207000
1        4.912364000     -1.582836000     -0.099637000
1        5.628501000     -0.115591000     -0.821637000
1        3.884476000     -0.160378000     -0.428564000
27       2.782874000     -2.385666000     -2.068792000
15       4.292711000     -4.100046000     -1.970843000
15       1.864341000     -0.552119000     -3.006339000
7        5.603521000     -1.981770000     -2.723129000
7        4.419113000     -0.195958000     -3.145481000
6        4.422679000     -1.307119000     -2.208362000
6        5.847648000     -3.290834000     -2.561057000
6        7.087756000     -3.788176000     -2.866002000
1        7.319909000     -4.844960000     -2.738912000
6        8.105883000     -2.871714000     -3.363879000
6        7.791821000     -1.568002000     -3.631107000
1        8.547385000     -0.892378000     -4.038840000
6        6.463854000     -1.074882000     -3.395901000
6        5.719364000      0.047622000     -3.663987000
6        5.868988000      1.305030000     -4.341197000
1        6.863714000      1.625687000     -4.659840000
6        4.776839000      2.082485000     -4.608941000
6        3.441009000      1.630404000     -4.236106000
1        2.565131000      2.169845000     -4.594533000
6        3.317700000      0.481491000     -3.498934000
6        0.782079000      0.576509000     -1.970995000
1        1.328268000      0.571029000     -1.009830000
6        0.998473000     -0.707041000     -4.667769000
1        0.558931000      0.288083000     -4.860937000
6        4.961515000     -5.212188000     -0.633400000
1        5.769707000     -5.777172000     -1.129627000
6        3.870056000     -5.252830000     -3.374881000
1        2.994293000     -5.795244000     -2.983844000
6       -0.112033000     -1.753653000     -4.662198000
1       -0.639524000     -1.733238000     -5.629213000
1        0.307427000     -2.762502000     -4.534483000
1       -0.860214000     -1.598295000     -3.874618000
6        1.994982000     -1.023772000     -5.780818000
1        2.529028000     -1.963711000     -5.578954000
1        1.454452000     -1.146594000     -6.732997000
1        2.742734000     -0.230955000     -5.908772000
6       -0.609173000     -0.006231000     -1.730725000
1       -1.108249000      0.549398000     -0.921019000
1       -1.239740000      0.097315000     -2.626758000
1       -0.593996000     -1.067487000     -1.445570000
6        0.681948000      2.018779000     -2.449267000
1        0.047710000      2.594857000     -1.755693000
1        1.664302000      2.504758000     -2.500853000
1        0.213426000      2.083835000     -3.444661000
6        3.923127000     -6.191866000     -0.105544000
1        3.518199000     -6.840476000     -0.897158000
1        4.377475000     -6.844095000      0.657134000
1        3.090183000     -5.653818000      0.368451000
6        5.582040000     -4.383268000      0.483665000
1        6.050956000     -5.045077000      1.228950000
1        6.355474000     -3.700851000      0.101420000
1        4.819275000     -3.795461000      1.011224000
6        3.406699000     -4.384526000     -4.538482000
1        4.239911000     -3.790331000     -4.946279000
1        2.995575000     -5.000521000     -5.354487000
1        2.623569000     -3.683929000     -4.197387000
6        4.928894000     -6.262276000     -3.786123000
1        5.245548000     -6.906136000     -2.951831000
1        4.527601000     -6.921017000     -4.573602000
1        5.818326000     -5.758683000     -4.192385000
6        4.898180000      3.395067000     -5.318749000
1        4.296435000      3.402644000     -6.243947000
1        4.520106000      4.221169000     -4.692161000
1        5.939753000      3.619630000     -5.588008000
6        9.481185000     -3.414225000     -3.599758000
1        9.456872000     -4.258790000     -4.309692000
1       10.159642000     -2.649076000     -4.002272000
1        9.918942000     -3.803218000     -2.664432000
6        0.997268000     -3.408397000     -1.748345000
6        1.490085000     -2.717834000     -0.630508000
1        0.228633000     -2.876184000     -2.313144000
6        0.829276000     -4.900091000     -1.781302000
1        1.594601000     -5.414552000     -1.187707000
1        0.868731000     -5.293573000     -2.809556000
1       -0.151888000     -5.196174000     -1.366469000
1        1.099653000     -1.726924000     -0.352493000
8        1.948715000     -3.425241000      0.453258000
6        2.397971000     -2.640863000      1.525509000
1        1.606690000     -1.916623000      1.810690000
1        3.279848000     -2.045175000      1.231412000
6        3.331938000     -5.117118000      4.920376000
6        4.025326000     -3.926543000      4.707907000
6        3.728061000     -3.133519000      3.601522000
6        2.729844000     -3.514754000      2.700544000
6        2.035502000     -4.707612000      2.921428000
6        2.337941000     -5.505344000      4.022780000
1        3.569439000     -5.744344000      5.782901000
1        4.810677000     -3.617793000      5.402044000
1        4.287123000     -2.209284000      3.428416000
1        1.263590000     -5.009331000      2.210777000
1        1.792744000     -6.439112000      4.181441000
95
Me-TS7-Z
6        4.456573000     -0.977528000     -1.144399000
1        3.804547000     -1.220396000     -0.291957000
1        5.469977000     -1.325879000     -0.905243000
1        4.469661000      0.114775000     -1.263449000
27       2.973534000     -2.206799000     -2.191011000
15       4.293581000     -4.057404000     -2.304830000
15       2.031590000     -0.453045000     -3.201223000
7        5.646553000     -2.088054000     -3.335142000
7        4.545744000     -0.305300000     -3.741941000
6        4.433827000     -1.490924000     -3.027495000
6        5.896305000     -3.361484000     -2.941922000
6        7.164312000     -3.840126000     -3.092104000
1        7.415218000     -4.856297000     -2.785274000
6        8.194723000     -2.992291000     -3.668763000
6        7.890024000     -1.720701000     -4.086071000
1        8.662867000     -1.086804000     -4.526204000
6        6.570847000     -1.207181000     -3.940590000
6        5.855189000     -0.054141000     -4.211179000
6        6.048018000      1.222876000     -4.806070000
1        7.039020000      1.494205000     -5.176450000
6        5.002906000      2.105487000     -4.918171000
6        3.680509000      1.742813000     -4.435508000
1        2.851649000      2.430376000     -4.596411000
6        3.482967000      0.532489000     -3.836832000
6        1.052659000      0.750722000     -2.145039000
1        1.653200000      0.748158000     -1.217925000
6        1.064722000     -0.611917000     -4.810207000
1        0.619350000      0.383406000     -4.992137000
6        4.955066000     -5.136432000     -0.928646000
1        5.781221000     -5.707133000     -1.387114000
6        3.874659000     -5.291783000     -3.655954000
1        2.975693000     -5.790070000     -3.259473000
6       -0.043395000     -1.657411000     -4.736408000
1       -0.598030000     -1.671614000     -5.688374000
1        0.384602000     -2.658930000     -4.581893000
1       -0.768746000     -1.472403000     -3.933502000
6        2.008985000     -0.949157000     -5.961909000
1        2.590668000     -1.855877000     -5.735576000
1        1.425490000     -1.142566000     -6.876115000
1        2.716896000     -0.137906000     -6.175486000
6       -0.335160000      0.207488000     -1.809977000
1       -0.784263000      0.813599000     -1.007100000
1       -1.008495000      0.274037000     -2.678442000
1       -0.318253000     -0.835863000     -1.467134000
6        0.953111000      2.184564000     -2.647209000
1        0.323527000      2.773843000     -1.960480000
1        1.934638000      2.671810000     -2.697534000
1        0.482922000      2.240547000     -3.642559000
6        3.921940000     -6.120191000     -0.396088000
1        3.537805000     -6.790126000     -1.180491000
1        4.374887000     -6.750528000      0.385745000
1        3.077116000     -5.584202000      0.056727000
6        5.533259000     -4.262332000      0.176740000
1        5.921673000     -4.889799000      0.994630000
1        6.354757000     -3.630860000     -0.191841000
1        4.761072000     -3.606848000      0.598097000
6        3.478194000     -4.528037000     -4.912007000
1        4.343210000     -3.998670000     -5.343764000
1        3.087314000     -5.216909000     -5.677837000
1        2.712435000     -3.774837000     -4.675683000
6        4.933584000     -6.345905000     -3.938922000
1        5.170639000     -6.958317000     -3.056579000
1        4.575896000     -7.030629000     -4.725037000
1        5.865521000     -5.887146000     -4.303630000
6        5.176307000      3.455817000     -5.542763000
1        4.507591000      3.582514000     -6.411057000
1        4.924320000      4.259324000     -4.830043000
1        6.208377000      3.616623000     -5.883956000
6        9.577268000     -3.553267000     -3.798243000
1        9.580127000     -4.465584000     -4.418532000
1       10.268911000     -2.830949000     -4.253587000
1        9.983382000     -3.839781000     -2.813391000
6        1.195576000     -3.117101000     -1.891303000
6        1.701858000     -2.580761000     -0.681977000
1        0.410251000     -2.516869000     -2.354990000
6        0.936743000     -4.587274000     -2.067169000
1        1.685361000     -5.202465000     -1.553603000
1        0.918224000     -4.877066000     -3.129476000
1       -0.045759000     -4.860379000     -1.639817000
1        1.274702000     -1.653624000     -0.270109000
8        2.066988000     -3.475519000      0.325256000
6        2.414739000     -2.885856000      1.539990000
1        3.315231000     -2.248874000      1.440303000
1        1.596848000     -2.214845000      1.882099000
6        3.086423000     -5.936303000      4.506038000
6        2.065442000     -6.080092000      3.566076000
6        1.851203000     -5.093819000      2.606867000
6        2.658679000     -3.952304000      2.570362000
6        3.682790000     -3.818310000      3.510806000
6        3.893991000     -4.801008000      4.477059000
1        3.254883000     -6.711257000      5.257753000
1        1.430936000     -6.969891000      3.580649000
1        1.061563000     -5.204740000      1.860696000
1        4.330507000     -2.937423000      3.479231000
1        4.701059000     -4.683333000      5.204384000
95
Me-Int8-Z5
6       18.061519000      1.423428000      1.778804000
1       18.343511000      0.463913000      1.306960000
1       17.679356000      2.079117000      0.982781000
1       18.980695000      1.907311000      2.137464000
27      16.788144000      1.316241000      3.359506000
15      18.347254000      0.168737000      4.525700000
15      14.932532000      1.722618000      2.168165000
7       16.904873000     -1.583484000      3.248741000
7       15.123233000     -0.866164000      2.378471000
6       16.198376000     -0.430946000      3.091870000
6       18.130294000     -1.551775000      3.858825000
6       18.834259000     -2.715490000      3.908100000
1       19.824671000     -2.734382000      4.366250000
6       18.287681000     -3.935833000      3.354623000
6       17.048063000     -3.922865000      2.758959000
1       16.629460000     -4.836373000      2.331981000
6       16.315409000     -2.713474000      2.664767000
6       15.128250000     -2.242735000      2.102749000
6       14.016603000     -2.741230000      1.380787000
1       13.951708000     -3.811214000      1.172914000
6       13.032568000     -1.885480000      0.941035000
6       13.167635000     -0.463288000      1.168719000
1       12.428133000      0.217382000      0.742173000
6       14.226053000      0.033740000      1.863808000
6       15.112780000      2.367047000      0.408194000
1       15.879642000      3.153179000      0.530269000
6       13.429189000      2.623922000      2.817582000
1       12.674512000      2.513121000      2.020356000
6       20.206552000      0.328767000      4.578255000
1       20.540280000     -0.536035000      5.176387000
6       17.943021000     -0.210733000      6.329599000
1       18.059337000      0.768889000      6.813607000
6       13.685620000      4.116922000      3.021960000
1       12.731856000      4.635835000      3.209885000
1       14.342720000      4.303559000      3.881642000
1       14.155826000      4.592667000      2.148939000
6       12.889957000      1.938555000      4.068925000
1       13.653870000      1.872639000      4.857290000
1       12.029403000      2.499856000      4.467388000
1       12.553976000      0.914470000      3.850172000
6       13.873172000      2.978676000     -0.232366000
1       14.122400000      3.319194000     -1.250621000
1       13.062348000      2.239525000     -0.333838000
1       13.480075000      3.846465000      0.312904000
6       15.678988000      1.272854000     -0.496533000
1       16.088343000      1.722202000     -1.415255000
1       16.483686000      0.705254000     -0.013188000
1       14.888748000      0.565729000     -0.790172000
6       20.593435000      1.610602000      5.308702000
1       20.245628000      1.613646000      6.353343000
1       21.689727000      1.719778000      5.325986000
1       20.156721000      2.485687000      4.803271000
6       20.874375000      0.227900000      3.212007000
1       21.964105000      0.130416000      3.346015000
1       20.523407000     -0.643660000      2.640394000
1       20.685707000      1.120321000      2.603014000
6       16.479633000     -0.621087000      6.445649000
1       16.318882000     -1.635402000      6.044779000
1       16.170810000     -0.630660000      7.503188000
1       15.834929000      0.071719000      5.884312000
6       18.858140000     -1.203141000      7.031609000
1       19.900311000     -0.857859000      7.093154000
1       18.507594000     -1.353679000      8.065625000
1       18.844852000     -2.188511000      6.539952000
6       11.834046000     -2.379332000      0.190328000
1       10.901881000     -2.143321000      0.730177000
1       11.758453000     -1.900113000     -0.799863000
1       11.870238000     -3.466894000      0.038826000
6       19.103722000     -5.188313000      3.449049000
1       19.325529000     -5.440049000      4.499451000
1       18.586110000     -6.045400000      2.996853000
1       20.073884000     -5.068467000      2.938957000
6       16.366308000      2.718152000      4.821183000
6       17.094890000      3.217068000      3.688897000
1       15.296456000      2.936102000      4.818766000
8       18.416329000      3.663931000      3.848653000
6       16.940745000      2.863733000      6.205822000
1       18.033216000      2.742993000      6.211107000
1       16.504816000      2.156897000      6.928336000
1       16.739277000      3.877064000      6.603467000
1       16.565706000      3.840012000      2.953476000
6       18.521334000      5.059457000      3.875055000
1       19.579217000      5.284365000      4.096596000
1       17.915641000      5.492482000      4.695182000
6       17.388914000      6.895968000      0.132578000
6       18.063321000      5.673668000      0.145658000
6       18.434127000      5.089046000      1.353688000
6       18.127980000      5.713167000      2.568350000
6       17.447511000      6.932382000      2.547062000
6       17.084589000      7.525942000      1.337665000
1       17.097379000      7.353914000     -0.815911000
1       18.300884000      5.169169000     -0.794634000
1       18.935720000      4.119034000      1.370476000
1       17.186582000      7.418697000      3.491897000
1       16.550645000      8.479658000      1.338194000
95
Me-TSRE-Z
6        5.435308000     -0.386452000     -1.573163000
1        6.111193000     -0.833049000     -0.832224000
1        6.051001000      0.084145000     -2.360853000
1        4.854256000      0.405457000     -1.078472000
6        1.446336000     -2.401103000      1.569796000
6        2.768878000     -2.823145000      1.057001000
1        1.362320000     -1.461289000      2.125374000
1        2.951951000     -3.871235000      1.338908000
1        3.580902000     -2.208624000      1.502455000
6        0.311519000     -3.093125000      1.396838000
8        0.271613000     -4.195370000      0.592703000
1        2.467352000     -3.254047000     -0.509319000
27       3.473083000     -2.259623000     -0.727157000
15       4.920461000     -3.914063000     -0.963088000
15       1.862573000     -0.933145000     -1.450920000
7        5.257186000     -2.358957000     -3.012855000
7        3.723252000     -0.806036000     -3.240134000
6        4.493823000     -1.441336000     -2.184293000
6        5.692595000     -3.565834000     -2.603844000
6        6.523354000     -4.289769000     -3.416279000
1        6.910551000     -5.260177000     -3.108332000
6        6.889013000     -3.735033000     -4.715332000
6        6.294791000     -2.589094000     -5.167679000
1        6.525710000     -2.208363000     -6.165621000
6        5.335495000     -1.896105000     -4.354814000
6        4.375498000     -0.922747000     -4.495125000
6        3.836052000     -0.080223000     -5.525286000
1        4.356782000     -0.004994000     -6.482907000
6        2.664531000      0.596791000     -5.324290000
6        1.927862000      0.442843000     -4.075763000
1        0.928477000      0.863834000     -3.977909000
6        2.500483000     -0.276398000     -3.059774000
6        1.255025000      0.509267000     -0.431032000
1        0.490994000      0.038786000      0.213836000
6        0.363406000     -1.914179000     -1.981952000
1        0.233009000     -2.602625000     -1.131681000
6        6.375404000     -4.252130000      0.155183000
1        6.956372000     -5.047828000     -0.341371000
6        4.120071000     -5.592381000     -1.113284000
1        3.635098000     -5.702487000     -0.126998000
6        0.728789000     -2.742690000     -3.210469000
1       -0.008811000     -3.547744000     -3.355847000
1        0.744817000     -2.117969000     -4.115935000
1        1.722401000     -3.200866000     -3.108850000
6       -0.935770000     -1.152623000     -2.192911000
1       -0.860598000     -0.445183000     -3.033131000
1       -1.738388000     -1.866205000     -2.441473000
1       -1.255436000     -0.601870000     -1.296468000
6        0.633780000      1.669775000     -1.198547000
1        0.274143000      2.434651000     -0.490713000
1        1.377703000      2.142631000     -1.856514000
1       -0.217780000      1.365889000     -1.819674000
6        2.392857000      1.005260000      0.456910000
1        2.022380000      1.754537000      1.174835000
1        2.863648000      0.187013000      1.020806000
1        3.177221000      1.488655000     -0.146473000
6        5.906575000     -4.742961000      1.520508000
1        5.295672000     -5.655438000      1.461880000
1        6.774781000     -4.963660000      2.162337000
1        5.302654000     -3.976923000      2.031033000
6        7.263840000     -3.022570000      0.276601000
1        8.154333000     -3.256272000      0.881941000
1        7.607681000     -2.668791000     -0.706664000
1        6.731083000     -2.197284000      0.774830000
6        3.022943000     -5.571242000     -2.168756000
1        3.431343000     -5.341386000     -3.165916000
1        2.534937000     -6.557935000     -2.223502000
1        2.256889000     -4.823239000     -1.927379000
6        5.064652000     -6.767520000     -1.324434000
1        5.841154000     -6.844185000     -0.550338000
1        4.489494000     -7.707627000     -1.303423000
1        5.555930000     -6.709207000     -2.306989000
6        2.072979000      1.476437000     -6.381839000
1        1.056786000      1.141710000     -6.652553000
1        1.975914000      2.515763000     -6.023781000
1        2.683760000      1.485632000     -7.295467000
6        7.888937000     -4.483547000     -5.540889000
1        7.556459000     -5.520179000     -5.722543000
1        8.056075000     -4.003259000     -6.515224000
1        8.860873000     -4.552060000     -5.022444000
1       -0.652728000     -2.784476000      1.824764000
6       -0.138239000     -5.408483000      1.197451000
1       -0.939437000     -5.212328000      1.933471000
1       -0.557389000     -6.030283000      0.393359000
6        3.310697000     -7.290984000      2.962272000
6        2.839342000     -7.716399000      1.721224000
6        1.705951000     -7.123477000      1.166905000
6        1.023775000     -6.109878000      1.846588000
6        1.497269000     -5.700193000      3.098622000
6        2.636689000     -6.281289000      3.649849000
1        4.201774000     -7.749805000      3.397373000
1        3.360003000     -8.509623000      1.179181000
1        1.346574000     -7.446632000      0.185786000
1        0.973778000     -4.907228000      3.638285000
1        3.000237000     -5.947165000      4.624474000
