# Supplementary material for: N2 Dissociation vs Reversible 1,2-Methyl Migration in PCNHCP Cobalt(I) Complexes in the Stereoselective Isomerization (E/Z) of Allyl Ethers
Source: JACS Au. 2024 Sep 18;4(11):4234–48. doi: 10.1021/jacsau.4c00529 (PMC11600169; doi:10.1021/jacsau.4c00529)
Supplement: Supplementary file 3 — au4c00529_si_003.zip [file au4c00529_si_003.zip › final_with_N2.xyz]

23
ether
6       -1.505054000     -0.202108000      0.717581000
6       -1.635802000     -1.307210000     -0.014355000
1       -0.733182000     -0.113672000      1.486286000
1       -2.168835000      0.657659000      0.578679000
6       -2.691407000     -1.520015000     -1.047455000
1       -3.251158000     -0.579838000     -1.231254000
8       -2.099670000     -1.994345000     -2.223357000
1       -3.430711000     -2.262013000     -0.672186000
1       -0.953415000     -2.152750000      0.132256000
6       -3.016573000     -2.313538000     -3.221622000
1       -3.646545000     -1.431454000     -3.468512000
1       -3.716861000     -3.102779000     -2.873271000
6       -1.028009000     -3.629603000     -6.807483000
6       -2.416385000     -3.715808000     -6.697953000
6       -3.051732000     -3.295548000     -5.532995000
6       -2.310245000     -2.780782000     -4.464170000
6       -0.921776000     -2.696746000     -4.578159000
6       -0.285300000     -3.120581000     -5.744665000
1       -0.527672000     -3.961191000     -7.720453000
1       -3.007636000     -4.116404000     -7.525082000
1       -4.140595000     -3.369925000     -5.451767000
1       -0.350579000     -2.297604000     -3.738963000
1        0.802721000     -3.051559000     -5.821978000
2
N2
7        0.216628000     -3.555620000     -0.405235000
7        0.263572000     -4.644880000     -0.277265000
70
Co-N2-Int1
Co      0.037213 -1.239501 -0.002832
P       -2.171769 -0.921954 -0.073952
P       2.241569 -0.890490 0.067709
N       -1.039552 1.427640 -0.045541
N       1.075852 1.442754 0.039121
C       0.024149 0.595463 -0.003085
C       -2.319013 0.927735 -0.104805
C       -3.331518 1.834854 -0.181779
H       -4.365450 1.491858 -0.251496
C       -3.064004 3.253585 -0.178646
C       -1.762829 3.702106 -0.101119
H       -1.545309 4.771508 -0.096975
C       -0.695303 2.776539 -0.035512
C       0.712375 2.786595 0.028778
C       1.766566 3.727334 0.094211
H       1.533789 4.793518 0.089802
C       3.074014 3.297475 0.171876
C       3.361765 1.882708 0.175307
H       4.400489 1.554534 0.245138
C       2.362335 0.961188 0.098475
C       3.163148 -1.402964 -1.456376
H       3.055151 -2.502889 -1.437926
C       3.243965 -1.408699 1.534031
H       4.226241 -0.914580 1.435395
C       -3.165811 -1.454526 -1.540861
H       -4.155252 -0.974844 -1.442606
C       -3.086747 -1.447766 1.449535
H       -2.963025 -2.546032 1.430955
C       3.438527 -2.920929 1.534932
H       4.023874 -3.219683 2.417865
H       2.474595 -3.450150 1.585479
H       3.979157 -3.279319 0.646690
C       2.558806 -0.912323 2.802906
H       1.561249 -1.365853 2.913589
H       3.155287 -1.185289 3.686761
H       2.436953 0.181364 2.805881
C       4.642262 -1.046553 -1.470455
H       5.116805 -1.465594 -2.371265
H       4.788925 0.043573 -1.505978
H       5.185236 -1.443883 -0.600674
C       2.419785 -0.868209 -2.677242
H       2.871095 -1.261895 -3.600491
H       1.357149 -1.155992 -2.660969
H       2.472777 0.231322 -2.723982
C       -3.338263 -2.969445 -1.542020
H       -3.874092 -3.335789 -0.654111
H       -3.918696 -3.276644 -2.425298
H       -2.366678 -3.484543 -1.592074
C       -2.487522 -0.947954 -2.809402
H       -3.079709 -1.229363 -3.693496
H       -2.381611 0.147392 -2.812095
H       -1.483432 -1.386865 -2.919933
C       -2.351782 -0.902698 2.670923
H       -2.420646 0.195934 2.717967
H       -2.797809 -1.303136 3.593836
H       -1.285099 -1.175107 2.655093
C       -4.570838 -1.112630 1.462875
H       -5.107554 -1.517561 0.592719
H       -5.039803 -1.538630 2.363342
H       -4.733205 -0.024734 1.498525
C       4.217329 4.260302 0.252047
H       4.801373 4.102794 1.172920
H       4.908992 4.122648 -0.594489
H       3.872170 5.302316 0.242661
C       -4.220953 4.199970 -0.259012
H       -4.910529 4.052705 0.587610
H       -3.890700 5.246808 -0.249952
H       -4.802748 4.033879 -1.179801
N       0.049805 -3.023509 -0.002570
N       0.057776 -4.136810 -0.002395
93
N2-Int2
7        0.049240000     -0.047844000     -3.118670000
27      -0.115881000     -0.259768000     -1.273302000
15       1.247731000     -2.100370000     -1.203294000
15      -0.888604000      1.874464000     -0.838591000
7        2.653350000     -0.042854000     -0.391402000
7        1.618980000      1.771718000     -0.084922000
6        1.430838000      0.511085000     -0.526060000
6        2.878968000     -1.361123000     -0.716534000
6        4.136351000     -1.841417000     -0.510043000
1        4.360265000     -2.889011000     -0.715124000
6        5.190061000     -0.999586000      0.003477000
6        4.914199000      0.310858000      0.322690000
1        5.693841000      0.960014000      0.725103000
6        3.612304000      0.829319000      0.135452000
6        2.924585000      2.033336000      0.340847000
6        3.183806000      3.330856000      0.840329000
1        4.188253000      3.577000000      1.189087000
6        2.177142000      4.269729000      0.890143000
6        0.859570000      3.922900000      0.414117000
1        0.069860000      4.676169000      0.449085000
6        0.591619000      2.683009000     -0.078348000
6       -2.211653000      2.371421000      0.383978000
1       -2.158095000      3.473193000      0.344875000
6       -1.162269000      2.931485000     -2.362847000
1       -1.762932000      2.273093000     -3.014763000
6        1.123661000     -3.428889000      0.096935000
1        2.041133000     -4.023821000     -0.057985000
6        1.573530000     -2.953746000     -2.831216000
1        2.024824000     -2.137336000     -3.423073000
6        0.177781000      3.208950000     -3.045432000
1        0.719696000      4.008064000     -2.518798000
1        0.838028000      2.332829000     -3.082964000
1        0.008451000      3.543340000     -4.080014000
6       -1.923913000      4.231908000     -2.141031000
1       -1.381728000      4.908026000     -1.461734000
1       -2.024118000      4.759698000     -3.102204000
1       -2.936719000      4.080878000     -1.745497000
6       -1.861752000      1.949549000      1.808793000
1       -2.613064000      2.359690000      2.501096000
1       -1.857654000      0.858578000      1.936388000
1       -0.878573000      2.328043000      2.121907000
6       -3.627296000      1.963064000     -0.017248000
1       -3.886066000      2.268775000     -1.041293000
1       -3.799781000      0.880109000      0.050398000
1       -4.344700000      2.452062000      0.659610000
6       -0.078538000     -4.346274000     -0.094759000
1       -0.040137000     -4.896662000     -1.043825000
1       -0.098795000     -5.094862000      0.712269000
1       -1.037693000     -3.811980000     -0.065193000
6        1.197410000     -2.822263000      1.495774000
1        0.361751000     -2.138399000      1.698936000
1        1.163120000     -3.627576000      2.245404000
1        2.132005000     -2.264545000      1.652563000
6        2.568023000     -4.106243000     -2.760379000
1        3.540704000     -3.804959000     -2.350423000
1        2.180885000     -4.945903000     -2.163830000
1        2.752597000     -4.490010000     -3.775596000
6        0.283026000     -3.382529000     -3.529249000
1       -0.229734000     -4.195882000     -2.996598000
1       -0.431137000     -2.558657000     -3.642439000
1        0.526256000     -3.752383000     -4.536924000
6        2.408482000      5.650821000      1.419251000
1        3.448545000      5.793163000      1.740444000
1        2.181446000      6.410685000      0.654292000
1        1.754559000      5.857863000      2.281617000
6        6.554881000     -1.588169000      0.181431000
1        7.259250000     -0.858751000      0.602152000
1        6.525216000     -2.460426000      0.853951000
1        6.962265000     -1.937956000     -0.780837000
6       -1.566333000     -1.050856000     -0.100940000
6       -1.838179000     -1.330743000     -1.452045000
1       -1.202811000     -1.839835000      0.557344000
1       -2.165228000     -0.304101000      0.418361000
6       -2.931414000     -0.645574000     -2.229019000
1       -2.761599000     -0.774666000     -3.316095000
8       -4.232820000     -1.064200000     -1.897719000
1       -2.914135000      0.436141000     -2.033498000
1       -1.621253000     -2.344406000     -1.801438000
6       -4.670728000     -2.234166000     -2.537750000
7        0.092893000      0.034441000     -4.224231000
1       -4.472479000     -2.176407000     -3.625846000
1       -5.764845000     -2.250740000     -2.408401000
6       -3.075932000     -5.915241000     -0.948973000
6       -3.633136000     -4.959763000     -0.095662000
6       -4.131046000     -3.767074000     -0.610978000
6       -4.084826000     -3.512185000     -1.987037000
6       -3.515537000     -4.467550000     -2.831513000
6       -3.014333000     -5.665335000     -2.317766000
1       -2.695168000     -6.856206000     -0.544732000
1       -3.686741000     -5.152984000      0.978632000
1       -4.564353000     -3.016139000      0.054385000
1       -3.472659000     -4.277779000     -3.908197000
1       -2.584311000     -6.409537000     -2.992747000
93
N2-TS2-E
7        3.791035000     -1.850499000     -1.557091000
1        0.900758000     -2.582670000      0.791616000
6        0.815104000     -2.965670000     -0.227775000
6        1.791114000     -3.691639000     -0.784418000
1       -0.104527000     -2.731474000     -0.773421000
1        2.676977000     -3.953596000     -0.195844000
6        1.752426000     -4.233177000     -2.167816000
1        0.729779000     -4.081292000     -2.550817000
1        2.347068000     -4.016387000     -3.512731000
27       3.243191000     -2.972075000     -3.025600000
15       4.958882000     -4.457322000     -2.961581000
15       1.859193000     -1.560924000     -4.125053000
7        5.775325000     -2.351907000     -4.288808000
7        4.291235000     -0.943190000     -4.811720000
6        4.457210000     -2.114061000     -4.172324000
6        6.340657000     -3.460019000     -3.700441000
6        7.691654000     -3.587577000     -3.804094000
1        8.194917000     -4.439877000     -3.343389000
6        8.483101000     -2.607361000     -4.511585000
6        7.867360000     -1.516635000     -5.085546000
1        8.455259000     -0.765587000     -5.615955000
6        6.466204000     -1.350034000     -4.975624000
6        5.479367000     -0.412919000     -5.323803000
6        5.380614000      0.843899000     -5.965709000
1        6.278027000      1.303099000     -6.383851000
6        4.164535000      1.485814000     -6.047233000
6        2.985672000      0.864551000     -5.489770000
1        2.029173000      1.378509000     -5.584779000
6        3.049201000     -0.348176000     -4.874226000
6        0.529551000     -0.594763000     -3.266979000
1       -0.111057000     -1.407177000     -2.877417000
6        1.106827000     -2.388291000     -5.629058000
1        1.871871000     -3.152187000     -5.846792000
6        5.742169000     -5.172681000     -1.438014000
1        6.719528000     -5.553670000     -1.782650000
6        4.830772000     -5.876546000     -4.159180000
1        4.012849000     -6.476059000     -3.727197000
6        0.949529000     -1.520614000     -6.871390000
1        0.553223000     -2.139298000     -7.691707000
1        0.247251000     -0.688237000     -6.723668000
1        1.907450000     -1.100830000     -7.207240000
6       -0.183822000     -3.110807000     -5.252499000
1       -1.001791000     -2.410157000     -5.029335000
1       -0.514872000     -3.735733000     -6.095597000
1       -0.065423000     -3.780850000     -4.389958000
6       -0.328855000      0.313892000     -4.139674000
1       -1.138619000      0.739866000     -3.527300000
1        0.246446000      1.161479000     -4.538611000
1       -0.797416000     -0.213078000     -4.980032000
6        1.116195000      0.153510000     -2.074322000
1        0.317745000      0.709398000     -1.559688000
1        1.563675000     -0.532278000     -1.344458000
1        1.878925000      0.883678000     -2.387916000
6        4.937004000     -6.337489000     -0.871780000
1        4.866698000     -7.179044000     -1.575701000
1        5.428069000     -6.710536000      0.039986000
1        3.910072000     -6.041133000     -0.618737000
6        5.989187000     -4.085770000     -0.399111000
1        6.589222000     -4.493011000      0.428755000
1        6.533466000     -3.223712000     -0.813325000
1        5.044728000     -3.721296000      0.029079000
6        4.403439000     -5.370275000     -5.531817000
1        5.202989000     -4.775015000     -6.001585000
1        4.190996000     -6.220263000     -6.197811000
1        3.505411000     -4.739504000     -5.468926000
6        6.085475000     -6.735259000     -4.249497000
1        6.381762000     -7.169630000     -3.284706000
1        5.906395000     -7.572764000     -4.941358000
1        6.934907000     -6.161484000     -4.650657000
6        4.020077000      2.821546000     -6.707942000
1        3.305713000      2.773418000     -7.545476000
1        3.634520000      3.572217000     -5.999458000
1        4.978500000      3.186000000     -7.100038000
6        9.963753000     -2.811556000     -4.595477000
1       10.203593000     -3.763336000     -5.096235000
1       10.454286000     -2.002358000     -5.151993000
1       10.413205000     -2.855378000     -3.590427000
8        2.036284000     -5.614422000     -2.107721000
6        1.463683000     -6.365277000     -3.142584000
7        4.181379000     -1.116263000     -0.827276000
1        1.876254000     -7.382564000     -3.038241000
1        1.791964000     -5.979338000     -4.131102000
6       -2.841375000     -6.557889000     -3.047458000
6       -2.162018000     -6.667808000     -4.259831000
6       -0.770820000     -6.589219000     -4.288217000
6       -0.044687000     -6.413720000     -3.107144000
6       -0.731476000     -6.310404000     -1.893470000
6       -2.122808000     -6.376705000     -1.865973000
1       -3.931995000     -6.614107000     -3.023285000
1       -2.718706000     -6.811039000     -5.188914000
1       -0.241765000     -6.666226000     -5.243187000
1       -0.165515000     -6.163917000     -0.970530000
1       -2.650382000     -6.291181000     -0.913056000
93
N2-Int3-E
7        4.530477000      8.856007000    -12.952852000
6        3.017040000      7.648551000    -15.384697000
6        2.837517000      6.900004000    -16.480958000
1        2.877307000      7.180934000    -14.401552000
1        2.911904000      7.335825000    -17.483092000
1        2.599668000      5.834773000    -16.419069000
6        3.377201000      9.086066000    -15.367959000
1        3.340554000      9.477593000    -16.401760000
1        5.523544000      9.948353000    -15.904769000
27       5.193373000      9.497676000    -14.575344000
15       6.420604000      7.679412000    -15.172563000
15       4.633014000     11.663513000    -14.236496000
7        8.096541000      9.587905000    -14.460475000
7        7.247457000     11.447695000    -13.927314000
6        6.918428000     10.169774000    -14.184709000
6        8.155018000      8.313761000    -14.978779000
6        9.393521000      7.816376000    -15.249099000
1        9.497744000      6.806973000    -15.650185000
6       10.583321000      8.603347000    -15.031213000
6       10.465745000      9.903018000    -14.589482000
1       11.352046000     10.526352000    -14.458910000
6        9.189475000     10.449677000    -14.322456000
6        8.624937000     11.685524000    -13.968065000
6        9.048749000     13.009538000    -13.707708000
1       10.116521000     13.233796000    -13.682136000
6        8.118955000     14.008156000    -13.516968000
6        6.714067000     13.699779000    -13.631306000
1        5.989106000     14.514593000    -13.578272000
6        6.282527000     12.426394000    -13.842976000
6        3.590245000     12.105682000    -12.765384000
1        2.777087000     11.367674000    -12.835646000
6        4.129237000     12.729706000    -15.673604000
1        4.163035000     13.750833000    -15.254379000
6        6.535169000      6.148419000    -14.116242000
1        7.330552000      5.563559000    -14.610067000
6        6.303551000      7.097692000    -16.930629000
1        5.227078000      6.867937000    -17.011770000
6        2.719212000     12.453449000    -16.175684000
1        2.444885000     13.219196000    -16.917643000
1        2.662369000     11.474537000    -16.669932000
1        1.969419000     12.470182000    -15.375179000
6        5.151335000     12.633155000    -16.800021000
1        5.163458000     11.622492000    -17.235262000
1        4.884213000     13.339723000    -17.600613000
1        6.171611000     12.875047000    -16.468174000
6        2.981259000     13.501640000    -12.797668000
1        2.349574000     13.631359000    -11.905345000
1        3.748434000     14.291742000    -12.771130000
1        2.335475000     13.666585000    -13.669501000
6        4.374569000     11.879491000    -11.475023000
1        3.678909000     11.862315000    -10.622253000
1        4.932365000     10.933206000    -11.465018000
1        5.098011000     12.690208000    -11.301737000
6        5.253541000      5.326669000    -14.120928000
1        4.886322000      5.114836000    -15.134820000
1        5.433295000      4.364534000    -13.617229000
1        4.448455000      5.838528000    -13.575660000
6        7.007120000      6.473348000    -12.703013000
1        7.163041000      5.536014000    -12.147280000
1        7.959640000      7.022556000    -12.697056000
1        6.267970000      7.062062000    -12.144214000
6        6.626822000      8.236926000    -17.890527000
1        7.685874000      8.532744000    -17.823056000
1        6.435556000      7.914472000    -18.925133000
1        6.010263000      9.125148000    -17.693417000
6        7.097372000      5.839421000    -17.258679000
1        6.824951000      4.981248000    -16.629258000
1        6.896794000      5.550597000    -18.301879000
1        8.182675000      6.002661000    -17.178207000
6        8.523494000     15.421260000    -13.234543000
1        8.105070000     16.110470000    -13.985271000
1        8.146145000     15.748841000    -12.252384000
1        9.614968000     15.538929000    -13.233951000
6       11.914917000      7.985218000    -15.324136000
1       11.970617000      7.641508000    -16.369421000
1       12.736689000      8.693085000    -15.154551000
1       12.089036000      7.103751000    -14.686245000
7        4.033093000      8.466430000    -12.046172000
8        2.484626000      9.830267000    -14.545593000
6        1.105923000      9.732612000    -14.850729000
1        0.907074000     10.079620000    -15.881923000
1        0.780789000      8.677496000    -14.798718000
6       -0.920702000     12.179336000    -11.945091000
6       -0.155832000     11.083984000    -11.539043000
6        0.475547000     10.284062000    -12.487176000
6        0.359307000     10.569955000    -13.853899000
6       -0.413674000     11.664006000    -14.249841000
6       -1.053958000     12.463602000    -13.302088000
1       -1.421411000     12.804196000    -11.201980000
1       -0.060717000     10.847667000    -10.476436000
1        1.071860000      9.425116000    -12.168120000
1       -0.519973000     11.892372000    -15.314023000
1       -1.659790000     13.312624000    -13.627070000
93
N2-Int4-E
1        4.660249000      0.246721000     -1.251231000
6        3.823828000      0.041835000     -1.922741000
6        3.169822000     -1.189391000     -1.777190000
1        3.323286000      0.935282000     -2.293188000
1        3.597756000     -1.893691000     -1.061410000
6        2.291797000     -1.787658000     -2.724955000
1        1.423624000     -1.271864000     -3.149236000
8        2.148852000     -3.154908000     -2.610493000
7        5.705268000      2.848257000     -2.903781000
1        3.675890000     -2.100547000     -4.734219000
27       4.024633000     -1.235480000     -3.614614000
15       5.289029000     -3.020306000     -3.073177000
15       3.207030000      0.353974000     -4.990632000
7        6.808561000     -1.278686000     -4.327476000
7        5.821700000      0.393454000     -5.162045000
6        5.616688000     -0.660116000     -4.356664000
6        6.957183000     -2.497254000     -3.704577000
6        8.205535000     -3.040109000     -3.712945000
1        8.385101000     -3.999995000     -3.225099000
6        9.307291000     -2.374686000     -4.368426000
6        9.090865000     -1.185357000     -5.029582000
1        9.908898000     -0.685942000     -5.551541000
6        7.800770000     -0.605327000     -5.047098000
6        7.147312000      0.508148000     -5.597247000
6        7.447806000      1.630991000     -6.402274000
1        8.474766000      1.792060000     -6.734694000
6        6.448864000      2.505970000     -6.768071000
6        5.086189000      2.243845000     -6.367666000
1        4.302011000      2.901420000     -6.742964000
6        4.770579000      1.185138000     -5.571743000
6        2.123020000      1.782341000     -4.447832000
1        2.827392000      2.387377000     -3.849538000
6        2.491266000     -0.257917000     -6.596458000
1        2.191678000      0.646642000     -7.150532000
6        5.730101000     -3.547247000     -1.340359000
1        6.563461000     -4.250285000     -1.513483000
6        4.913942000     -4.614532000     -3.958428000
1        3.873108000     -4.798976000     -3.637132000
6        1.262253000     -1.117999000     -6.322019000
1        0.843380000     -1.484493000     -7.271683000
1        1.528197000     -1.991947000     -5.706955000
1        0.465925000     -0.563781000     -5.804510000
6        3.532083000     -1.002948000     -7.421739000
1        3.915525000     -1.880169000     -6.880829000
1        3.073482000     -1.359369000     -8.356736000
1        4.385325000     -0.363964000     -7.691592000
6        0.964510000      1.358670000     -3.545984000
1        0.415184000      2.256164000     -3.222790000
1        0.246054000      0.716806000     -4.076814000
1        1.290196000      0.832611000     -2.640138000
6        1.602107000      2.642528000     -5.595532000
1        1.124189000      3.544720000     -5.183816000
1        2.386570000      2.978131000     -6.285543000
1        0.837652000      2.111752000     -6.182504000
6        4.619058000     -4.312556000     -0.626230000
1        4.191961000     -5.123093000     -1.232142000
1        5.022459000     -4.758619000      0.295885000
1        3.782337000     -3.663446000     -0.336361000
6        6.274465000     -2.383826000     -0.518675000
1        6.681139000     -2.761364000      0.432027000
1        7.084079000     -1.851998000     -1.039968000
1        5.494349000     -1.650799000     -0.270473000
6        4.937175000     -4.423423000     -5.469149000
1        5.952871000     -4.193125000     -5.829614000
1        4.610581000     -5.350303000     -5.964259000
1        4.266031000     -3.615543000     -5.787304000
6        5.791301000     -5.793928000     -3.555327000
1        5.746591000     -6.028217000     -2.484102000
1        5.451754000     -6.692078000     -4.093705000
1        6.843071000     -5.631068000     -3.837718000
6        6.725807000      3.715111000     -7.606367000
1        6.127739000      3.702306000     -8.531621000
1        6.461063000      4.637957000     -7.065384000
1        7.785128000      3.779891000     -7.887238000
6       10.658105000     -3.018725000     -4.325412000
1       10.628424000     -4.029970000     -4.761936000
1       11.405044000     -2.432476000     -4.876407000
1       11.009852000     -3.127451000     -3.286820000
6        0.990868000     -3.619569000     -1.944943000
7        6.565232000      2.188683000     -2.726876000
1        0.087981000     -3.322392000     -2.514389000
1        0.911927000     -3.165216000     -0.940106000
6        1.425960000     -7.890823000     -1.677127000
6        1.233077000     -7.140239000     -0.519709000
6        1.076722000     -5.756326000     -0.602561000
6        1.100584000     -5.112363000     -1.840828000
6        1.286435000     -5.874955000     -3.000418000
6        1.451748000     -7.254745000     -2.919637000
1        1.550407000     -8.974232000     -1.613461000
1        1.208244000     -7.632755000      0.455040000
1        0.937778000     -5.169171000      0.309522000
1        1.303352000     -5.376012000     -3.973054000
1        1.592442000     -7.841475000     -3.830676000
93
N2-TS2-Z
7        3.329702000     -2.443549000     -1.810624000
1        0.947292000     -4.555015000     -0.034632000
6        0.911049000     -4.424436000     -1.117912000
6        1.876546000     -4.912523000     -1.905426000
1        0.068736000     -3.868875000     -1.535572000
1        2.704353000     -5.462516000     -1.448915000
6        1.926487000     -4.810635000     -3.392427000
8        0.716238000     -4.372626000     -3.947651000
1        2.841929000     -4.308792000     -4.427493000
27       3.379436000     -3.272026000     -3.556316000
15       5.281938000     -4.513592000     -3.398523000
15       2.028782000     -1.810972000     -4.649942000
7        5.968875000     -2.071143000     -4.062798000
7        4.391999000     -0.731962000     -4.489841000
6        4.630517000     -2.010864000     -4.145639000
6        6.596240000     -3.232414000     -3.673185000
6        7.951656000     -3.187996000     -3.555170000
1        8.500096000     -4.075440000     -3.233389000
6        8.688296000     -1.978153000     -3.838963000
6        8.010985000     -0.839917000     -4.219272000
1        8.554939000      0.083699000     -4.424724000
6        6.600958000     -0.852791000     -4.333070000
6        5.551352000      0.036290000     -4.618157000
6        5.366129000      1.399764000     -4.950637000
1        6.237193000      2.049224000     -5.052294000
6        4.095883000      1.899859000     -5.134147000
6        2.953381000      1.022276000     -5.019636000
1        1.958447000      1.425456000     -5.211867000
6        3.103691000     -0.291905000     -4.700582000
6        0.360134000     -1.301161000     -4.027406000
1       -0.139143000     -2.280041000     -3.956641000
6        1.841956000     -2.055621000     -6.491822000
1        1.290375000     -1.157767000     -6.818116000
6        5.908137000     -5.368259000     -1.865607000
1        6.990767000     -5.492564000     -2.040427000
6        5.570862000     -5.756781000     -4.756650000
1        4.839167000     -6.549717000     -4.515498000
6        1.016112000     -3.289096000     -6.822841000
1        0.879067000     -3.353235000     -7.913530000
1        1.521777000     -4.207437000     -6.488919000
1        0.023594000     -3.271144000     -6.354882000
6        3.189790000     -2.063512000     -7.202158000
1        3.838796000     -2.864690000     -6.824006000
1        3.032573000     -2.235819000     -8.277873000
1        3.724308000     -1.108309000     -7.099168000
6       -0.455477000     -0.416674000     -4.962213000
1       -1.450115000     -0.258065000     -4.517609000
1       -0.005934000      0.576686000     -5.111333000
1       -0.619894000     -0.876664000     -5.945990000
6        0.467586000     -0.720081000     -2.622353000
1       -0.539019000     -0.476251000     -2.249427000
1        0.912823000     -1.434092000     -1.917854000
1        1.062500000      0.206796000     -2.599944000
6        5.296187000     -6.751622000     -1.672831000
1        5.539229000     -7.442910000     -2.491592000
1        5.683269000     -7.197212000     -0.743688000
1        4.201198000     -6.712470000     -1.579767000
6        5.717101000     -4.476733000     -0.645056000
1        6.230729000     -4.915969000      0.223645000
1        6.128013000     -3.467474000     -0.799094000
1        4.653617000     -4.376540000     -0.385739000
6        5.210915000     -5.168858000     -6.113770000
1        5.868689000     -4.322541000     -6.369350000
1        5.332028000     -5.931415000     -6.897953000
1        4.173382000     -4.810948000     -6.135831000
6        6.972269000     -6.354605000     -4.766458000
1        7.258791000     -6.812370000     -3.809518000
1        7.030709000     -7.141514000     -5.534056000
1        7.722946000     -5.592990000     -5.026434000
6        3.857189000      3.339242000     -5.468772000
1        3.308927000      3.438408000     -6.419292000
1        3.244916000      3.826523000     -4.692936000
1        4.798349000      3.897183000     -5.558671000
6       10.179091000     -2.000969000     -3.702291000
1       10.627291000     -2.744390000     -4.381044000
1       10.622154000     -1.023005000     -3.931335000
1       10.477967000     -2.278830000     -2.678800000
1        2.174984000     -5.820642000     -3.782463000
7        3.364786000     -1.875495000     -0.862972000
6       -0.289114000     -5.367304000     -4.067089000
1       -0.417132000     -5.887128000     -3.101490000
1        0.017074000     -6.118626000     -4.818996000
6       -3.884168000     -3.334634000     -5.282409000
6       -3.401874000     -3.193970000     -3.980282000
6       -2.254602000     -3.876449000     -3.584872000
6       -1.567114000     -4.700449000     -4.484555000
6       -2.064834000     -4.841415000     -5.782498000
6       -3.218228000     -4.165746000     -6.180603000
1       -4.787836000     -2.804824000     -5.592262000
1       -3.931616000     -2.559016000     -3.266177000
1       -1.891159000     -3.777769000     -2.558764000
1       -1.541875000     -5.488842000     -6.491829000
1       -3.598381000     -4.290215000     -7.197123000
93
N2-Int3-Z
7        5.980031000      8.828986000    -12.476305000
6        3.254120000      8.201480000    -12.553222000
6        2.983023000      6.913932000    -12.305251000
1        3.366369000      8.887418000    -11.703912000
1        2.837034000      6.199819000    -13.118667000
1        2.878475000      6.545951000    -11.282153000
6        3.426296000      8.843230000    -13.873533000
8        3.075729000      7.940951000    -14.901083000
1        4.740468000     10.065297000    -15.307859000
27       5.305950000      9.564115000    -14.079615000
15       6.206020000      7.945407000    -15.415565000
15       4.894309000     11.671425000    -13.391388000
7        8.091512000      9.709713000    -14.877197000
7        7.453674000     11.517398000    -13.985207000
6        7.004366000     10.328140000    -14.401177000
6        8.009298000      8.423930000    -15.369175000
6        9.180158000      7.850384000    -15.760047000
1        9.183731000      6.828238000    -16.143679000
6       10.430725000      8.570564000    -15.683351000
6       10.450739000      9.864273000    -15.208608000
1       11.389803000     10.417158000    -15.150365000
6        9.253171000     10.479636000    -14.772184000
6        8.827521000     11.687101000    -14.186906000
6        9.372252000     12.922230000    -13.763917000
1       10.438180000     13.112485000    -13.900423000
6        8.562316000     13.873933000    -13.182668000
6        7.154840000     13.605444000    -12.997710000
1        6.532172000     14.372466000    -12.535131000
6        6.601578000     12.424602000    -13.389353000
6        4.151242000     12.030325000    -11.722305000
1        3.200565000     11.468032000    -11.772178000
6        3.996852000     12.806779000    -14.554910000
1        4.136814000     13.803496000    -14.102401000
6        6.230361000      6.121025000    -15.076999000
1        7.054128000      5.743707000    -15.708660000
6        5.863617000      8.095296000    -17.242318000
1        4.781165000      7.894923000    -17.302659000
6        2.509550000     12.481856000    -14.613279000
1        1.993536000     13.224466000    -15.240701000
1        2.325682000     11.496877000    -15.064828000
1        2.024814000     12.494888000    -13.626416000
6        4.631869000     12.821718000    -15.937103000
1        4.480368000     11.860760000    -16.448644000
1        4.159438000     13.604158000    -16.550061000
1        5.711903000     13.029728000    -15.903972000
6        3.829207000     13.497809000    -11.457892000
1        3.319631000     13.582816000    -10.485898000
1        4.740476000     14.110554000    -11.393308000
1        3.164433000     13.940659000    -12.210921000
6        4.997944000     11.440448000    -10.599487000
1        4.535685000     11.676434000     -9.629266000
1        5.078113000     10.349768000    -10.662148000
1        6.014706000     11.863615000    -10.592482000
6        4.930890000      5.444396000    -15.502347000
1        4.737380000      5.537479000    -16.580317000
1        4.991486000      4.370255000    -15.270087000
1        4.070828000      5.873936000    -14.972972000
6        6.561631000      5.834597000    -13.618139000
1        6.713939000      4.752925000    -13.483785000
1        7.480292000      6.341531000    -13.286605000
1        5.731686000      6.135372000    -12.962385000
6        6.135845000      9.511186000    -17.734589000
1        7.213727000      9.738711000    -17.710449000
1        5.803051000      9.612416000    -18.778516000
1        5.613646000     10.265582000    -17.132959000
6        6.612703000      7.079454000    -18.097039000
1        6.402356000      6.037196000    -17.824082000
1        6.315802000      7.206423000    -19.149458000
1        7.700185000      7.242375000    -18.049392000
6        9.100865000     15.194388000    -12.726545000
1        8.596992000     16.026341000    -13.244214000
1        8.932408000     15.338038000    -11.647211000
1       10.178696000     15.280219000    -12.916123000
6       11.679240000      7.878503000    -16.134287000
1       11.599658000      7.567037000    -17.188157000
1       12.560356000      8.525943000    -16.036951000
1       11.859003000      6.966603000    -15.542582000
6        2.511788000      8.517522000    -16.037560000
7        6.490519000      8.427635000    -11.582873000
1        2.748808000      9.713475000    -13.910678000
1        2.433794000      7.706294000    -16.782186000
1        3.192605000      9.287272000    -16.460568000
6       -1.391986000     10.260216000    -15.478989000
6       -0.582736000     10.673518000    -16.536733000
6        0.683764000     10.116818000    -16.702599000
6        1.150448000      9.134418000    -15.823997000
6        0.331069000      8.717445000    -14.771280000
6       -0.930741000      9.283133000    -14.597529000
1       -2.383406000     10.698401000    -15.343404000
1       -0.938646000     11.436052000    -17.233660000
1        1.320266000     10.451960000    -17.527784000
1        0.696475000      7.952816000    -14.081533000
1       -1.561821000      8.953765000    -13.768586000
93
N2-Int4-Z
1        4.382798000     -0.081798000     -1.400023000
6        3.628874000     -0.720650000     -1.863010000
6        3.446613000     -2.016389000     -1.374953000
1        2.797909000     -0.201033000     -2.337678000
1        4.136080000     -2.396070000     -0.622114000
6        2.638122000     -2.966547000     -2.050276000
8        1.417122000     -2.582757000     -2.574768000
1        2.660328000     -4.003512000     -1.688960000
7        7.007954000      1.175437000     -2.382964000
1        4.036733000     -3.520241000     -4.026462000
27       4.151686000     -2.278095000     -3.261865000
15       6.066737000     -3.228659000     -2.508172000
15       2.733458000     -1.541194000     -4.876996000
7        6.735163000     -1.470546000     -4.302199000
7        5.162284000     -0.770323000     -5.520697000
6        5.393233000     -1.445490000     -4.379673000
6        7.372069000     -2.208579000     -3.332855000
6        8.730257000     -2.137207000     -3.292131000
1        9.283811000     -2.698378000     -2.536587000
6        9.463810000     -1.347485000     -4.253955000
6        8.783781000     -0.705538000     -5.266078000
1        9.327387000     -0.139310000     -6.024395000
6        7.372190000     -0.771846000     -5.332206000
6        6.325862000     -0.314897000     -6.147749000
6        6.153603000      0.404600000     -7.353140000
1        7.029862000      0.802321000     -7.867840000
6        4.892792000      0.581193000     -7.879517000
6        3.751019000      0.019784000     -7.198810000
1        2.761306000      0.128260000     -7.646811000
6        3.889668000     -0.649736000     -6.022379000
6        1.425781000     -0.245925000     -4.556246000
1        1.036775000     -0.561706000     -3.578137000
6        2.007530000     -2.805009000     -6.036497000
1        1.475920000     -2.199008000     -6.789820000
6        6.669870000     -3.307141000     -0.752320000
1        7.698818000     -3.691831000     -0.857582000
6        6.421333000     -4.922793000     -3.215325000
1        5.529723000     -5.499886000     -2.910950000
6        1.015917000     -3.731296000     -5.346600000
1        0.586077000     -4.419565000     -6.090905000
1        1.519552000     -4.329617000     -4.573537000
1        0.195371000     -3.189173000     -4.861237000
6        3.099175000     -3.601692000     -6.740078000
1        3.639616000     -4.237455000     -6.023904000
1        2.641209000     -4.262491000     -7.491905000
1        3.829738000     -2.962601000     -7.257043000
6        0.259834000     -0.241023000     -5.536014000
1       -0.462159000      0.528294000     -5.221634000
1        0.574221000      0.006883000     -6.562348000
1       -0.282923000     -1.194988000     -5.554365000
6        2.044202000      1.145544000     -4.428817000
1        1.337065000      1.812484000     -3.911847000
1        2.988165000      1.153074000     -3.864653000
1        2.253556000      1.582851000     -5.415521000
6        5.881201000     -4.313206000      0.082389000
1        5.852749000     -5.311743000     -0.377163000
1        6.349620000     -4.419809000      1.072755000
1        4.841042000     -3.997839000      0.250151000
6        6.758707000     -1.927126000     -0.107481000
1        7.260921000     -2.009982000      0.868640000
1        7.336139000     -1.221439000     -0.721899000
1        5.770327000     -1.482155000      0.073946000
6        6.456163000     -4.851937000     -4.738678000
1        7.360671000     -4.328952000     -5.087431000
1        6.479018000     -5.868631000     -5.158596000
1        5.576987000     -4.334798000     -5.145437000
6        7.678695000     -5.594877000     -2.679575000
1        7.654544000     -5.770159000     -1.595744000
1        7.799425000     -6.576076000     -3.163952000
1        8.579395000     -5.008522000     -2.919605000
6        4.668782000      1.329379000     -9.156553000
1        4.165718000      0.694491000     -9.903373000
1        4.020662000      2.205031000     -8.990968000
1        5.612723000      1.683486000     -9.591049000
6       10.954716000     -1.280114000     -4.137002000
1       11.401016000     -2.287192000     -4.161322000
1       11.399066000     -0.691789000     -4.950438000
1       11.253884000     -0.818957000     -3.181897000
7        6.270939000      1.424399000     -3.157903000
6        0.327102000     -2.760605000     -1.676860000
1        0.605793000     -2.365461000     -0.683928000
1        0.107834000     -3.838357000     -1.565360000
6       -2.989102000     -0.587662000     -3.342692000
6       -2.855788000     -1.951988000     -3.595398000
6       -1.796209000     -2.664764000     -3.035577000
6       -0.860284000     -2.023362000     -2.219095000
6       -1.008416000     -0.655200000     -1.964319000
6       -2.065148000      0.060401000     -2.522239000
1       -3.822585000     -0.029774000     -3.775639000
1       -3.585339000     -2.465734000     -4.225607000
1       -1.698339000     -3.736683000     -3.227946000
1       -0.288879000     -0.148885000     -1.314180000
1       -2.176018000      1.126029000     -2.308142000
