# Supplementary material for: N2 Dissociation vs Reversible 1,2-Methyl Migration in PCNHCP Cobalt(I) Complexes in the Stereoselective Isomerization (E/Z) of Allyl Ethers
Source: JACS Au. 2024 Sep 18;4(11):4234–48. doi: 10.1021/jacsau.4c00529 (PMC11600169; doi:10.1021/jacsau.4c00529)
Supplement: Supplementary file 3 — au4c00529_si_003.zip [file au4c00529_si_003.zip › final_without_Me_migration.xyz]

72
Me-Int1
Co      -0.009014 -1.223855 0.073333
P       -2.144168 -0.924794 -0.059556
P       2.146685 -0.934235 0.093031
N       -1.055338 1.441842 -0.041016
N       1.061912 1.436408 0.030505
C       0.001143 0.577592 0.002354
C       -2.333160 0.944456 -0.083846
C       -3.344258 1.852983 -0.155745
H       -4.380654 1.516295 -0.215987
C       -3.063234 3.275124 -0.162343
C       -1.763405 3.721927 -0.101680
H       -1.547161 4.792231 -0.104850
C       -0.691691 2.794799 -0.041174
C       0.705965 2.791428 0.015048
C       1.782377 3.713001 0.078310
H       1.572171 4.784485 0.069898
C       3.078784 3.259772 0.161489
C       3.351499 1.836022 0.175257
H       4.384869 1.493116 0.253308
C       2.335803 0.932989 0.100783
C       3.047398 -1.448190 -1.455106
H       2.954041 -2.548693 -1.414673
C       3.271454 -1.423877 1.492225
H       4.236207 -0.905358 1.349892
C       -3.138507 -1.395686 -1.562475
H       -4.128042 -0.913798 -1.471121
C       -3.168374 -1.465940 1.397015
H       -3.035968 -2.562763 1.365395
C       3.496932 -2.931800 1.480026
H       4.095507 -3.233775 2.354602
H       2.538712 -3.471969 1.520403
H       4.033946 -3.266729 0.580022
C       2.642078 -0.954797 2.799380
H       1.656796 -1.425431 2.943096
H       3.283119 -1.222747 3.654860
H       2.496276 0.136165 2.813034
C       4.517567 -1.068295 -1.538524
H       4.966909 -1.483660 -2.455485
H       4.639948 0.025122 -1.583108
H       5.102473 -1.445498 -0.686367
C       2.250540 -0.951991 -2.656897
H       2.662209 -1.362251 -3.593065
H       1.193151 -1.246512 -2.569973
H       2.286468 0.147497 -2.727302
C       -3.311450 -2.908137 -1.630862
H       -3.863728 -3.307817 -0.767057
H       -3.868657 -3.186501 -2.539958
H       -2.331799 -3.408707 -1.662634
C       -2.433839 -0.853505 -2.800776
H       -2.996967 -1.116302 -3.710927
H       -2.334007 0.242038 -2.768323
H       -1.421510 -1.279312 -2.883787
C       -2.497162 -0.949194 2.665326
H       -2.575728 0.148258 2.733656
H       -2.976131 -1.376899 3.560736
H       -1.427901 -1.211120 2.674886
C       -4.652084 -1.135254 1.350110
H       -5.145869 -1.526705 0.448338
H       -5.166928 -1.570901 2.222097
H       -4.816032 -0.047147 1.388226
C       4.238526 4.204978 0.239836
H       4.819221 4.045941 1.163715
H       4.933730 4.052271 -0.602478
H       3.910235 5.253338 0.222301
C       -4.218718 4.226101 -0.233831
H       -4.901389 4.087334 0.621034
H       -3.884301 5.272671 -0.233925
H       -4.814768 4.059570 -1.146540
C       -0.024137 -3.204824 0.312481
H       0.759146 -3.751212 -0.249055
H       0.201064 -3.384624 1.386280
H       -0.966579 -3.749746 0.118155
95
Me-Int2
27       0.143760000     -0.493582000      0.156911000
15       1.650613000     -2.091441000     -0.091312000
15      -0.834082000      1.449630000     -0.396909000
7        2.943695000      0.143503000     -0.085539000
7        1.739365000      1.868916000     -0.296848000
6        1.647106000      0.511248000     -0.285087000
6        3.235106000     -1.169114000      0.186183000
6        4.508824000     -1.465707000      0.558107000
1        4.780397000     -2.493852000      0.805858000
6        5.510745000     -0.425128000      0.656046000
6        5.161483000      0.884989000      0.424772000
1        5.900241000      1.681352000      0.535126000
6        3.825891000      1.219426000      0.089076000
6        3.033251000      2.357295000     -0.053349000
6        3.163457000      3.763662000      0.055127000
1        4.154288000      4.198647000      0.200842000
6        2.047841000      4.567224000      0.021494000
6        0.736761000      3.968788000     -0.108033000
1       -0.147317000      4.606697000     -0.052629000
6        0.595325000      2.624405000     -0.261706000
6       -2.154852000      2.357927000      0.563082000
1       -2.128177000      3.398884000      0.196804000
6       -1.317725000      1.759668000     -2.186806000
1       -2.158870000      1.067341000     -2.343884000
6        1.843585000     -3.605426000      0.973836000
1        2.822857000     -4.047068000      0.719836000
6        2.057928000     -2.657663000     -1.847864000
1        2.427628000     -1.705134000     -2.268084000
6       -0.181984000      1.307522000     -3.095425000
1        0.686537000      1.981521000     -3.013279000
1        0.134264000      0.288617000     -2.835014000
1       -0.513725000      1.315666000     -4.145956000
6       -1.763591000      3.179633000     -2.503268000
1       -0.958710000      3.905337000     -2.306008000
1       -2.015909000      3.260031000     -3.573253000
1       -2.653242000      3.489070000     -1.935535000
6       -1.836382000      2.354822000      2.052437000
1       -2.612571000      2.909732000      2.604261000
1       -1.796346000      1.328707000      2.444609000
1       -0.864973000      2.823044000      2.264913000
6       -3.546152000      1.795098000      0.291261000
1       -3.805814000      1.796540000     -0.777667000
1       -3.638384000      0.762620000      0.659304000
1       -4.302352000      2.399967000      0.816962000
6        0.755436000     -4.629725000      0.663074000
1        0.779733000     -4.963299000     -0.384211000
1        0.885928000     -5.520151000      1.298741000
1       -0.246634000     -4.221820000      0.863443000
6        1.842388000     -3.216410000      2.447487000
1        0.903069000     -2.715884000      2.723002000
1        1.954106000     -4.116305000      3.073925000
1        2.662246000     -2.525789000      2.691400000
6        3.180093000     -3.684499000     -1.921266000
1        4.068751000     -3.377905000     -1.350252000
1        2.854236000     -4.670222000     -1.553959000
1        3.495167000     -3.819235000     -2.968673000
6        0.856467000     -3.067478000     -2.687862000
1        0.405729000     -4.008488000     -2.334534000
1        0.078011000     -2.293192000     -2.691045000
1        1.182826000     -3.236500000     -3.727359000
6        2.143336000      6.056515000      0.148889000
1        3.182842000      6.386570000      0.281406000
1        1.739158000      6.559214000     -0.745597000
1        1.558020000      6.419651000      1.009895000
6        6.906549000     -0.813767000      1.035727000
1        7.566122000      0.061884000      1.108047000
1        6.922887000     -1.333938000      2.007826000
1        7.342062000     -1.506642000      0.296530000
6        0.728961000      0.090730000      2.044618000
1        1.722021000     -0.303979000      2.323171000
1        0.802361000      1.185434000      2.170332000
1        0.019708000     -0.271150000      2.805553000
6       -1.394896000     -1.481845000      0.897394000
6       -1.308752000     -1.780346000     -0.499088000
1       -1.112025000     -2.239129000      1.636202000
1       -2.205067000     -0.836583000      1.257105000
6       -2.431525000     -1.427436000     -1.420727000
1       -2.936708000     -0.498958000     -1.089179000
8       -1.985152000     -1.270565000     -2.755292000
1       -3.203131000     -2.225501000     -1.398207000
1       -0.917182000     -2.774325000     -0.745306000
6       -3.013344000     -1.231061000     -3.695751000
1       -3.792192000     -0.493571000     -3.410100000
1       -2.557411000     -0.863809000     -4.631648000
6       -4.833645000     -5.059286000     -4.509080000
6       -5.592466000     -3.893559000     -4.597552000
6       -5.010566000     -2.658616000     -4.314885000
6       -3.664395000     -2.570912000     -3.952076000
6       -2.909929000     -3.745354000     -3.864239000
6       -3.491215000     -4.980854000     -4.137886000
1       -5.289375000     -6.028982000     -4.723394000
1       -6.647171000     -3.946359000     -4.878964000
1       -5.613774000     -1.747415000     -4.372298000
1       -1.861442000     -3.676325000     -3.566187000
1       -2.891680000     -5.891464000     -4.060736000
95
Me*-TS2-E
6        3.113904000     -2.250305000     -1.273765000
1        3.962754000     -1.543456000     -1.225529000
1        2.205075000     -1.691930000     -0.994918000
1        3.264646000     -2.977553000     -0.457465000
1       -0.827829000     -2.868902000     -0.629828000
6       -0.480456000     -3.387300000     -1.526963000
6        0.741855000     -3.947949000     -1.574451000
1       -1.159577000     -3.410732000     -2.383978000
1        1.369427000     -3.930502000     -0.679901000
6        1.346567000     -4.628995000     -2.737232000
1        0.539700000     -4.836308000     -3.470465000
1        2.169953000     -4.234473000     -3.797138000
27       2.969001000     -3.159684000     -3.110644000
15       4.654718000     -4.596921000     -2.756001000
15       1.725866000     -1.580302000     -4.072788000
7        5.593678000     -2.637699000     -4.197751000
7        4.188248000     -1.201096000     -4.843705000
6        4.261489000     -2.359985000     -4.132574000
6        6.099470000     -3.724822000     -3.537058000
6        7.443835000     -3.926346000     -3.602903000
1        7.894407000     -4.770194000     -3.077248000
6        8.293168000     -3.021927000     -4.347762000
6        7.742130000     -1.936117000     -4.987600000
1        8.375208000     -1.241039000     -5.542786000
6        6.346832000     -1.698727000     -4.918344000
6        5.417556000     -0.751874000     -5.349739000
6        5.382583000      0.449969000     -6.098833000
1        6.309137000      0.841530000     -6.523566000
6        4.194381000      1.118195000     -6.284516000
6        2.976307000      0.595596000     -5.703177000
1        2.041977000      1.141052000     -5.845939000
6        2.988868000     -0.555754000     -4.978479000
6        0.763762000     -0.309010000     -3.093695000
1        0.283577000     -0.945503000     -2.328147000
6        0.636007000     -1.994235000     -5.543939000
1        0.355675000     -1.015772000     -5.970739000
6        5.400628000     -5.121470000     -1.127161000
1        6.240802000     -5.782236000     -1.401486000
6        4.621283000     -6.172242000     -3.773192000
1        3.660463000     -6.602324000     -3.456965000
6       -0.632544000     -2.747638000     -5.166539000
1       -1.291569000     -2.832858000     -6.045504000
1       -0.399415000     -3.766752000     -4.829244000
1       -1.202683000     -2.257128000     -4.365487000
6        1.442204000     -2.764739000     -6.582391000
1        1.828596000     -3.702370000     -6.153582000
1        0.807636000     -3.010331000     -7.449215000
1        2.304012000     -2.186977000     -6.947512000
6       -0.311566000      0.468434000     -3.842623000
1       -0.819264000      1.154351000     -3.144900000
1        0.116949000      1.090228000     -4.644660000
1       -1.083586000     -0.172847000     -4.287924000
6        1.727411000      0.646535000     -2.393113000
1        1.193348000      1.206416000     -1.608763000
1        2.562737000      0.115522000     -1.919694000
1        2.143834000      1.376545000     -3.103909000
6        4.396325000     -5.930273000     -0.315946000
1        4.039549000     -6.817068000     -0.856979000
1        4.858684000     -6.266404000      0.626340000
1        3.512608000     -5.324174000     -0.068765000
6        5.968781000     -3.947511000     -0.336497000
1        6.465545000     -4.325654000      0.571987000
1        6.713371000     -3.382309000     -0.915370000
1        5.181410000     -3.247811000     -0.029686000
6        4.528942000     -5.818860000     -5.253058000
1        5.488053000     -5.429996000     -5.633388000
1        4.276969000     -6.715959000     -5.841488000
1        3.757022000     -5.054195000     -5.427825000
6        5.733089000     -7.174005000     -3.505022000
1        5.724620000     -7.551647000     -2.472882000
1        5.602587000     -8.047741000     -4.164234000
1        6.728861000     -6.753048000     -3.720317000
6        4.119892000      2.391228000     -7.070584000
1        3.435086000      2.289614000     -7.928891000
1        3.734135000      3.218531000     -6.451910000
1        5.104785000      2.687890000     -7.456625000
6        9.764692000     -3.298592000     -4.390183000
1        9.970521000     -4.286991000     -4.833589000
1       10.303112000     -2.543740000     -4.979561000
1       10.195877000     -3.309269000     -3.375374000
8        1.938696000     -5.866277000     -2.386602000
6        1.029859000     -6.838055000     -1.933211000
1        0.172325000     -6.901525000     -2.634187000
1        0.614697000     -6.567883000     -0.945076000
6        3.188926000    -10.560976000     -1.773973000
6        2.897641000     -9.965212000     -3.002296000
6        2.176678000     -8.775501000     -3.045765000
6        1.741899000     -8.158698000     -1.866392000
6        2.035510000     -8.765523000     -0.643510000
6        2.751894000     -9.961546000     -0.594848000
1        3.754377000    -11.495288000     -1.738030000
1        3.232649000    -10.433947000     -3.930939000
1        1.948579000     -8.308598000     -4.007818000
1        1.707217000     -8.286857000      0.283123000
1        2.975226000    -10.423123000      0.370074000
95
Me*-Int3-E
1        1.560121000      7.896598000    -12.735062000
6        1.953408000      8.880723000    -13.004458000
6        2.660213000      9.072646000    -14.126823000
1        1.776619000      9.697556000    -12.297186000
1        2.790273000      8.217524000    -14.803813000
6        3.333821000     10.306669000    -14.577928000
8        3.132804000     10.477687000    -15.988807000
6        5.122177000      9.530617000    -12.403744000
1        5.465085000     10.923786000    -15.618349000
27       5.347713000     10.316583000    -14.255324000
15       5.850902000      8.483837000    -15.390325000
15       5.435323000     12.390450000    -13.543361000
7        8.095035000      9.783595000    -14.916816000
7        7.904179000     11.564082000    -13.796424000
6        7.186496000     10.507154000    -14.230394000
6        7.687441000      8.709868000    -15.674523000
6        8.650124000      8.071119000    -16.393404000
1        8.386507000      7.207581000    -17.006042000
6       10.024804000      8.518820000    -16.366927000
6       10.370601000      9.634137000    -15.638479000
1       11.399710000      9.998492000    -15.637884000
6        9.382745000     10.338355000    -14.907813000
6        9.258904000     11.514345000    -14.160207000
6       10.058050000     12.604643000    -13.736856000
1       11.130666000     12.593224000    -13.940357000
6        9.481070000     13.678940000    -13.098174000
6        8.046473000     13.719213000    -12.916547000
1        7.586000000     14.629131000    -12.526308000
6        7.262814000     12.668619000    -13.279216000
6        4.622554000     12.956542000    -11.958563000
1        3.668938000     12.399109000    -11.984050000
6        5.095361000     13.750126000    -14.782306000
1        5.253288000     14.702016000    -14.247847000
6        5.945899000      6.753566000    -14.672747000
1        6.412902000      6.148132000    -15.469319000
6        5.106572000      8.244098000    -17.085750000
1        4.029418000      8.303921000    -16.853718000
6        3.652072000     13.646474000    -15.262630000
1        3.423452000     14.476874000    -15.950129000
1        3.509884000     12.694275000    -15.797105000
1        2.923177000     13.686166000    -14.438586000
6        6.060193000     13.685188000    -15.959229000
1        5.988883000     12.705174000    -16.456334000
1        5.801777000     14.465048000    -16.693290000
1        7.104964000     13.843769000    -15.653487000
6        4.317586000     14.445766000    -11.851043000
1        3.811793000     14.647177000    -10.892870000
1        5.237525000     15.052126000    -11.862416000
1        3.660307000     14.810638000    -12.651947000
6        5.418949000     12.476537000    -10.747589000
1        4.823905000     12.617288000     -9.831101000
1        5.679518000     11.413653000    -10.822533000
1        6.350310000     13.052248000    -10.635423000
6        4.571127000      6.175719000    -14.362859000
1        3.903229000      6.185237000    -15.237653000
1        4.672544000      5.128561000    -14.034445000
1        4.076051000      6.737745000    -13.558504000
6        6.862811000      6.713822000    -13.454079000
1        6.920943000      5.682954000    -13.068539000
1        7.886159000      7.033235000    -13.699799000
1        6.487858000      7.359396000    -12.649342000
6        5.416893000      9.430616000    -17.989685000
1        6.487457000      9.468635000    -18.250635000
1        4.834842000      9.343426000    -18.920873000
1        5.130954000     10.369084000    -17.498121000
6        5.401888000      6.921606000    -17.780455000
1        5.102669000      6.043338000    -17.191606000
1        4.845285000      6.883978000    -18.730712000
1        6.469583000      6.819404000    -18.031415000
6       10.294328000     14.845451000    -12.627413000
1        9.934639000     15.787371000    -13.073196000
1       10.222365000     14.962531000    -11.533387000
1       11.355968000     14.730535000    -12.885465000
6       11.037403000      7.754955000    -17.164020000
1       10.762267000      7.726830000    -18.231182000
1       12.038407000      8.200096000    -17.082533000
1       11.102035000      6.708288000    -16.823762000
6        1.801747000     10.574576000    -16.428111000
1        2.876545000     11.167392000    -14.046396000
1        6.038479000      9.534493000    -11.785348000
1        4.333627000     10.062888000    -11.845512000
1        4.769839000      8.491152000    -12.465522000
1        1.387483000     11.580231000    -16.205895000
1        1.157897000      9.838063000    -15.913376000
6        2.081583000      9.777458000    -20.649583000
6        2.278193000     11.071183000    -20.166847000
6        2.146193000     11.335661000    -18.805222000
6        1.814547000     10.316843000    -17.907443000
6        1.616728000      9.024379000    -18.402932000
6        1.747550000      8.753141000    -19.763781000
1        2.184931000      9.568198000    -21.717173000
1        2.539107000     11.877984000    -20.856371000
1        2.313754000     12.346830000    -18.423968000
1        1.361332000      8.220409000    -17.706530000
1        1.587068000      7.737996000    -20.135849000
95
Me*-TS2-Z
6        2.863276000     -2.753349000     -1.793727000
1        3.777529000     -2.278590000     -1.393770000
1        2.007468000     -2.207801000     -1.363457000
1        2.811898000     -3.764002000     -1.349723000
1       -1.592207000     -2.855543000     -2.215014000
6       -1.038644000     -3.167655000     -3.104172000
6        0.203942000     -3.672607000     -2.996343000
1       -1.535965000     -3.063403000     -4.070713000
1        0.642145000     -3.778051000     -2.002066000
6        1.080051000     -4.135647000     -4.089056000
8        0.356600000     -4.377751000     -5.304749000
1        1.952837000     -3.375959000     -4.904823000
27       2.833312000     -2.807005000     -3.840769000
15       4.276638000     -4.487235000     -4.086441000
15       1.870337000     -0.818753000     -4.141563000
7        5.555293000     -2.298814000     -4.657845000
7        4.419766000     -0.519518000     -4.584214000
6        4.282847000     -1.866730000     -4.435281000
6        5.858435000     -3.630289000     -4.542693000
6        7.155702000     -3.995325000     -4.731159000
1        7.448338000     -5.041640000     -4.626759000
6        8.165193000     -3.006571000     -5.045299000
6        7.816977000     -1.678563000     -5.135953000
1        8.573453000     -0.923275000     -5.358548000
6        6.475401000     -1.274038000     -4.927965000
6        5.723798000     -0.099239000     -4.883048000
6        5.908681000      1.296902000     -5.040797000
1        6.903693000      1.681346000     -5.273672000
6        4.844892000      2.157231000     -4.897499000
6        3.530666000      1.634788000     -4.590354000
1        2.692604000      2.326456000     -4.491221000
6        3.332496000      0.298103000     -4.431583000
6        0.875183000      0.070817000     -2.834186000
1        0.237990000     -0.748419000     -2.456537000
6        0.992113000     -0.479734000     -5.764631000
1        0.818666000      0.610435000     -5.769748000
6        4.856768000     -5.656167000     -2.753480000
1        5.608812000     -6.306865000     -3.231719000
6        3.968414000     -5.619753000     -5.544213000
1        2.989384000     -6.070007000     -5.306636000
6       -0.338621000     -1.209202000     -5.874861000
1       -0.842708000     -0.913149000     -6.809462000
1       -0.188050000     -2.299072000     -5.895325000
1       -1.016497000     -0.981628000     -5.040337000
6        1.904115000     -0.832912000     -6.933813000
1        2.192416000     -1.893920000     -6.890033000
1        1.376579000     -0.654896000     -7.884533000
1        2.824808000     -0.230887000     -6.942930000
6       -0.021236000      1.205833000     -3.313932000
1       -0.580659000      1.617268000     -2.457865000
1        0.560827000      2.036069000     -3.744545000
1       -0.757627000      0.884501000     -4.062372000
6        1.790395000      0.538689000     -1.704766000
1        1.187626000      0.812086000     -0.823876000
1        2.501711000     -0.239763000     -1.400181000
1        2.366967000      1.426614000     -2.005706000
6        3.686892000     -6.518510000     -2.291769000
1        3.236932000     -7.089601000     -3.117559000
1        4.022344000     -7.239785000     -1.529213000
1        2.897664000     -5.897728000     -1.840935000
6        5.529617000     -4.922013000     -1.599782000
1        5.895968000     -5.652305000     -0.859888000
1        6.391430000     -4.330185000     -1.941434000
1        4.831545000     -4.242060000     -1.095348000
6        3.803834000     -4.790821000     -6.811947000
1        4.750032000     -4.299328000     -7.092549000
1        3.499964000     -5.442787000     -7.645817000
1        3.038991000     -4.013969000     -6.677465000
6        4.982349000     -6.737388000     -5.740092000
1        5.023273000     -7.432302000     -4.889665000
1        4.702535000     -7.330880000     -6.624611000
1        5.993686000     -6.338799000     -5.919677000
6        5.003557000      3.638620000     -5.052900000
1        4.354012000      4.025794000     -5.855377000
1        4.717027000      4.167386000     -4.128680000
1        6.039858000      3.913157000     -5.293144000
6        9.574879000     -3.468489000     -5.253562000
1        9.639667000     -4.183942000     -6.090193000
1       10.248594000     -2.628930000     -5.473314000
1        9.959341000     -3.987963000     -4.360109000
1        1.582366000     -5.064435000     -3.775007000
6       -0.434515000     -5.542695000     -5.287076000
1       -1.168916000     -5.422737000     -6.099474000
1       -0.992762000     -5.624121000     -4.338454000
6        2.043798000     -9.009226000     -5.955750000
6        1.517267000     -8.767021000     -4.689039000
6        0.692722000     -7.660819000     -4.475430000
6        0.386631000     -6.784762000     -5.520146000
6        0.920448000     -7.040477000     -6.789491000
6        1.739397000     -8.144068000     -7.008836000
1        2.689438000     -9.874244000     -6.125653000
1        1.749351000     -9.441324000     -3.860948000
1        0.281210000     -7.469458000     -3.480428000
1        0.695482000     -6.352587000     -7.608975000
1        2.146085000     -8.332483000     -8.005691000
95
Me*-Int3-Z
1        1.021326000     -3.568523000      0.694339000
6        0.944645000     -3.082831000     -0.281698000
6        1.392488000     -3.678662000     -1.398514000
1        0.506581000     -2.081880000     -0.314304000
1        1.835839000     -4.678989000     -1.303668000
6        1.393165000     -3.154437000     -2.771471000
1        1.126991000     -3.984631000     -3.455129000
6        3.331772000     -1.267931000     -1.819186000
1        3.018762000     -3.344709000     -4.652839000
27       3.183431000     -2.447122000     -3.451886000
15       4.594880000     -4.004828000     -2.735019000
15       2.168785000     -0.899657000     -4.692447000
7        5.859048000     -2.522528000     -4.507468000
7        4.714362000     -0.987292000     -5.399739000
6        4.664166000     -1.904174000     -4.411404000
6        6.111970000     -3.656428000     -3.771369000
6        7.327437000     -4.242530000     -3.949743000
1        7.588581000     -5.136352000     -3.380840000
6        8.285625000     -3.707636000     -4.891291000
6        7.954223000     -2.614018000     -5.658720000
1        8.655997000     -2.223465000     -6.398313000
6        6.687526000     -1.999914000     -5.510909000
6        5.932463000     -0.978809000     -6.096875000
6        6.059951000     -0.018949000     -7.128704000
1        7.003342000      0.062093000     -7.672215000
6        4.995174000      0.791502000     -7.448513000
6        3.734488000      0.624956000     -6.762672000
1        2.882215000      1.225876000     -7.079789000
6        3.584806000     -0.280184000     -5.755772000
6        1.537611000      0.661215000     -3.880150000
1        1.094468000      0.219953000     -2.973374000
6        0.839517000     -1.401255000     -5.921469000
1       -0.070669000     -1.230790000     -5.325580000
6        5.424759000     -4.084837000     -1.059652000
1        6.177646000     -4.885475000     -1.165128000
6        4.193337000     -5.798865000     -3.110716000
1        3.213417000     -5.913826000     -2.612973000
6        0.909974000     -2.880734000     -6.271085000
1        0.049708000     -3.147579000     -6.907249000
1        1.829263000     -3.116836000     -6.828975000
1        0.898553000     -3.515248000     -5.377845000
6        0.754608000     -0.572355000     -7.197228000
1        1.616085000     -0.765726000     -7.853855000
1       -0.152629000     -0.857748000     -7.754147000
1        0.695356000      0.507382000     -7.013123000
6        0.450315000      1.454511000     -4.590503000
1        0.085980000      2.242103000     -3.911577000
1        0.827604000      1.959549000     -5.493900000
1       -0.422782000      0.845059000     -4.860980000
6        2.699054000      1.563024000     -3.478236000
1        2.351868000      2.314393000     -2.750997000
1        3.515975000      0.998659000     -3.010522000
1        3.105032000      2.101093000     -4.348679000
6        4.448815000     -4.473293000      0.043896000
1        3.947433000     -5.432606000     -0.155929000
1        4.988369000     -4.574664000      0.999449000
1        3.666297000     -3.712093000      0.170610000
6        6.165933000     -2.791558000     -0.737125000
1        6.711766000     -2.908895000      0.213092000
1        6.901646000     -2.535976000     -1.513965000
1        5.472425000     -1.948012000     -0.633625000
6        3.984519000     -5.998551000     -4.607140000
1        4.940523000     -5.920411000     -5.150143000
1        3.567142000     -6.999371000     -4.800552000
1        3.301855000     -5.240041000     -5.016039000
6        5.149295000     -6.843620000     -2.548738000
1        5.249863000     -6.796382000     -1.455894000
1        4.780852000     -7.851294000     -2.799842000
1        6.152726000     -6.752626000     -2.992802000
6        5.089280000      1.828743000     -8.525282000
1        4.333712000      1.657165000     -9.309517000
1        4.904635000      2.837419000     -8.120276000
1        6.079380000      1.831435000     -9.001350000
6        9.614675000     -4.387015000     -5.019871000
1        9.494147000     -5.448569000     -5.292044000
1       10.241884000     -3.909608000     -5.785092000
1       10.166647000     -4.363152000     -4.065714000
8        0.441529000     -2.100798000     -2.953729000
1        4.200539000     -0.586457000     -1.812999000
1        2.423214000     -0.656971000     -1.697915000
1        3.383660000     -1.884182000     -0.909972000
6       -0.902219000     -2.506672000     -2.970028000
1       -1.152956000     -3.040461000     -2.033687000
1       -1.086594000     -3.211779000     -3.805699000
6       -3.288627000      1.051150000     -3.437041000
6       -3.388602000      0.022217000     -4.370566000
6       -2.627441000     -1.137402000     -4.215561000
6       -1.763901000     -1.287006000     -3.127512000
6       -1.671714000     -0.246103000     -2.194992000
6       -2.427200000      0.912588000     -2.347058000
1       -3.879954000      1.962055000     -3.557691000
1       -4.058778000      0.122859000     -5.227943000
1       -2.699740000     -1.939991000     -4.955343000
1       -0.989663000     -0.352327000     -1.348008000
1       -2.343797000      1.716378000     -1.611224000
