# Supplementary material for: N2 Dissociation vs Reversible 1,2-Methyl Migration in PCNHCP Cobalt(I) Complexes in the Stereoselective Isomerization (E/Z) of Allyl Ethers
Source: JACS Au. 2024 Sep 18;4(11):4234–48. doi: 10.1021/jacsau.4c00529 (PMC11600169; doi:10.1021/jacsau.4c00529)
Supplement: Supplementary file 3 — au4c00529_si_003.zip [file au4c00529_si_003.zip › final_without_N2.xyz]

68
Co-☐-Int1
Co      0.336574 -0.359610 -0.514782
P       1.835266 -2.025158 -0.407040
P       -0.681680 1.641605 -0.629644
N       3.046970 0.247709 0.042071
N       1.848601 1.992756 -0.063957
C       1.777709 0.649300 -0.192367
C       3.377665 -1.087459 0.022151
C       4.667990 -1.406907 0.312902
H       4.980812 -2.452701 0.330759
C       5.641379 -0.381658 0.612203
C       5.259689 0.942100 0.614324
H       5.983829 1.725949 0.842992
C       3.920071 1.297944 0.328391
C       3.125060 2.455345 0.258880
C       3.260049 3.852034 0.443045
H       4.237998 4.265797 0.695107
C       2.164664 4.677852 0.315662
C       0.876514 4.112346 -0.014598
H       0.013863 4.775880 -0.098877
C       0.725913 2.774102 -0.211810
C       -2.007034 2.134045 0.565640
H       -2.157508 3.221545 0.453437
C       -1.231847 2.191757 -2.316764
H       -2.047688 1.482269 -2.547021
C       1.755365 -3.325231 0.912603
H       2.701325 -3.891743 0.865509
C       2.268814 -2.841010 -2.025519
H       2.761132 -2.012249 -2.564738
C       -0.092728 1.950699 -3.303338
H       0.753889 2.626609 -3.102410
H       0.281035 0.916498 -3.247489
H       -0.432878 2.141814 -4.332440
C       -1.773499 3.611590 -2.392690
H       -0.986264 4.350071 -2.177876
H       -2.138740 3.816210 -3.411072
H       -2.612855 3.786103 -1.704090
C       -1.536432 1.837364 1.985448
H       -2.308276 2.137508 2.710675
H       -1.343223 0.761399 2.121234
H       -0.612547 2.380220 2.234920
C       -3.303258 1.407872 0.222284
H       -3.684874 1.670360 -0.775467
H       -3.170195 0.314112 0.261017
H       -4.085031 1.668067 0.952146
C       0.588252 -4.272866 0.656536
H       0.702314 -4.844135 -0.275253
H       0.509208 -4.999366 1.479735
H       -0.367891 -3.726403 0.608321
C       1.643676 -2.643455 2.272798
H       0.725066 -2.038789 2.337331
H       1.606792 -3.400706 3.070990
H       2.498844 -1.982466 2.477089
C       3.246546 -4.002321 -1.914793
H       4.178667 -3.715419 -1.407352
H       2.810189 -4.857363 -1.376801
H       3.520355 -4.356934 -2.920568
C       0.999334 -3.202137 -2.793634
H       0.426693 -4.001694 -2.300661
H       0.337969 -2.328961 -2.907946
H       1.259174 -3.559492 -3.801937
C       2.265599 6.158563 0.511374
H       3.289373 6.465929 0.761544
H       1.960732 6.699190 -0.399103
H       1.600714 6.495752 1.322761
C       7.046982 -0.798042 0.915247
H       7.688159 0.066062 1.132901
H       7.079865 -1.474343 1.784528
H       7.488668 -1.344413 0.066375
91
Co-☐-Int2
27       0.084265000     -0.634525000     -0.075115000
15       1.755399000     -2.142662000     -0.242613000
15      -1.013299000      1.360387000     -0.266751000
7        2.856561000      0.204865000      0.007956000
7        1.549539000      1.869332000     -0.055575000
6        1.541816000      0.516394000     -0.091414000
6        3.271189000     -1.104673000      0.026856000
6        4.603537000     -1.329601000      0.195993000
1        4.981171000     -2.353330000      0.236074000
6        5.534789000     -0.236755000      0.332690000
6        5.070594000      1.060304000      0.287805000
1        5.759743000      1.900276000      0.389723000
6        3.689194000      1.312272000      0.124165000
6        2.819494000      2.420486000      0.080739000
6        2.900354000      3.828355000      0.174610000
1        3.877134000      4.302608000      0.283714000
6        1.751178000      4.588821000      0.140694000
6        0.472440000      3.936420000      0.006375000
1       -0.432907000      4.546340000     -0.002924000
6        0.376290000      2.581517000     -0.097712000
6       -2.258167000      2.077705000      0.909927000
1       -2.316197000      3.146982000      0.641499000
6       -1.647419000      1.719373000     -1.982804000
1       -2.491813000      1.017503000     -2.087075000
6        2.058749000     -3.590029000      0.876950000
1        3.042442000     -3.995727000      0.583533000
6        2.066189000     -2.692993000     -2.006649000
1        2.393371000     -1.744238000     -2.468752000
6       -0.569957000      1.337110000     -2.993257000
1        0.301195000      2.008085000     -2.921110000
1       -0.213806000      0.306973000     -2.839018000
1       -0.963975000      1.416770000     -4.018110000
6       -2.170151000      3.130124000     -2.204650000
1       -1.367418000      3.878472000     -2.121597000
1       -2.584612000      3.209872000     -3.221976000
1       -2.976701000      3.397958000     -1.507378000
6       -1.739374000      1.965315000      2.339972000
1       -2.445132000      2.446626000      3.034350000
1       -1.629046000      0.915240000      2.648663000
1       -0.762168000      2.455742000      2.463288000
6       -3.644258000      1.469013000      0.733804000
1       -4.019204000      1.541641000     -0.296986000
1       -3.673618000      0.408718000      1.023154000
1       -4.362928000      1.998024000      1.378463000
6        1.007240000     -4.678819000      0.686247000
1        0.962514000     -5.047432000     -0.348379000
1        1.245448000     -5.538870000      1.330660000
1        0.003020000     -4.328436000      0.967025000
6        2.135383000     -3.114245000      2.324796000
1        1.185397000     -2.666261000      2.652705000
1        2.348238000     -3.967088000      2.987552000
1        2.928001000     -2.366819000      2.474875000
6        3.186801000     -3.713304000     -2.151772000
1        4.125069000     -3.376133000     -1.688812000
1        2.914325000     -4.686149000     -1.715615000
1        3.394731000     -3.884346000     -3.219417000
6        0.788509000     -3.127899000     -2.716693000
1        0.362869000     -4.048389000     -2.290299000
1        0.017245000     -2.346780000     -2.674465000
1        1.008911000     -3.331522000     -3.775903000
6        1.788767000      6.081558000      0.244078000
1        2.815396000      6.455824000      0.349196000
1        1.344992000      6.549848000     -0.649104000
1        1.207454000      6.431065000      1.112284000
6        6.986526000     -0.549640000      0.519329000
1        7.590800000      0.362720000      0.605992000
1        7.145782000     -1.151873000      1.428126000
1        7.375456000     -1.137265000     -0.327634000
6       -1.310256000     -1.604862000      1.029686000
6       -1.416326000     -2.061939000     -0.276033000
1       -0.773902000     -2.189332000      1.782998000
1       -2.043396000     -0.900393000      1.428968000
6       -2.453915000     -1.587631000     -1.238405000
1       -1.984696000     -1.323251000     -2.211943000
8       -3.416588000     -2.584139000     -1.442934000
1       -2.926440000     -0.665110000     -0.855729000
1       -0.987069000     -3.031823000     -0.543009000
6       -4.322404000     -2.254449000     -2.466118000
1       -4.994735000     -3.120125000     -2.562768000
1       -3.789867000     -2.133894000     -3.431064000
6       -6.570165000      1.320250000     -1.575756000
6       -5.770781000      1.270875000     -2.715975000
6       -5.047068000      0.113472000     -3.009849000
6       -5.115453000     -1.003559000     -2.173149000
6       -5.912695000     -0.938910000     -1.023720000
6       -6.638516000      0.211732000     -0.729146000
1       -7.145991000      2.220283000     -1.347879000
1       -5.717377000      2.132496000     -3.386014000
1       -4.428028000      0.071968000     -3.911339000
1       -5.960645000     -1.805291000     -0.358591000
1       -7.267840000      0.244866000      0.163474000
91
Co-☐-TS2-E 
1        2.274306000     -1.924800000     -0.224744000
6        1.742600000     -2.110788000     -1.160160000
6        1.444719000     -3.437658000     -1.484611000
1        1.111458000     -1.287795000     -1.488695000
1        1.830607000     -4.233003000     -0.844699000
6        0.917787000     -3.891734000     -2.745744000
1        0.097073000     -3.317532000     -3.200993000
1        2.038726000     -3.827364000     -3.870838000
27       2.683251000     -2.818733000     -2.968154000
15       4.196376000     -4.282526000     -2.191940000
15       1.730909000     -1.196830000     -4.270289000
7        5.436637000     -2.673183000     -3.812024000
7        4.300086000     -1.103793000     -4.652622000
6        4.190950000     -2.144202000     -3.797343000
6        5.731976000     -3.810199000     -3.100556000
6        7.008409000     -4.276899000     -3.168063000
1        7.292396000     -5.167925000     -2.605779000
6        8.005538000     -3.608583000     -3.970435000
6        7.658734000     -2.482332000     -4.682696000
1        8.397324000     -1.968236000     -5.300232000
6        6.336200000     -1.983103000     -4.628847000
6        5.584278000     -0.942513000     -5.186467000
6        5.771160000      0.129639000     -6.088550000
1        6.763575000      0.306556000     -6.507034000
6        4.709840000      0.931942000     -6.441353000
6        3.399544000      0.650152000     -5.905657000
1        2.557911000      1.256704000     -6.239328000
6        3.198719000     -0.363132000     -5.017141000
6        0.662195000      0.137159000     -3.526663000
1        1.161750000      0.295471000     -2.555613000
6        0.866089000     -1.891609000     -5.774463000
1        0.086894000     -2.537868000     -5.331604000
6        4.827017000     -4.181539000     -0.441547000
1        5.699190000     -4.858638000     -0.449562000
6        3.901178000     -6.078246000     -2.538963000
1        2.912751000     -6.239691000     -2.075883000
6        1.836853000     -2.774898000     -6.554984000
1        1.293917000     -3.309983000     -7.348542000
1        2.617761000     -2.167430000     -7.039428000
1        2.328094000     -3.518859000     -5.912649000
6        0.200798000     -0.877174000     -6.695147000
1        0.935931000     -0.179875000     -7.124424000
1       -0.266971000     -1.407692000     -7.539088000
1       -0.586371000     -0.294310000     -6.200464000
6       -0.737690000     -0.413809000     -3.255717000
1       -1.311025000      0.310956000     -2.657990000
1       -1.298996000     -0.586703000     -4.185547000
1       -0.720082000     -1.358210000     -2.691604000
6        0.629861000      1.491472000     -4.225716000
1       -0.009184000      2.174607000     -3.644386000
1        1.627562000      1.946829000     -4.276158000
1        0.213383000      1.442184000     -5.240664000
6        3.838578000     -4.687536000      0.604859000
1        3.366763000     -5.644405000      0.336783000
1        4.365214000     -4.838733000      1.559716000
1        3.037992000     -3.959418000      0.796492000
6        5.320176000     -2.770460000     -0.140469000
1        5.705775000     -2.721127000      0.889446000
1        6.134035000     -2.466339000     -0.814750000
1        4.509454000     -2.034339000     -0.239404000
6        3.750712000     -6.299301000     -4.039828000
1        4.692089000     -6.094272000     -4.574234000
1        3.477407000     -7.347742000     -4.233576000
1        2.960114000     -5.664588000     -4.461956000
6        4.909240000     -7.035595000     -1.917235000
1        4.980680000     -6.936667000     -0.825431000
1        4.601963000     -8.071545000     -2.129382000
1        5.914772000     -6.908754000     -2.346648000
6        4.864066000      2.080989000     -7.388468000
1        4.199032000      1.969014000     -8.259853000
1        4.597495000      3.032848000     -6.901247000
1        5.894720000      2.166965000     -7.756851000
6        9.392350000     -4.170962000     -4.005142000
1        9.389652000     -5.205461000     -4.384682000
1       10.055634000     -3.575888000     -4.646403000
1        9.831964000     -4.200742000     -2.995170000
8        0.771670000     -5.258373000     -2.922267000
6       -0.299291000     -5.852747000     -2.196733000
1       -0.614706000     -6.719701000     -2.795804000
1       -1.152642000     -5.155013000     -2.136577000
6        1.042173000     -7.083994000      1.709794000
6        1.420065000     -7.801846000      0.573762000
6        0.960389000     -7.410626000     -0.681334000
6        0.122443000     -6.296731000     -0.821042000
6       -0.257917000     -5.592278000      0.324434000
6        0.198956000     -5.981593000      1.583536000
1        1.395709000     -7.393352000      2.696010000
1        2.064480000     -8.678996000      0.669995000
1        1.243480000     -7.984569000     -1.568475000
1       -0.917008000     -4.724872000      0.229728000
1       -0.109624000     -5.424030000      2.470819000
91
Co-☐-Int3-E
1        4.026559000     -1.719414000     -1.042431000
6        3.047531000     -1.859665000     -1.507213000
6        2.364961000     -3.057248000     -1.209908000
1        2.515956000     -0.922986000     -1.687172000
1        2.866422000     -3.812956000     -0.603426000
6        1.224163000     -3.511738000     -1.888192000
1        0.421842000     -2.830872000     -2.188043000
1        2.254809000     -3.979066000     -4.187355000
27       2.829534000     -3.058286000     -3.195992000
15       4.350342000     -4.707493000     -3.019126000
15       1.686891000     -1.467405000     -4.321172000
7        5.520047000     -2.658673000     -4.139662000
7        4.240065000     -1.087834000     -4.738960000
6        4.237106000     -2.262513000     -4.091241000
6        5.902213000     -3.859987000     -3.590736000
6        7.225950000     -4.168649000     -3.650193000
1        7.586569000     -5.106991000     -3.223944000
6        8.172381000     -3.273358000     -4.276141000
6        7.732942000     -2.092465000     -4.834012000
1        8.438114000     -1.413187000     -5.315995000
6        6.361422000     -1.746186000     -4.781334000
6        5.512676000     -0.701329000     -5.179559000
6        5.596083000      0.543914000     -5.843440000
1        6.566236000      0.896853000     -6.197566000
6        4.462960000      1.302476000     -6.037552000
6        3.184874000      0.812870000     -5.577198000
1        2.298567000      1.418615000     -5.763656000
6        3.070815000     -0.380960000     -4.929736000
6        0.455305000     -0.413752000     -3.376647000
1        0.748149000     -0.605106000     -2.331067000
6        0.835114000     -1.922609000     -5.917368000
1       -0.039790000     -2.498059000     -5.566761000
6        4.895469000     -5.554788000     -1.458880000
1        5.725503000     -6.200746000     -1.793041000
6        4.176236000     -6.072394000     -4.274255000
1        3.136867000     -6.403839000     -4.117457000
6        1.707727000     -2.840365000     -6.761049000
1        1.174187000     -3.114602000     -7.684021000
1        2.645112000     -2.343039000     -7.058032000
1        1.959645000     -3.760449000     -6.220529000
6        0.354184000     -0.730963000     -6.737518000
1        1.204449000     -0.181470000     -7.167505000
1       -0.256159000     -1.090373000     -7.580389000
1       -0.260990000     -0.023931000     -6.166293000
6       -0.969933000     -0.941905000     -3.539917000
1       -1.618872000     -0.472100000     -2.785410000
1       -1.391782000     -0.705976000     -4.526647000
1       -1.043668000     -2.030730000     -3.398872000
6        0.535093000      1.093450000     -3.586416000
1       -0.166064000      1.590371000     -2.897831000
1        1.539044000      1.486425000     -3.376107000
1        0.251761000      1.391307000     -4.606515000
6        3.786125000     -6.450791000     -0.913584000
1        3.487329000     -7.220335000     -1.639844000
1        4.137301000     -6.965454000     -0.006093000
1        2.876624000     -5.887900000     -0.659590000
6        5.461250000     -4.588681000     -0.422558000
1        5.894165000     -5.162078000      0.411594000
1        6.257627000     -3.956069000     -0.840815000
1        4.696812000     -3.926149000      0.005622000
6        4.294280000     -5.495956000     -5.679575000
1        5.339432000     -5.243089000     -5.918209000
1        3.951143000     -6.239450000     -6.414334000
1        3.683018000     -4.593381000     -5.802575000
6        5.119882000     -7.252665000     -4.095149000
1        4.986947000     -7.775297000     -3.138516000
1        4.928675000     -7.986721000     -4.893210000
1        6.175013000     -6.948738000     -4.185868000
6        4.509620000      2.629587000     -6.729547000
1        3.863658000      2.634295000     -7.622243000
1        4.148614000      3.433141000     -6.067562000
1        5.528812000      2.885335000     -7.047517000
6        9.615965000     -3.669063000     -4.305972000
1        9.751546000     -4.630382000     -4.827154000
1       10.232844000     -2.916962000     -4.814896000
1       10.010329000     -3.799080000     -3.285299000
8        0.793884000     -4.765432000     -1.568665000
6       -0.221415000     -5.325135000     -2.376959000
1       -0.869760000     -5.897435000     -1.696404000
1       -0.834908000     -4.524675000     -2.825889000
6        1.311845000     -7.956842000     -5.429167000
6        0.799915000     -6.709270000     -5.781975000
6        0.306030000     -5.854924000     -4.796467000
6        0.314818000     -6.233188000     -3.451541000
6        0.830806000     -7.488469000     -3.108183000
6        1.326435000     -8.345783000     -4.088340000
1        1.689055000     -8.633011000     -6.199931000
1        0.777734000     -6.402491000     -6.830331000
1       -0.108275000     -4.883710000     -5.077248000
1        0.829763000     -7.800781000     -2.060374000
1        1.713907000     -9.328178000     -3.808195000
91
Co-☐-TS3-E
6        1.448436000     10.623591000    -14.603706000
6        2.362401000      9.940677000    -13.657065000
1        1.356104000     11.714820000    -14.550845000
1        2.189976000      8.852709000    -13.706624000
1        2.106554000     10.236589000    -12.620120000
6        0.694094000     10.027401000    -15.535602000
1        0.691540000      8.936328000    -15.681265000
1        4.034482000     11.039005000    -15.127458000
27       4.297101000     10.357842000    -13.918555000
15       4.839557000      8.592877000    -15.175817000
15       4.334758000     12.309030000    -12.862083000
7        6.957377000     10.151206000    -15.018574000
7        6.705517000     11.945846000    -13.922202000
6        6.081904000     10.794092000    -14.225457000
6        6.611527000      8.966094000    -15.631286000
6        7.564795000      8.386836000    -16.412323000
1        7.354543000      7.441641000    -16.915832000
6        8.854495000      9.006913000    -16.605363000
6        9.124958000     10.223399000    -16.015747000
1       10.085841000     10.715036000    -16.176843000
6        8.150958000     10.848804000    -15.202885000
6        7.982501000     12.044949000    -14.476462000
6        8.695856000     13.234941000    -14.203368000
1        9.706825000     13.356269000    -14.596182000
6        8.110232000     14.237649000    -13.460216000
6        6.759899000     14.075422000    -12.975621000
1        6.301539000     14.891616000    -12.415473000
6        6.054309000     12.934262000    -13.211932000
6        4.305442000     11.947828000    -11.040956000
1        3.225216000     11.967423000    -10.805655000
6        3.152077000     13.666487000    -13.266257000
1        2.185694000     13.147775000    -13.127605000
6        4.989496000      6.927847000    -14.374646000
1        5.512249000      6.287172000    -15.106063000
6        3.953723000      8.381066000    -16.784395000
1        2.898611000      8.328371000    -16.460417000
6        3.294978000     14.025602000    -14.742784000
1        2.496585000     14.724419000    -15.034602000
1        4.259966000     14.517482000    -14.942288000
1        3.220533000     13.137584000    -15.387623000
6        3.175343000     14.890763000    -12.360990000
1        4.134228000     15.427469000    -12.416286000
1        2.393851000     15.595255000    -12.685029000
1        2.972570000     14.642028000    -11.310480000
6        5.047793000     12.921607000    -10.136794000
1        4.898755000     12.637159000     -9.083527000
1        6.129746000     12.896218000    -10.336367000
1        4.705148000     13.958366000    -10.250047000
6        4.815744000     10.516343000    -10.866499000
1        4.710881000     10.191215000     -9.820011000
1        4.243249000      9.800387000    -11.484071000
1        5.880922000     10.435441000    -11.133537000
6        3.617806000      6.333805000    -14.074734000
1        2.980582000      6.260733000    -14.968113000
1        3.734508000      5.317717000    -13.667768000
1        3.079470000      6.931814000    -13.324657000
6        5.847720000      7.047309000    -13.119680000
1        5.986160000      6.056953000    -12.659825000
1        6.845815000      7.457319000    -13.335546000
1        5.365953000      7.694394000    -12.369540000
6        4.117171000      9.637772000    -17.630066000
1        5.165977000      9.784185000    -17.933767000
1        3.509319000      9.553800000    -18.541904000
1        3.775948000     10.533752000    -17.094469000
6        4.311568000      7.120733000    -17.560389000
1        4.163731000      6.197545000    -16.982634000
1        3.673130000      7.055621000    -18.454909000
1        5.353518000      7.146655000    -17.913948000
6        8.831492000     15.512250000    -13.149294000
1        8.279114000     16.383532000    -13.536096000
1        8.932191000     15.652886000    -12.061085000
1        9.838022000     15.526230000    -13.587206000
6        9.859700000      8.309638000    -17.468176000
1        9.461876000      8.143448000    -18.482068000
1       10.788817000      8.887394000    -17.557653000
1       10.112742000      7.319539000    -17.056193000
8       -0.185773000     10.715990000    -16.307809000
6       -0.430917000     10.183738000    -17.582668000
1       -0.564928000      9.086290000    -17.530590000
1       -1.393849000     10.609637000    -17.908067000
6        2.516684000     11.252470000    -20.542721000
6        2.267319000     12.096305000    -19.460070000
6        1.333276000     11.736933000    -18.491142000
6        0.637076000     10.528185000    -18.590940000
6        0.901266000      9.680939000    -19.670768000
6        1.831853000     10.042045000    -20.645255000
1        3.242874000     11.538285000    -21.307168000
1        2.800318000     13.046662000    -19.375366000
1        1.129689000     12.392992000    -17.641702000
1        0.364638000      8.731368000    -19.757831000
1        2.021356000      9.375207000    -21.489868000
91
Co-☐-Int4-E
6        1.544445000     10.837594000    -13.165863000
6        2.456654000      9.855208000    -13.783579000
1        1.660606000     11.047549000    -12.094666000
1        2.029972000      9.457919000    -14.719349000
1        2.583754000      8.983094000    -13.102889000
6        0.592859000     11.536123000    -13.800113000
1        0.381130000     11.396426000    -14.868302000
1        4.012924000     11.082258000    -15.115745000
27       4.355793000     10.348800000    -13.955804000
15       4.920890000      8.629440000    -15.274662000
15       4.407158000     12.296805000    -12.821345000
7        7.061816000     10.119054000    -14.959140000
7        6.816731000     11.873773000    -13.800927000
6        6.169423000     10.755709000    -14.177894000
6        6.716185000      8.968109000    -15.633501000
6        7.691745000      8.383963000    -16.383413000
1        7.481557000      7.460518000    -16.925454000
6        9.007109000      8.969267000    -16.490373000
6        9.279939000     10.156772000    -15.845867000
1       10.261306000     10.624884000    -15.940112000
6        8.284746000     10.782354000    -15.059903000
6        8.119985000     11.952001000    -14.293130000
6        8.864142000     13.100386000    -13.938313000
1        9.894809000     13.199721000    -14.283080000
6        8.282042000     14.088729000    -13.175013000
6        6.908073000     13.952888000    -12.755304000
1        6.457504000     14.757982000    -12.174815000
6        6.170965000     12.851546000    -13.073456000
6        4.250982000     12.026040000    -10.984091000
1        3.175369000     12.200636000    -10.803096000
6        3.340652000     13.721854000    -13.318827000
1        2.330049000     13.308158000    -13.162097000
6        4.980966000      6.943907000    -14.503427000
1        5.599734000      6.320393000    -15.171837000
6        4.099585000      8.450400000    -16.923768000
1        3.047619000      8.276794000    -16.631991000
6        3.514932000     13.982469000    -14.810098000
1        2.796475000     14.748655000    -15.135228000
1        4.529403000     14.344864000    -15.043339000
1        3.326725000     13.074097000    -15.400060000
6        3.474637000     14.990154000    -12.488320000
1        4.468435000     15.451793000    -12.586119000
1        2.741723000     15.724251000    -12.855474000
1        3.262775000     14.823778000    -11.423213000
6        5.067455000     12.952937000    -10.093287000
1        4.819680000     12.759272000     -9.037987000
1        6.145872000     12.773866000    -10.217796000
1        4.873177000     14.015961000    -10.286934000
6        4.567222000     10.559040000    -10.695916000
1        4.420432000     10.334868000     -9.628198000
1        3.914725000      9.880827000    -11.268096000
1        5.615113000     10.322146000    -10.941183000
6        3.587938000      6.334839000    -14.391850000
1        3.112410000      6.185718000    -15.371854000
1        3.653306000      5.349806000    -13.904891000
1        2.918948000      6.961975000    -13.783891000
6        5.675292000      7.054017000    -13.149228000
1        5.789697000      6.056288000    -12.698977000
1        6.678323000      7.499752000    -13.231776000
1        5.085336000      7.666427000    -12.448552000
6        4.174256000      9.763054000    -17.696039000
1        5.215391000     10.013980000    -17.954742000
1        3.609847000      9.675693000    -18.636708000
1        3.753684000     10.598765000    -17.119460000
6        4.585968000      7.271920000    -17.758140000
1        4.551983000      6.315377000    -17.217882000
1        3.949552000      7.166518000    -18.650208000
1        5.613216000      7.434095000    -18.116743000
6        9.031312000     15.321788000    -12.775974000
1        8.526303000     16.227884000    -13.147254000
1        9.086398000     15.411514000    -11.679167000
1       10.056677000     15.318867000    -13.168095000
6       10.035206000      8.269905000    -17.324192000
1        9.686931000      8.148868000    -18.362453000
1       10.983822000      8.821968000    -17.346190000
1       10.238604000      7.259818000    -16.933722000
8       -0.151136000     12.470250000    -13.157804000
6       -1.053997000     13.212724000    -13.951803000
1       -1.582966000     12.544260000    -14.653845000
1       -1.798923000     13.615447000    -13.250819000
6        0.847356000     16.448093000    -16.077979000
6        0.622180000     16.542866000    -14.703145000
6        0.010709000     15.493001000    -14.022544000
6       -0.391324000     14.337619000    -14.704108000
6       -0.156778000     14.251862000    -16.079245000
6        0.458600000     15.299751000    -16.764674000
1        1.316875000     17.275678000    -16.614735000
1        0.911817000     17.448042000    -14.163570000
1       -0.175839000     15.573078000    -12.947855000
1       -0.477859000     13.360769000    -16.626361000
1        0.624938000     15.223015000    -17.841671000
91
Co-☐-TS4-E
6        1.492825000     10.960250000    -13.355973000
6        2.335201000     10.017943000    -14.118133000
1        1.583610000     10.951512000    -12.263325000
1        1.925882000      9.830097000    -15.124399000
1        2.349995000      9.040490000    -13.592675000
6        0.652120000     11.876443000    -13.856952000
1        0.423629000     11.948942000    -14.929925000
1        4.050749000     11.098963000    -15.368781000
27       4.275589000     10.420210000    -14.147008000
15       4.896035000      8.600206000    -15.310147000
15       4.296232000     12.456009000    -13.195831000
7        7.064799000     10.004394000    -14.816833000
7        6.782604000     11.835721000    -13.792921000
6        6.121115000     10.732563000    -14.191581000
6        6.738954000      8.831032000    -15.461428000
6        7.764984000      8.151144000    -16.044949000
1        7.570957000      7.205572000    -16.553829000
6        9.115195000      8.661216000    -16.016573000
6        9.374921000      9.871661000    -15.410261000
1       10.386341000     10.281585000    -15.403312000
6        8.327866000     10.595503000    -14.794568000
6        8.138406000     11.817223000    -14.118594000
6        8.896138000     12.948821000    -13.737987000
1        9.966026000     12.974642000    -13.951650000
6        8.280213000     14.014790000    -13.118252000
6        6.858211000     13.976297000    -12.874742000
1        6.377846000     14.845702000    -12.423494000
6        6.109911000     12.888980000    -13.211996000
6        3.822465000     12.471741000    -11.399194000
1        2.727728000     12.607443000    -11.438128000
6        3.462778000     13.829422000    -14.118457000
1        2.506485000     13.340565000    -14.368421000
6        4.781342000      6.950516000    -14.468655000
1        5.462393000      6.278227000    -15.018919000
6        4.273404000      8.381325000    -17.039841000
1        3.186434000      8.265164000    -16.874462000
6        4.217731000     14.119236000    -15.411274000
1        3.607503000     14.767835000    -16.057998000
1        5.167877000     14.640245000    -15.217800000
1        4.439505000     13.199319000    -15.973033000
6        3.155085000     15.089461000    -13.324064000
1        4.067588000     15.611977000    -12.997165000
1        2.596151000     15.789445000    -13.964644000
1        2.526430000     14.882652000    -12.447112000
6        4.438585000     13.567835000    -10.540073000
1        4.006777000     13.520983000     -9.528217000
1        5.525480000     13.431194000    -10.439019000
1        4.248706000     14.575998000    -10.929542000
6        4.137308000     11.086156000    -10.836404000
1        3.804906000     11.011889000     -9.789696000
1        3.632494000     10.286937000    -11.402373000
1        5.221038000     10.887243000    -10.852969000
6        3.367087000      6.384758000    -14.524427000
1        3.021016000      6.212307000    -15.553470000
1        3.336902000      5.416940000    -14.000827000
1        2.642139000      7.049609000    -14.031914000
6        5.289215000      7.104151000    -13.037944000
1        5.302180000      6.126999000    -12.531694000
1        6.310954000      7.512028000    -13.001598000
1        4.633723000      7.769704000    -12.453273000
6        4.504383000      9.652806000    -17.849378000
1        5.580219000      9.848335000    -17.984832000
1        4.057714000      9.545177000    -18.849313000
1        4.053945000     10.530737000    -17.365700000
6        4.804196000      7.147958000    -17.760084000
1        4.665342000      6.219146000    -17.189209000
1        4.274196000      7.025945000    -18.717220000
1        5.872778000      7.255042000    -17.998504000
6        9.043745000     15.232963000    -12.701188000
1        8.638213000     16.137146000    -13.182650000
1        8.971518000     15.389055000    -11.612830000
1       10.107016000     15.155590000    -12.962995000
6       10.196335000      7.858935000    -16.671312000
1        9.974553000      7.692338000    -17.737603000
1       11.171437000      8.358255000    -16.601021000
1       10.288220000      6.865697000    -16.203234000
8        0.081291000     12.822521000    -13.064440000
6       -1.107174000     13.395460000    -13.562737000
1       -1.333030000     14.231685000    -12.882395000
1       -0.932500000     13.829035000    -14.566314000
6       -4.457228000     10.690484000    -13.668345000
6       -4.341640000     11.697273000    -14.625144000
6       -3.247042000     12.559713000    -14.601183000
6       -2.265242000     12.433172000    -13.615380000
6       -2.386088000     11.419816000    -12.659625000
6       -3.475048000     10.552276000    -12.687880000
1       -5.312170000     10.010742000    -13.688456000
1       -5.104515000     11.808074000    -15.399296000
1       -3.155911000     13.342277000    -15.360421000
1       -1.613520000     11.313081000    -11.894923000
1       -3.559916000      9.762704000    -11.937362000
91
Co-☐-Int5-E
6       -0.022941000     -0.240635000     -1.753930000
6       -0.170835000     -0.644515000     -3.098312000
1       -0.397580000     -0.874834000     -0.950597000
1       -0.235947000      0.106475000     -3.889595000
1       -0.748565000     -1.548969000     -3.300092000
6        0.875085000      0.777265000     -1.394634000
1        2.050154000     -1.774582000     -3.542718000
27       1.800749000     -0.762375000     -2.506798000
15       1.948254000     -2.550118000     -1.133788000
15       2.566011000      0.588716000     -4.119147000
7        4.152077000     -1.196801000     -0.882283000
7        4.527797000      0.175518000     -2.441895000
6        3.543705000     -0.561270000     -1.898537000
6        3.508480000     -2.201627000     -0.197923000
6        4.192939000     -2.794691000      0.816878000
1        3.728400000     -3.599126000      1.390758000
6        5.547509000     -2.400714000      1.130532000
6        6.183578000     -1.463654000      0.345969000
1        7.223086000     -1.193982000      0.540250000
6        5.495980000     -0.846207000     -0.726553000
6        5.749152000      0.059584000     -1.768475000
6        6.831535000      0.798600000     -2.300816000
1        7.799861000      0.763364000     -1.798571000
6        6.670899000      1.534817000     -3.454683000
6        5.390521000      1.545402000     -4.122231000
1        5.285667000      2.098735000     -5.057807000
6        4.325044000      0.871064000     -3.611530000
6        1.901062000      2.330136000     -4.322995000
1        0.817744000      2.204002000     -4.145150000
6        2.707721000     -0.109260000     -5.832721000
1        3.141251000      0.701863000     -6.440822000
6        0.759366000     -3.106763000      0.178184000
1        1.258670000     -3.988047000      0.615116000
6        2.421975000     -4.122353000     -2.036040000
1        1.622292000     -4.206340000     -2.793073000
6        1.323087000     -0.463926000     -6.364452000
1        1.400298000     -0.808569000     -7.406900000
1        0.881111000     -1.276558000     -5.768750000
1        0.625124000      0.386780000     -6.348908000
6        3.646029000     -1.306874000     -5.880902000
1        3.242782000     -2.142731000     -5.290748000
1        3.750290000     -1.650339000     -6.921493000
1        4.650979000     -1.068237000     -5.502845000
6        2.087857000      2.948139000     -5.703970000
1        1.657864000      3.961881000     -5.707745000
1        3.152977000      3.050960000     -5.963899000
1        1.592131000      2.380948000     -6.502723000
6        2.471472000      3.252967000     -3.243376000
1        1.844767000      4.153104000     -3.151264000
1        2.537397000      2.781294000     -2.252641000
1        3.486444000      3.579362000     -3.511004000
6       -0.554849000     -3.574821000     -0.443058000
1       -0.404007000     -4.328958000     -1.229799000
1       -1.189592000     -4.029336000      0.332715000
1       -1.126284000     -2.744847000     -0.883338000
6        0.571192000     -2.084439000      1.292496000
1       -0.096250000     -2.504632000      2.060774000
1        1.525576000     -1.829243000      1.774663000
1        0.128734000     -1.143523000      0.943401000
6        3.752430000     -3.932010000     -2.757986000
1        4.589159000     -3.905915000     -2.042101000
1        3.929141000     -4.775922000     -3.441554000
1        3.770126000     -3.006782000     -3.349518000
6        2.450199000     -5.379884000     -1.178100000
1        1.472700000     -5.634587000     -0.746904000
1        2.763234000     -6.234421000     -1.797641000
1        3.182874000     -5.293922000     -0.360069000
6        7.797154000      2.318351000     -4.054085000
1        8.005814000      1.986838000     -5.083936000
1        7.548783000      3.390701000     -4.105899000
1        8.720551000      2.212933000     -3.469767000
6        6.234858000     -3.060158000      2.285327000
1        6.240298000     -4.155933000      2.170692000
1        7.274815000     -2.722909000      2.385287000
1        5.713789000     -2.839004000      3.230867000
8        1.229786000      0.962210000     -0.086009000
1        0.930719000      1.683485000     -2.007008000
6        0.549560000      2.030452000      0.569492000
1        0.590886000      2.936665000     -0.062744000
1        1.122600000      2.225423000      1.486283000
6       -3.498076000      0.844274000      1.429224000
6       -2.482458000      0.592721000      2.351882000
6       -1.179786000      1.004881000      2.082438000
6       -0.874022000      1.674448000      0.891959000
6       -1.902766000      1.930947000     -0.020675000
6       -3.207238000      1.517081000      0.243645000
1       -4.521265000      0.525198000      1.640691000
1       -2.709620000      0.079906000      3.289453000
1       -0.385345000      0.809639000      2.808341000
1       -1.680827000      2.465931000     -0.948127000
1       -4.002099000      1.726815000     -0.475782000
91
Co-☐-TS5-E
6        0.662544000     -0.235817000     -1.967158000
6        1.340391000     -0.985186000     -2.996551000
1        0.129806000     -0.777187000     -1.184967000
1        1.403123000     -0.558631000     -4.001844000
1        1.080993000     -2.047664000     -3.030351000
6        0.858456000      1.117804000     -1.740660000
1        2.854362000     -1.315192000     -2.654922000
27       2.711850000     -0.092404000     -1.768404000
15       2.735717000     -1.417677000      0.080236000
15       3.731772000      1.090138000     -3.393598000
7        4.280526000      0.613953000      0.552688000
7        4.857094000      1.738097000     -1.139208000
6        3.976479000      0.788107000     -0.752855000
6        3.687428000     -0.386722000      1.282275000
6        4.007456000     -0.469718000      2.600858000
1        3.553175000     -1.241052000      3.225490000
6        4.958228000      0.443702000      3.191827000
6        5.600534000      1.367221000      2.397572000
1        6.350634000      2.036580000      2.822427000
6        5.287480000      1.462860000      1.019538000
6        5.678317000      2.202744000     -0.105110000
6        6.623569000      3.196786000     -0.451562000
1        7.271858000      3.609035000      0.323701000
6        6.739371000      3.623858000     -1.756444000
6        5.893805000      3.043985000     -2.773931000
1        6.022612000      3.357697000     -3.811749000
6        4.955814000      2.110254000     -2.458707000
6        2.807409000      2.344731000     -4.440860000
1        1.842994000      1.841233000     -4.638479000
6        4.797385000      0.151079000     -4.594587000
1        5.265102000      0.924600000     -5.226002000
6        1.302438000     -2.019005000      1.094610000
1        1.784637000     -2.525275000      1.948435000
6        3.851931000     -2.910756000     -0.088198000
1        3.408727000     -3.442618000     -0.949476000
6        3.951023000     -0.771059000     -5.465512000
1        4.581158000     -1.232178000     -6.241306000
1        3.520157000     -1.585755000     -4.864124000
1        3.127120000     -0.251563000     -5.977291000
6        5.893347000     -0.622198000     -3.876275000
1        5.461302000     -1.420115000     -3.256412000
1        6.559702000     -1.093557000     -4.614939000
1        6.509462000      0.022351000     -3.232166000
6        3.447469000      2.689533000     -5.781523000
1        2.817208000      3.426081000     -6.303791000
1        4.439060000      3.150511000     -5.652830000
1        3.555873000      1.824097000     -6.447728000
6        2.536742000      3.621155000     -3.644392000
1        1.750364000      4.212161000     -4.137663000
1        2.218102000      3.431367000     -2.610949000
1        3.440668000      4.244333000     -3.590480000
6        0.485504000     -3.064048000      0.338582000
1        1.101459000     -3.898237000     -0.029137000
1       -0.278766000     -3.489791000      1.006519000
1       -0.044974000     -2.636126000     -0.524395000
6        0.462915000     -0.871936000      1.644563000
1       -0.349863000     -1.277769000      2.266639000
1        1.057742000     -0.194030000      2.273445000
1        0.013480000     -0.254584000      0.855456000
6        5.253188000     -2.451066000     -0.473982000
1        5.762224000     -1.981773000      0.382849000
1        5.861912000     -3.311663000     -0.789499000
1        5.224914000     -1.725197000     -1.297281000
6        3.891325000     -3.836999000      1.118854000
1        2.917337000     -4.287721000      1.353066000
1        4.592829000     -4.662779000      0.922992000
1        4.258085000     -3.311312000      2.014565000
6        7.734666000      4.666445000     -2.161140000
1        8.427127000      4.277482000     -2.924906000
1        7.232218000      5.543461000     -2.600228000
1        8.331149000      5.011144000     -1.306366000
6        5.228177000      0.339861000      4.659968000
1        5.559662000     -0.674639000      4.933178000
1        6.000640000      1.049734000      4.983783000
1        4.311925000      0.543660000      5.238122000
8        0.320594000      1.651641000     -0.617451000
1        1.062415000      1.819635000     -2.553234000
6        0.947773000      2.815614000     -0.107672000
1        0.409064000      3.709706000     -0.472365000
1        1.987680000      2.867466000     -0.471546000
6        0.965470000      2.537098000      4.185512000
6        2.157742000      2.743348000      3.495559000
6        2.148393000      2.847935000      2.104557000
6        0.951404000      2.754496000      1.392263000
6       -0.244136000      2.560640000      2.093480000
6       -0.236619000      2.448261000      3.480402000
1        0.967948000      2.454627000      5.274894000
1        3.102162000      2.823895000      4.038732000
1        3.087359000      3.005892000      1.567155000
1       -1.184775000      2.482088000      1.542833000
1       -1.174914000      2.294602000      4.018411000
91
Co-☐-Int6-E
27      15.721781000      1.234088000      4.008190000
15      17.807719000      0.623836000      4.474422000
15      13.715573000      1.301484000      3.023923000
7       16.775609000     -1.287356000      3.050319000
7       14.837109000     -0.924186000      2.290502000
6       15.773437000     -0.377857000      3.102360000
6       17.964363000     -1.055391000      3.696981000
6       18.940158000     -1.994208000      3.555182000
1       19.913792000     -1.842993000      4.024389000
6       18.720416000     -3.188392000      2.774971000
6       17.515836000     -3.365806000      2.130304000
1       17.338733000     -4.253170000      1.520187000
6       16.499934000     -2.388365000      2.243001000
6       15.207980000     -2.149388000      1.741917000
6       14.265294000     -2.780729000      0.897704000
1       14.510875000     -3.744793000      0.449071000
6       13.049483000     -2.181993000      0.648330000
6       12.748585000     -0.905870000      1.251024000
1       11.781238000     -0.441025000      1.050986000
6       13.647346000     -0.279872000      2.059489000
6       13.629863000      2.627047000      1.727813000
1       13.748318000      3.553218000      2.317385000
6       12.055272000      1.248028000      3.860501000
1       11.347820000      1.049281000      3.036339000
6       19.261528000      1.470033000      3.676948000
1       20.095490000      0.758400000      3.807952000
6       18.231187000      0.351629000      6.260490000
1       18.089931000      1.355897000      6.700756000
6       11.655035000      2.562025000      4.522574000
1       10.598960000      2.510816000      4.829254000
1       12.244264000      2.756688000      5.429180000
1       11.758863000      3.427283000      3.850999000
6       12.008538000      0.074027000      4.832787000
1       12.741035000      0.199298000      5.644170000
1       11.009272000     -0.001533000      5.288584000
1       12.221265000     -0.882843000      4.333573000
6       12.330844000      2.698565000      0.939761000
1       12.370696000      3.562409000      0.257717000
1       12.189683000      1.801563000      0.317385000
1       11.443068000      2.824008000      1.576087000
6       14.849407000      2.506071000      0.819998000
1       14.890326000      3.369321000      0.138548000
1       15.777283000      2.497690000      1.407860000
1       14.801717000      1.589876000      0.209572000
6       19.646037000      2.796425000      4.323066000
1       19.762040000      2.730026000      5.415128000
1       20.611045000      3.132554000      3.913220000
1       18.905624000      3.574108000      4.091697000
6       18.973597000      1.634531000      2.187599000
1       19.853990000      2.056532000      1.678443000
1       18.737079000      0.675948000      1.701716000
1       18.125468000      2.318822000      2.037459000
6       17.192828000     -0.591741000      6.862591000
1       17.307065000     -1.609290000      6.456690000
1       17.318003000     -0.652871000      7.954380000
1       16.166381000     -0.258329000      6.648919000
6       19.655064000     -0.108931000      6.540790000
1       20.415259000      0.562900000      6.117971000
1       19.822958000     -0.150828000      7.628305000
1       19.830239000     -1.122732000      6.151014000
6       12.023993000     -2.816192000     -0.238797000
1       11.082148000     -2.987680000      0.306689000
1       11.785257000     -2.164322000     -1.094469000
1       12.368821000     -3.781063000     -0.632915000
6       19.823058000     -4.196418000      2.680691000
1       20.080364000     -4.593543000      3.675843000
1       19.545377000     -5.043093000      2.039400000
1       20.739019000     -3.742714000      2.269470000
6       15.044914000      2.836528000      5.127439000
6       16.313464000      3.090651000      4.620970000
1       14.216515000      3.353334000      4.634779000
1       17.171434000      3.117447000      5.307713000
6       14.826619000      2.444452000      6.559640000
1       15.757471000      2.092615000      7.026874000
1       14.081133000      1.642777000      6.666446000
1       14.464693000      3.304954000      7.148459000
8       16.483068000      3.776844000      3.444312000
6       16.345687000      5.196521000      3.499649000
1       17.301044000      5.645451000      3.828896000
1       15.571892000      5.468014000      4.236977000
6       15.201408000      6.400943000     -0.464943000
6       16.505142000      5.972718000     -0.209739000
6       16.881122000      5.613453000      1.081551000
6       15.960151000      5.674842000      2.132859000
6       14.659031000      6.111075000      1.869355000
6       14.279106000      6.474517000      0.577522000
1       14.908063000      6.688487000     -1.477169000
1       17.232863000      5.923899000     -1.022994000
1       17.902040000      5.275545000      1.279052000
1       13.935024000      6.174705000      2.687122000
1       13.261565000      6.823138000      0.385821000
91
Co-☐-TSRE-E
6        2.437309000      8.895329000    -11.288988000
6        3.409500000      8.173334000    -12.127015000
1        2.813612000      9.589300000    -10.530301000
1        2.979735000      7.249801000    -12.542186000
1        4.310344000      7.882739000    -11.532938000
6        1.104331000      8.781157000    -11.385194000
1        0.634611000      8.107707000    -12.116469000
1        3.395723000      8.969513000    -13.765105000
27       4.713384000      9.152838000    -13.251208000
15       5.480093000      7.396138000    -14.413998000
15       4.266812000     11.266990000    -12.626962000
7        6.819661000      9.500990000    -15.206139000
7        6.220551000     11.355180000    -14.377362000
6        6.000389000     10.027103000    -14.270411000
6        6.809482000      8.150917000    -15.472040000
6        7.683184000      7.703918000    -16.416129000
1        7.728905000      6.639872000    -16.654873000
6        8.549715000      8.615724000    -17.124664000
6        8.475583000      9.967057000    -16.863732000
1        9.105355000     10.671672000    -17.409607000
6        7.578194000     10.452790000    -15.884508000
6        7.174279000     11.686197000    -15.338729000
6        7.445445000     13.062059000    -15.518608000
1        8.195091000     13.369652000    -16.249652000
6        6.754517000     14.001676000    -14.785331000
6        5.750167000     13.573764000    -13.841742000
1        5.193932000     14.331484000    -13.289466000
6        5.482781000     12.253125000    -13.638113000
6        4.639662000     11.719533000    -10.856156000
1        3.671191000     11.552323000    -10.352186000
6        2.599891000     11.929492000    -13.086431000
1        1.932736000     11.193377000    -12.602677000
6        6.378892000      6.023933000    -13.550575000
1        6.888988000      5.442914000    -14.338523000
6        4.310096000      6.618515000    -15.624400000
1        3.499468000      6.259780000    -14.963770000
6        2.420008000     11.820896000    -14.597230000
1        1.371516000     12.029508000    -14.855803000
1        3.054807000     12.546776000    -15.129940000
1        2.668458000     10.813599000    -14.962865000
6        2.253648000     13.315614000    -12.565187000
1        2.912865000     14.092048000    -12.983240000
1        1.224702000     13.559277000    -12.868593000
1        2.287915000     13.374263000    -11.468493000
6        5.084900000     13.155047000    -10.604984000
1        5.165190000     13.325533000     -9.520095000
1        6.076993000     13.343697000    -11.041009000
1        4.384382000     13.900393000    -11.002906000
6        5.662599000     10.726964000    -10.307203000
1        5.872167000     10.941986000     -9.248135000
1        5.308664000      9.688308000    -10.375856000
1        6.616546000     10.797930000    -10.854153000
6        5.405984000      5.115623000    -12.807287000
1        4.671498000      4.644304000    -13.476571000
1        5.960896000      4.307439000    -12.306684000
1        4.853697000      5.666445000    -12.031283000
6        7.428688000      6.628051000    -12.623108000
1        8.010849000      5.829478000    -12.138428000
1        8.135111000      7.275630000    -13.164225000
1        6.958568000      7.227314000    -11.827364000
6        3.741758000      7.696317000    -16.542744000
1        4.520542000      8.096413000    -17.211350000
1        2.946982000      7.272514000    -17.175080000
1        3.319991000      8.534944000    -15.970226000
6        4.875198000      5.441718000    -16.407712000
1        5.268661000      4.643941000    -15.762153000
1        4.082660000      4.998207000    -17.030138000
1        5.675428000      5.764100000    -17.090706000
6        7.004536000     15.468813000    -14.946385000
1        6.084725000     15.995181000    -15.247743000
1        7.335077000     15.918645000    -13.996370000
1        7.774565000     15.669190000    -15.702746000
6        9.494544000      8.059345000    -18.143910000
1        8.951253000      7.507102000    -18.927382000
1       10.079731000      8.850993000    -18.629723000
1       10.199826000      7.350160000    -17.681523000
8        0.263996000      9.457888000    -10.579749000
6       -1.074126000      9.574511000    -11.028893000
1       -1.437525000      8.594538000    -11.386984000
1       -1.659669000      9.847383000    -10.140487000
6       -1.480015000     12.574357000    -14.098284000
6       -1.391465000     11.228085000    -14.448858000
6       -1.269406000     10.256099000    -13.456387000
6       -1.233123000     10.615287000    -12.105427000
6       -1.312197000     11.970596000    -11.765284000
6       -1.440400000     12.944166000    -12.753058000
1       -1.593250000     13.336445000    -14.873023000
1       -1.433603000     10.931643000    -15.499627000
1       -1.222835000      9.199752000    -13.736221000
1       -1.288812000     12.262005000    -10.711583000
1       -1.524368000     13.996933000    -12.472466000
91
Co-☐-TS2-Z
1        3.683652000     -4.200193000     -0.482880000
6        3.001442000     -4.281788000     -1.331848000
6        3.037951000     -5.421751000     -2.119537000
1        2.100197000     -3.677324000     -1.272801000
1        3.803521000     -6.172377000     -1.920986000
6        2.311859000     -5.559239000     -3.364629000
8        1.016086000     -5.072018000     -3.458525000
1        3.029070000     -4.803792000     -4.550082000
27       3.592568000     -3.967108000     -3.442533000
15       5.616911000     -4.898739000     -3.825585000
15       1.893301000     -2.470874000     -3.836520000
7        5.937738000     -2.325434000     -3.832478000
7        4.170000000     -1.180240000     -3.977435000
6        4.595083000     -2.440938000     -3.745163000
6        6.743501000     -3.437068000     -3.793892000
6        8.087854000     -3.236952000     -3.858289000
1        8.769096000     -4.089525000     -3.824779000
6        8.635872000     -1.907056000     -3.993850000
6        7.783616000     -0.831313000     -4.112152000
1        8.180834000      0.175653000     -4.251686000
6        6.382276000     -1.019822000     -4.056348000
6        5.209515000     -0.259709000     -4.154411000
6        4.837891000      1.087030000     -4.371027000
1        5.616416000      1.842278000     -4.492101000
6        3.507625000      1.435157000     -4.436530000
6        2.498172000      0.413216000     -4.301683000
1        1.449565000      0.699104000     -4.386068000
6        2.829460000     -0.889566000     -4.081556000
6        0.711835000     -2.035426000     -2.453889000
1        0.466724000     -3.037657000     -2.065424000
6        0.836857000     -2.695308000     -5.367114000
1       -0.038357000     -3.219946000     -4.951127000
6        6.516981000     -6.118137000     -2.750937000
1        7.547053000     -6.110196000     -3.147900000
6        5.843904000     -5.528250000     -5.568802000
1        5.100484000     -6.344620000     -5.628973000
6        1.484038000     -3.604642000     -6.401593000
1        0.800843000     -3.725141000     -7.256903000
1        2.423387000     -3.179552000     -6.787048000
1        1.695991000     -4.601343000     -5.995593000
6        0.384392000     -1.395607000     -6.022514000
1        1.229438000     -0.867510000     -6.488617000
1       -0.337311000     -1.629974000     -6.820373000
1       -0.113948000     -0.707660000     -5.329166000
6       -0.607255000     -1.381691000     -2.842542000
1       -1.234481000     -1.295234000     -1.941830000
1       -0.466549000     -0.363137000     -3.234597000
1       -1.179911000     -1.971656000     -3.570528000
6        1.430097000     -1.225931000     -1.376547000
1        0.849864000     -1.250512000     -0.441398000
1        2.440158000     -1.602599000     -1.158780000
1        1.530133000     -0.173373000     -1.678727000
6        5.976361000     -7.538342000     -2.890884000
1        5.984163000     -7.892877000     -3.931520000
1        6.600106000     -8.230153000     -2.304264000
1        4.947889000     -7.636662000     -2.513626000
6        6.565601000     -5.637747000     -1.304376000
1        7.213893000     -6.301271000     -0.711701000
1        6.968098000     -4.617101000     -1.225912000
1        5.571526000     -5.642404000     -0.835411000
6        5.443956000     -4.437912000     -6.557163000
1        6.171469000     -3.610456000     -6.545083000
1        5.423713000     -4.844903000     -7.579286000
1        4.451473000     -4.028915000     -6.324160000
6        7.228993000     -6.077180000     -5.882052000
1        7.521246000     -6.918213000     -5.238404000
1        7.253235000     -6.439389000     -6.921460000
1        7.995292000     -5.291235000     -5.798805000
6        3.069512000      2.848834000     -4.661593000
1        2.455599000      2.932334000     -5.572795000
1        2.450538000      3.208172000     -3.823693000
1        3.926065000      3.527720000     -4.765397000
6       10.123724000     -1.745487000     -4.031677000
1       10.582544000     -2.096318000     -3.093125000
1       10.566998000     -2.339250000     -4.847234000
1       10.414016000     -0.696919000     -4.178533000
1        2.436270000     -6.535401000     -3.858631000
6        0.017176000     -5.947036000     -2.950792000
1        0.261315000     -6.232331000     -1.912769000
1       -0.007249000     -6.869345000     -3.561092000
6       -3.677435000     -3.758390000     -3.157062000
6       -3.101524000     -4.274374000     -4.319131000
6       -1.918901000     -5.006230000     -4.244810000
6       -1.294696000     -5.224939000     -3.011037000
6       -1.878353000     -4.703843000     -1.853513000
6       -3.067098000     -3.977910000     -1.923775000
1       -4.609854000     -3.192156000     -3.213623000
1       -3.584815000     -4.115273000     -5.285915000
1       -1.475111000     -5.421561000     -5.154021000
1       -1.399737000     -4.874117000     -0.884963000
1       -3.519754000     -3.584258000     -1.010824000
91
Co-☐-Int3-Z
1        3.556859000     -2.639988000     -0.296223000
6        2.752107000     -2.904652000     -0.984982000
6        2.490539000     -4.255510000     -1.229164000
1        1.951910000     -2.172782000     -1.069753000
1        3.168638000     -5.001186000     -0.813712000
6        1.631362000     -4.701358000     -2.264922000
8        0.431882000     -4.059730000     -2.528674000
1        2.977368000     -4.168389000     -4.305051000
27       3.142116000     -3.524292000     -3.010891000
15       5.039469000     -4.751477000     -2.958290000
15       1.642714000     -2.076465000     -3.929772000
7        5.687336000     -2.355447000     -3.730247000
7        4.071707000     -1.182777000     -4.420483000
6        4.345387000     -2.275855000     -3.684671000
6        6.343468000     -3.478414000     -3.280511000
6        7.702530000     -3.470893000     -3.349287000
1        8.270868000     -4.337043000     -3.004247000
6        8.414160000     -2.346737000     -3.912275000
6        7.704106000     -1.301929000     -4.462599000
1        8.225156000     -0.472740000     -4.944446000
6        6.289765000     -1.298182000     -4.417736000
6        5.217298000     -0.521873000     -4.880174000
6        5.012893000      0.649449000     -5.644212000
1        5.877101000      1.213748000     -5.998834000
6        3.734273000      1.057547000     -5.951019000
6        2.609610000      0.274465000     -5.501443000
1        1.606530000      0.593801000     -5.783391000
6        2.775527000     -0.847972000     -4.747005000
6        0.640956000     -0.955323000     -2.814335000
1        0.290000000     -1.672593000     -2.055403000
6        0.459428000     -2.712998000     -5.230413000
1       -0.456551000     -2.843386000     -4.632990000
6        5.732681000     -5.695108000     -1.516493000
1        6.744811000     -5.974300000     -1.856681000
6        5.263504000     -5.887504000     -4.427638000
1        4.378767000     -6.545807000     -4.354884000
6        0.851879000     -4.078018000     -5.776259000
1        0.064133000     -4.429430000     -6.461343000
1        1.791763000     -4.034984000     -6.348011000
1        0.970427000     -4.817178000     -4.975381000
6        0.180805000     -1.741021000     -6.370687000
1        1.070086000     -1.595776000     -7.001918000
1       -0.611263000     -2.159607000     -7.010679000
1       -0.168660000     -0.758975000     -6.028517000
6       -0.593310000     -0.310312000     -3.429836000
1       -1.136120000      0.233518000     -2.641320000
1       -0.331992000      0.425725000     -4.205405000
1       -1.296635000     -1.041707000     -3.849777000
6        1.535782000      0.094759000     -2.159695000
1        1.026170000      0.522970000     -1.282945000
1        2.500941000     -0.310574000     -1.823212000
1        1.748046000      0.919446000     -2.855402000
6        4.960986000     -6.983687000     -1.243968000
1        4.889355000     -7.628444000     -2.131668000
1        5.471588000     -7.561166000     -0.458197000
1        3.937007000     -6.793885000     -0.890303000
6        5.885933000     -4.814680000     -0.280427000
1        6.438202000     -5.363787000      0.497590000
1        6.444841000     -3.893399000     -0.500599000
1        4.917076000     -4.526131000      0.150503000
6        5.170304000     -5.096837000     -5.728943000
1        6.043633000     -4.437010000     -5.854233000
1        5.155065000     -5.790146000     -6.583119000
1        4.259400000     -4.483659000     -5.771686000
6        6.533061000     -6.728876000     -4.400468000
1        6.598881000     -7.395741000     -3.530445000
1        6.566787000     -7.364287000     -5.298767000
1        7.433185000     -6.095292000     -4.424704000
6        3.470259000      2.288261000     -6.761396000
1        2.906294000      2.045379000     -7.676256000
1        2.863700000      3.011682000     -6.193112000
1        4.402217000      2.786793000     -7.058354000
6        9.910867000     -2.376900000     -3.921003000
1       10.287285000     -3.280956000     -4.425926000
1       10.331041000     -1.501373000     -4.433051000
1       10.310237000     -2.392822000     -2.893987000
1        1.605645000     -5.780189000     -2.470768000
6       -0.685632000     -4.584333000     -1.822830000
1       -0.485460000     -4.560196000     -0.737170000
1       -0.842742000     -5.639104000     -2.115824000
6       -4.023896000     -2.090934000     -2.883925000
6       -3.591324000     -3.091544000     -3.755341000
6       -2.527889000     -3.916402000     -3.395648000
6       -1.880686000     -3.747584000     -2.166112000
6       -2.321671000     -2.742959000     -1.300562000
6       -3.390928000     -1.920722000     -1.653929000
1       -4.863716000     -1.449712000     -3.161050000
1       -4.094458000     -3.236732000     -4.714168000
1       -2.197901000     -4.709317000     -4.072947000
1       -1.825689000     -2.608273000     -0.335148000
1       -3.733589000     -1.145754000     -0.964442000
91
Co-☐-TS3-Z
6        1.822456000     11.695625000    -14.707814000
6        2.571378000     11.010242000    -13.631931000
1        1.933256000     12.781596000    -14.805420000
1        2.144503000     10.007750000    -13.465496000
1        2.437372000     11.577497000    -12.691544000
6        1.012825000     11.122370000    -15.609296000
8        0.857685000      9.766724000    -15.668093000
1        4.506928000     11.576471000    -15.130306000
27       4.527028000     10.782649000    -13.961401000
15       4.511814000      8.951875000    -15.289596000
15       5.155454000     12.573785000    -12.830756000
7        7.013986000      9.766613000    -15.026185000
7        7.310241000     11.521819000    -13.877935000
6        6.360497000     10.642312000    -14.243246000
6        6.332324000      8.757347000    -15.670548000
6        7.085812000      7.903112000    -16.417970000
1        6.608328000      7.071243000    -16.937835000
6        8.512870000      8.078213000    -16.549807000
6        9.133269000      9.141960000    -15.930440000
1       10.207443000      9.298838000    -16.041980000
6        8.376005000     10.041539000    -15.144813000
6        8.572407000     11.213683000    -14.386920000
6        9.620412000     12.101322000    -14.050602000
1       10.630565000     11.898534000    -14.410552000
6        9.362548000     13.220063000    -13.287251000
6        8.016366000     13.486471000    -12.838876000
1        7.826172000     14.386859000    -12.252876000
6        6.990274000     12.641442000    -13.136794000
6        4.967365000     12.238165000    -11.013143000
1        3.949251000     12.612195000    -10.798946000
6        4.450334000     14.229999000    -13.238866000
1        3.367544000     14.020717000    -13.156311000
6        4.117211000      7.317653000    -14.505766000
1        4.551332000      6.551108000    -15.171346000
6        3.669300000      9.004624000    -16.930925000
1        2.611853000      9.093436000    -16.623225000
6        4.764511000     14.566960000    -14.693257000
1        4.224358000     15.478495000    -14.990121000
1        5.840292000     14.754478000    -14.836327000
1        4.463606000     13.756529000    -15.372934000
6        4.798213000     15.368205000    -12.288997000
1        5.875893000     15.591085000    -12.291787000
1        4.279931000     16.283594000    -12.613819000
1        4.484791000     15.166352000    -11.255715000
6        5.968606000     12.919185000    -10.090162000
1        5.707516000     12.707763000     -9.041567000
1        6.985408000     12.534916000    -10.261261000
1        5.991797000     14.010170000    -10.210445000
6        4.976529000     10.720157000    -10.831651000
1        4.773574000     10.454603000     -9.782832000
1        4.201048000     10.232482000    -11.446854000
1        5.955383000     10.291069000    -11.097556000
6        2.614211000      7.097360000    -14.396618000
1        2.115740000      7.096202000    -15.374803000
1        2.414696000      6.125125000    -13.920817000
1        2.125550000      7.870823000    -13.787481000
6        4.814841000      7.243964000    -13.151435000
1        4.660474000      6.252717000    -12.698786000
1        5.900535000      7.409764000    -13.229509000
1        4.401360000      7.990365000    -12.454734000
6        4.055984000     10.273947000    -17.681599000
1        5.130137000     10.291068000    -17.929227000
1        3.497189000     10.327451000    -18.628453000
1        3.814364000     11.173238000    -17.098051000
6        3.850147000      7.755598000    -17.783637000
1        3.604232000      6.827854000    -17.247050000
1        3.181769000      7.812728000    -18.656787000
1        4.876038000      7.674365000    -18.173257000
6       10.443780000     14.185852000    -12.913345000
1       10.216925000     15.197138000    -13.287224000
1       10.543205000     14.262665000    -11.818675000
1       11.416898000     13.883391000    -13.321552000
6        9.278137000      7.096211000    -17.381082000
1        8.894651000      7.069998000    -18.413609000
1       10.347007000      7.343240000    -17.421072000
1        9.178904000      6.076422000    -16.975864000
1        0.479492000     11.699238000    -16.375679000
6       -0.464799000      9.256411000    -15.750982000
1       -0.585039000      8.723929000    -16.709106000
1       -1.185295000     10.091402000    -15.735613000
6       -1.067191000      6.582581000    -12.431553000
6       -1.141618000      6.097158000    -13.734679000
6       -0.963681000      6.964825000    -14.813252000
6       -0.717628000      8.321962000    -14.600906000
6       -0.652307000      8.803520000    -13.287265000
6       -0.823455000      7.939884000    -12.210056000
1       -1.206771000      5.905632000    -11.585511000
1       -1.337879000      5.037593000    -13.914785000
1       -1.014288000      6.579491000    -15.835739000
1       -0.459821000      9.865847000    -13.113757000
1       -0.775016000      8.326127000    -11.189032000
91
Co-☐-Int4-Z
6        1.937580000     11.647435000    -13.173906000
6        2.767857000     10.428518000    -13.280586000
1        1.695603000     12.053763000    -12.184936000
1        2.298724000      9.760679000    -14.017809000
1        2.777719000      9.884908000    -12.313325000
6        1.428389000     12.308549000    -14.224469000
8        1.768202000     11.968943000    -15.500112000
1        4.364000000     11.317717000    -14.853599000
27       4.693332000     10.567929000    -13.705593000
15       4.731949000      8.774476000    -15.038087000
15       5.244156000     12.474459000    -12.665730000
7        7.145832000      9.814396000    -15.032192000
7        7.385728000     11.599006000    -13.917688000
6        6.493630000     10.627606000    -14.180944000
6        6.505449000      8.739773000    -15.610941000
6        7.253125000      7.962769000    -16.442722000
1        6.804774000      7.089060000    -16.918590000
6        8.634105000      8.277522000    -16.723187000
6        9.207723000      9.398568000    -16.162519000
1       10.243056000      9.661378000    -16.386187000
6        8.453683000     10.221561000    -15.293938000
6        8.612126000     11.411434000    -14.556163000
6        9.600720000     12.395616000    -14.325382000
1       10.582978000     12.288384000    -14.788750000
6        9.316799000     13.485810000    -13.531583000
6        8.003342000     13.625483000    -12.948998000
1        7.790806000     14.506603000    -12.342728000
6        7.034621000     12.687623000    -13.146773000
6        5.276716000     12.228152000    -10.822281000
1        4.244117000     12.488130000    -10.524679000
6        4.394669000     14.060700000    -13.083062000
1        3.355163000     13.820601000    -12.799315000
6        4.519617000      7.107339000    -14.258682000
1        4.871604000      6.372544000    -15.003421000
6        3.711093000      8.803928000    -16.579219000
1        2.681704000      8.879302000    -16.184240000
6        4.422566000     14.252266000    -14.596702000
1        3.863094000     15.162472000    -14.861185000
1        5.451560000     14.374313000    -14.971848000
1        3.951269000     13.406671000    -15.117312000
6        4.842076000     15.304060000    -12.327693000
1        5.886977000     15.569700000    -12.546789000
1        4.223140000     16.157529000    -12.645173000
1        4.722814000     15.206174000    -11.240405000
6        6.267051000     13.072943000    -10.031673000
1        6.125423000     12.894312000     -8.954392000
1        7.302957000     12.795105000    -10.277597000
1        6.152431000     14.150474000    -10.204466000
6        5.501317000     10.737622000    -10.566005000
1        5.448949000     10.519116000     -9.488401000
1        4.740067000     10.116861000    -11.065060000
1        6.494974000     10.418533000    -10.919113000
6        3.053595000      6.836568000    -13.937388000
1        2.407337000      6.888175000    -14.825669000
1        2.950395000      5.828568000    -13.506984000
1        2.666139000      7.555704000    -13.200771000
6        5.407778000      7.022752000    -13.021680000
1        5.340131000      6.020242000    -12.572445000
1        6.466283000      7.212807000    -13.255995000
1        5.090303000      7.749014000    -12.256182000
6        4.002999000     10.071128000    -17.374531000
1        5.055963000     10.115315000    -17.696861000
1        3.376491000     10.083106000    -18.278646000
1        3.767564000     10.970372000    -16.789220000
6        3.823579000      7.549669000    -17.435292000
1        3.610698000      6.626297000    -16.878321000
1        3.088807000      7.610010000    -18.252162000
1        4.818710000      7.461288000    -17.896872000
6       10.333475000     14.551178000    -13.261886000
1        9.973812000     15.535450000    -13.602137000
1       10.535848000     14.638802000    -12.182314000
1       11.284368000     14.342780000    -13.769324000
6        9.399908000      7.375887000    -17.640684000
1        8.913247000      7.310500000    -18.626992000
1       10.428439000      7.728669000    -17.791668000
1        9.447028000      6.351605000    -17.237329000
1        0.770066000     13.181867000    -14.123070000
6        0.718848000     11.829008000    -16.439861000
1        1.060002000     12.272786000    -17.387281000
1       -0.166625000     12.397908000    -16.103485000
6       -0.144511000      7.642131000    -17.008301000
6        0.205225000      8.436576000    -18.098239000
6        0.466605000      9.795272000    -17.916067000
6        0.373288000     10.377527000    -16.649657000
6        0.001130000      9.575256000    -15.562744000
6       -0.249659000      8.216964000    -15.739845000
1       -0.349861000      6.578192000    -17.147772000
1        0.274880000      7.997947000    -19.096651000
1        0.749255000     10.413380000    -18.773118000
1       -0.085396000     10.022113000    -14.569080000
1       -0.540813000      7.603185000    -14.883932000
91
Co-☐-TS4-Z
6        2.037920000     10.894943000    -12.861725000
6        2.721450000     10.251314000    -14.000844000
1        2.075096000     10.394654000    -11.885716000
1        2.352955000     10.674716000    -14.945334000
1        2.436100000      9.185555000    -14.004333000
6        1.326505000     12.034552000    -12.884314000
8        1.228202000     12.819293000    -14.001537000
1        4.624764000     10.964694000    -15.324481000
27       4.712822000     10.341123000    -14.058867000
15       4.969719000      8.410967000    -15.136781000
15       5.052908000     12.362466000    -13.182994000
7        7.317665000      9.581931000    -15.027667000
7        7.371986000     11.457896000    -14.044907000
6        6.557040000     10.418033000    -14.297680000
6        6.775694000      8.447513000    -15.594949000
6        7.622669000      7.666496000    -16.321155000
1        7.254312000      6.749169000    -16.783585000
6        9.007062000      8.032493000    -16.506376000
6        9.481576000      9.208784000    -15.966062000
1       10.518670000      9.510440000    -16.122609000
6        8.621621000     10.042437000    -15.214178000
6        8.657043000     11.291020000    -14.561622000
6        9.568470000     12.348518000    -14.336071000
1       10.594876000     12.258637000    -14.695797000
6        9.153559000     13.489166000    -13.682599000
6        7.780605000     13.610058000    -13.253208000
1        7.456242000     14.540132000    -12.784231000
6        6.886862000     12.598960000    -13.440278000
6        4.840253000     12.274716000    -11.343019000
1        3.762033000     12.481780000    -11.222377000
6        4.235887000     13.852448000    -13.900854000
1        3.179062000     13.534184000    -13.929691000
6        4.857924000      6.848261000    -14.142589000
1        5.271724000      6.051351000    -14.784666000
6        4.012551000      8.149663000    -16.697180000
1        2.969275000      8.235632000    -16.339724000
6        4.701215000     14.031174000    -15.342933000
1        4.088986000     14.803751000    -15.832259000
1        5.753436000     14.351741000    -15.399425000
1        4.592119000     13.102117000    -15.922164000
6        4.335720000     15.136863000    -13.090463000
1        5.372304000     15.493972000    -12.989216000
1        3.771006000     15.929741000    -13.605014000
1        3.900955000     15.031316000    -12.087004000
6        5.661075000     13.245240000    -10.506146000
1        5.392021000     13.134703000     -9.443975000
1        6.737428000     13.034113000    -10.596457000
1        5.492969000     14.294660000    -10.779941000
6        5.107023000     10.823451000    -10.942304000
1        4.883293000     10.667512000     -9.875704000
1        4.473470000     10.120994000    -11.513008000
1        6.161619000     10.549335000    -11.103301000
6        3.412901000      6.512965000    -13.790831000
1        2.764831000      6.432679000    -14.675693000
1        3.375468000      5.547188000    -13.263917000
1        2.978291000      7.272068000    -13.123703000
6        5.731986000      6.983039000    -12.899827000
1        5.714278000      6.046534000    -12.321896000
1        6.781140000      7.200314000    -13.150237000
1        5.364866000      7.785445000    -12.240117000
6        4.267484000      9.296857000    -17.668671000
1        5.317601000      9.317810000    -18.001288000
1        3.636482000      9.171811000    -18.561306000
1        4.024279000     10.269219000    -17.218490000
6        4.210602000      6.788807000    -17.352229000
1        4.009068000      5.949401000    -16.672075000
1        3.521942000      6.689648000    -18.205492000
1        5.230400000      6.676615000    -17.750429000
6       10.085935000     14.631076000    -13.422193000
1        9.710453000     15.559886000    -13.880591000
1       10.181313000     14.822430000    -12.341253000
1       11.089543000     14.435579000    -13.821765000
6        9.885986000      7.121820000    -17.306128000
1        9.486013000      6.978510000    -18.322687000
1       10.906225000      7.517215000    -17.394925000
1        9.947035000      6.124641000    -16.841337000
1        0.799517000     12.414625000    -11.998121000
6       -0.004915000     12.737427000    -14.711260000
1       -0.047140000     13.637396000    -15.340976000
1       -0.850131000     12.771575000    -14.001744000
6        0.102442000      9.111515000    -17.023008000
6        0.639747000     10.291271000    -17.541160000
6        0.561308000     11.471705000    -16.806954000
6       -0.058025000     11.492483000    -15.551842000
6       -0.610114000     10.310390000    -15.050649000
6       -0.527024000      9.124593000    -15.778806000
1        0.153946000      8.185250000    -17.601138000
1        1.112191000     10.292436000    -18.526486000
1        0.991614000     12.393590000    -17.208486000
1       -1.099050000     10.317216000    -14.073300000
1       -0.963730000      8.207393000    -15.376479000
91
Co-☐-Int5-Z
6        2.438430000      8.419143000    -14.509824000
6        1.920207000      9.503959000    -15.237563000
1        2.548942000      7.475402000    -15.044437000
1        1.443424000     10.340072000    -14.727897000
1        1.527046000      9.300598000    -16.235646000
6        3.209924000      8.517967000    -13.332028000
8        2.926541000      9.345807000    -12.268429000
1        4.119263000     10.553913000    -16.090815000
27       3.978186000      9.672637000    -14.916413000
15       5.093147000      8.196668000    -16.227286000
15       3.791414000     11.634834000    -13.819121000
7        6.708007000      8.986831000    -14.312681000
7        5.984083000     10.506403000    -13.032470000
6        5.626332000      9.746745000    -14.083104000
6        6.725509000      8.078667000    -15.346399000
6        7.847852000      7.319079000    -15.474479000
1        7.910619000      6.568317000    -16.264379000
6        8.966800000      7.477858000    -14.574172000
6        8.904935000      8.415093000    -13.566487000
1        9.744408000      8.546271000    -12.881531000
6        7.749958000      9.216059000    -13.407523000
6        7.271397000     10.227285000    -12.562569000
6        7.708922000     10.975129000    -11.443666000
1        8.698398000     10.782857000    -11.025193000
6        6.891922000     11.937369000    -10.894850000
6        5.603506000     12.212453000    -11.491370000
1        4.998922000     13.020107000    -11.079682000
6        5.152208000     11.498972000    -12.559459000
6        2.185587000     12.138782000    -13.026335000
1        1.733631000     11.153880000    -12.838790000
6        4.426283000     13.116197000    -14.766114000
1        3.730985000     13.169444000    -15.622149000
6        4.666254000      6.390082000    -16.413225000
1        5.541357000      5.975096000    -16.941116000
6        5.538194000      8.719339000    -17.963067000
1        4.544807000      8.842371000    -18.431567000
6        5.833502000     12.858478000    -15.294014000
1        6.116457000     13.654460000    -15.999152000
1        6.570180000     12.871255000    -14.474953000
1        5.909677000     11.896448000    -15.813949000
6        4.396191000     14.431136000    -13.995469000
1        5.064476000     14.394959000    -13.121658000
1        4.764236000     15.239527000    -14.646173000
1        3.394699000     14.718553000    -13.654214000
6        1.306732000     12.890279000    -14.025906000
1        0.273382000     12.919519000    -13.648064000
1        1.628981000     13.930058000    -14.173413000
1        1.280795000     12.407509000    -15.014464000
6        2.285846000     12.837233000    -11.676210000
1        1.270440000     13.022886000    -11.292040000
1        2.805106000     12.209645000    -10.938891000
1        2.794595000     13.810321000    -11.731449000
6        3.442528000      6.194517000    -17.303676000
1        3.576025000      6.634792000    -18.302324000
1        3.249820000      5.119490000    -17.441847000
1        2.533140000      6.634947000    -16.867798000
6        4.558758000      5.658602000    -15.078511000
1        4.516384000      4.573701000    -15.260563000
1        5.424163000      5.852120000    -14.427737000
1        3.650687000      5.924532000    -14.520618000
6        6.230067000     10.075524000    -17.954404000
1        7.195637000     10.030769000    -17.425166000
1        6.431248000     10.397278000    -18.987196000
1        5.603950000     10.838927000    -17.476267000
6        6.347065000      7.699655000    -18.755796000
1        5.840622000      6.732011000    -18.871966000
1        6.528844000      8.091211000    -19.768386000
1        7.333967000      7.527751000    -18.299371000
6        7.307666000     12.739049000     -9.701002000
1        7.296892000     13.817760000     -9.925096000
1        6.614455000     12.580075000     -8.859190000
1        8.317656000     12.471820000     -9.363632000
6       10.170870000      6.610388000    -14.772498000
1       10.607967000      6.762909000    -15.772470000
1       10.949200000      6.820258000    -14.027219000
1        9.906136000      5.543411000    -14.697256000
1        3.765550000      7.620926000    -13.039056000
6        2.751001000      8.662953000    -11.030827000
1        1.891389000      7.973760000    -11.101326000
1        2.497213000      9.451033000    -10.307179000
6        6.344341000      6.554605000     -9.935667000
6        6.328801000      7.949657000     -9.974712000
6        5.158445000      8.626022000    -10.304680000
6        3.987981000      7.919222000    -10.603375000
6        4.011516000      6.522587000    -10.556450000
6        5.182366000      5.841600000    -10.222585000
1        7.261548000      6.023316000     -9.671247000
1        7.232723000      8.515184000     -9.736469000
1        5.148290000      9.718370000    -10.331859000
1        3.101190000      5.960622000    -10.784547000
1        5.185411000      4.749850000    -10.185193000
91
Co-☐-TS5-Z
6        0.956418000     -0.986099000     -0.842946000
6        1.594896000     -1.738251000     -1.916874000
1        1.018755000     -1.356218000      0.180093000
1        1.251546000     -1.467975000     -2.920638000
1        1.573511000     -2.825730000     -1.778100000
6        0.185487000      0.127284000     -0.963349000
1        3.304412000     -1.735207000     -2.215197000
27       3.167341000     -0.731133000     -1.177356000
15       3.760677000     -2.262478000      0.389042000
15       3.500796000      0.846118000     -2.760744000
7        5.377339000     -0.237314000      0.642889000
7        5.341954000      1.177105000     -0.926833000
6        4.634710000      0.137343000     -0.425551000
6        5.095602000     -1.394598000      1.328948000
6        5.887632000     -1.697999000      2.393522000
1        5.698173000     -2.604780000      2.971425000
6        7.000295000     -0.853872000      2.759958000
6        7.303866000      0.240300000      1.980142000
1        8.169238000      0.863299000      2.212999000
6        6.499874000      0.563245000      0.861671000
6        6.482872000      1.494752000     -0.187398000
6        7.287367000      2.550022000     -0.677023000
1        8.173315000      2.851412000     -0.115422000
6        6.970001000      3.165338000     -1.867295000
6        5.815865000      2.720389000     -2.611479000
1        5.609917000      3.172824000     -3.582630000
6        5.003595000      1.736844000     -2.134917000
6        2.300605000      2.238583000     -3.038649000
1        1.372243000      1.700688000     -3.284612000
6        4.041180000      0.304796000     -4.451434000
1        4.366569000      1.227388000     -4.961677000
6        2.715013000     -2.977993000      1.749017000
1        3.422829000     -3.570262000      2.354272000
6        4.672703000     -3.713479000     -0.350043000
1        3.921966000     -4.135234000     -1.043182000
6        2.870530000     -0.304447000     -5.214525000
1        3.179158000     -0.547187000     -6.242882000
1        2.537580000     -1.239511000     -4.739981000
1        2.005075000      0.371774000     -5.278454000
6        5.225525000     -0.648343000     -4.366109000
1        4.938131000     -1.585172000     -3.866352000
1        5.579049000     -0.898804000     -5.378146000
1        6.070890000     -0.211671000     -3.813363000
6        2.640471000      3.196305000     -4.172031000
1        1.830935000      3.935948000     -4.276685000
1        3.561798000      3.762598000     -3.969991000
1        2.745334000      2.693795000     -5.143704000
6        2.090537000      2.974082000     -1.718620000
1        1.261939000      3.693198000     -1.811511000
1        1.858517000      2.282165000     -0.895483000
1        2.989170000      3.544978000     -1.435727000
6        1.650848000     -3.924883000      1.200462000
1        2.080090000     -4.725092000      0.579682000
1        1.117809000     -4.407147000      2.034154000
1        0.899258000     -3.397637000      0.595273000
6        2.138369000     -1.884501000      2.642452000
1        1.580979000     -2.339886000      3.475456000
1        2.927169000     -1.250630000      3.073041000
1        1.442537000     -1.226333000      2.101669000
6        5.851626000     -3.200674000     -1.171829000
1        6.643622000     -2.802947000     -0.517368000
1        6.288900000     -4.023190000     -1.757693000
1        5.544775000     -2.404254000     -1.863971000
6        5.108216000     -4.785926000      0.637961000
1        4.269195000     -5.242356000      1.181057000
1        5.623023000     -5.594767000      0.096561000
1        5.824554000     -4.386585000      1.372581000
6        7.802246000      4.274468000     -2.431088000
1        8.179354000      4.015456000     -3.433461000
1        7.208829000      5.196610000     -2.539997000
1        8.664995000      4.500504000     -1.790884000
6        7.814600000     -1.219816000      3.961456000
1        8.216133000     -2.241978000      3.872284000
1        8.659587000     -0.533388000      4.103270000
1        7.200059000     -1.195135000      4.875899000
1       -0.249072000      0.605793000     -0.077484000
8       -0.161160000      0.648932000     -2.144347000
6       -1.204883000      1.613447000     -2.119791000
1       -1.230299000      2.026963000     -3.139766000
1       -0.940852000      2.436596000     -1.432951000
6       -5.040111000     -0.048504000     -1.100887000
6       -4.142803000     -0.783117000     -1.876426000
6       -2.898107000     -0.250289000     -2.200025000
6       -2.536564000      1.022352000     -1.745227000
6       -3.434837000      1.748993000     -0.960203000
6       -4.684771000      1.218892000     -0.643978000
1       -6.017361000     -0.466945000     -0.849834000
1       -4.417268000     -1.778089000     -2.234461000
1       -2.193685000     -0.825689000     -2.805606000
1       -3.156369000      2.740568000     -0.591411000
1       -5.380841000      1.796248000     -0.031363000
91
Co-☐-Int6-Z
27      15.719383000      1.305569000      3.817098000
15      17.835839000      0.673248000      4.437780000
15      13.665210000      1.245602000      2.863319000
7       16.811247000     -1.264188000      2.991512000
7       14.799674000     -1.047798000      2.376738000
6       15.779629000     -0.389210000      3.039497000
6       18.017723000     -0.961557000      3.571066000
6       19.016850000     -1.876593000      3.429162000
1       20.001019000     -1.674636000      3.855643000
6       18.803670000     -3.117440000      2.726419000
6       17.562335000     -3.390713000      2.194532000
1       17.377299000     -4.327748000      1.666729000
6       16.518489000     -2.445409000      2.317336000
6       15.174626000     -2.307188000      1.919832000
6       14.188297000     -3.065448000      1.248251000
1       14.437974000     -4.062815000      0.882281000
6       12.922334000     -2.550611000      1.070705000
6       12.623893000     -1.223046000      1.549250000
1       11.623946000     -0.815344000      1.389286000
6       13.566084000     -0.474338000      2.186602000
6       13.537936000      2.289381000      1.327312000
1       13.528181000      3.317330000      1.734057000
6       12.051371000      1.425994000      3.759647000
1       11.277650000      1.020241000      3.084970000
6       19.463202000      1.460044000      4.011416000
1       20.214751000      0.670286000      4.186338000
6       17.953393000      0.146753000      6.221409000
1       17.927627000      1.110588000      6.754762000
6       11.726224000      2.888708000      4.044595000
1       10.779452000      2.956295000      4.602087000
1       12.500357000      3.372912000      4.659425000
1       11.607080000      3.478994000      3.124523000
6       12.097073000      0.574736000      5.024745000
1       12.870408000      0.935425000      5.720366000
1       11.128148000      0.613142000      5.545784000
1       12.314980000     -0.480403000      4.799618000
6       12.278836000      2.084373000      0.498019000
1       12.250364000      2.819734000     -0.321141000
1       12.264914000      1.085847000      0.036275000
1       11.355627000      2.210455000      1.082312000
6       14.811419000      2.107047000      0.506277000
1       14.814092000      2.797034000     -0.351400000
1       15.713916000      2.291702000      1.109176000
1       14.878725000      1.082864000      0.105706000
6       19.790397000      2.647480000      4.907174000
1       19.839847000      2.372422000      5.971216000
1       20.773684000      3.057676000      4.629110000
1       19.041533000      3.440811000      4.784433000
6       19.463463000      1.825179000      2.530398000
1       20.445264000      2.232081000      2.242456000
1       19.265765000      0.949958000      1.892472000
1       18.695322000      2.584488000      2.326059000
6       16.692582000     -0.634741000      6.579011000
1       16.664308000     -1.604397000      6.056322000
1       16.663379000     -0.841654000      7.659881000
1       15.781854000     -0.079522000      6.304021000
6       19.222480000     -0.593644000      6.614976000
1       20.136994000     -0.037963000      6.361252000
1       19.231465000     -0.754673000      7.704408000
1       19.273471000     -1.585394000      6.141508000
6       11.842689000     -3.326338000      0.382807000
1       10.982086000     -3.482778000      1.052844000
1       11.467882000     -2.784438000     -0.500263000
1       12.198264000     -4.310775000      0.051750000
6       19.944801000     -4.078099000      2.603268000
1       20.317913000     -4.376892000      3.595946000
1       19.654152000     -4.987302000      2.061032000
1       20.790451000     -3.617223000      2.068036000
6       15.425924000      2.905489000      5.110133000
6       15.797996000      3.333955000      3.840471000
1       14.349090000      2.820265000      5.286060000
6       16.242883000      3.108114000      6.346676000
1       17.311839000      3.206133000      6.122134000
1       16.097942000      2.299181000      7.077636000
1       15.933061000      4.047551000      6.836907000
1       15.044395000      3.682108000      3.119175000
8       17.056381000      3.802465000      3.563552000
6       17.115457000      5.204625000      3.308112000
1       16.382314000      5.466834000      2.523105000
1       18.123217000      5.386225000      2.909429000
6       16.383937000      7.307832000      6.988481000
6       15.336180000      7.078606000      6.097490000
6       15.580780000      6.433113000      4.886793000
6       16.869926000      6.005533000      4.554860000
6       17.915704000      6.251204000      5.451223000
6       17.676733000      6.898768000      6.660445000
1       16.195005000      7.817334000      7.936144000
1       14.325254000      7.410815000      6.344775000
1       14.757732000      6.258998000      4.187923000
1       18.930163000      5.931538000      5.196584000
1       18.502434000      7.090650000      7.349456000
91
Co-☐-TSRE-Z
6        2.514199000      9.256573000    -11.452756000
6        3.681770000      8.504770000    -11.967012000
1        2.547056000      9.753787000    -10.479511000
1        3.365428000      7.496540000    -12.271232000
1        4.478367000      8.393784000    -11.199405000
6        1.377088000      9.327256000    -12.161899000
8        1.325770000      8.710078000    -13.365516000
1        3.664751000      9.098379000    -13.639106000
27       5.009517000      9.303950000    -13.209033000
15       5.584486000      7.411055000    -14.242288000
15       4.681115000     11.492559000    -12.831144000
7        7.083898000      9.317070000    -15.224676000
7        6.651342000     11.277517000    -14.548857000
6        6.320513000      9.986494000    -14.334051000
6        6.959318000      7.954754000    -15.371512000
6        7.778193000      7.358353000    -16.281036000
1        7.729757000      6.277953000    -16.429816000
6        8.708293000      8.132039000    -17.069043000
6        8.754272000      9.501672000    -16.920594000
1        9.435995000     10.101628000    -17.525811000
6        7.912766000     10.141755000    -15.980776000
6        7.622182000     11.446065000    -15.535020000
6        8.014622000     12.774384000    -15.819325000
1        8.783761000     12.956712000    -16.571810000
6        7.418795000     13.825612000    -15.157573000
6        6.383828000     13.563905000    -14.186080000
1        5.900731000     14.409441000    -13.695923000
6        5.998807000     12.292169000    -13.882703000
6        4.955259000     12.122605000    -11.101021000
1        3.951606000     12.020139000    -10.649309000
6        3.090225000     12.190651000    -13.480503000
1        2.360009000     11.578865000    -12.921472000
6        6.341208000      5.978914000    -13.342935000
1        6.731527000      5.298938000    -14.120269000
6        4.290565000      6.745081000    -15.391109000
1        3.434801000      6.575613000    -14.712605000
6        2.966776000     11.852526000    -14.962841000
1        1.963365000     12.124020000    -15.326018000
1        3.697548000     12.414654000    -15.565989000
1        3.120127000     10.779609000    -15.145584000
6        2.818193000     13.661059000    -13.202566000
1        3.557145000     14.316448000    -13.688796000
1        1.832406000     13.931091000    -13.612941000
1        2.795445000     13.891283000    -12.128768000
6        5.428661000     13.565069000    -10.965497000
1        5.438841000     13.847417000     -9.901270000
1        6.456298000     13.675779000    -11.342143000
1        4.789098000     14.285966000    -11.489979000
6        5.914979000     11.172449000    -10.386684000
1        6.063854000     11.495145000     -9.344833000
1        5.539181000     10.140341000    -10.370572000
1        6.903244000     11.167882000    -10.874410000
6        5.299271000      5.240451000    -12.509808000
1        4.451748000      4.880877000    -13.111572000
1        5.760479000      4.363238000    -12.030659000
1        4.898949000      5.881607000    -11.710769000
6        7.502895000      6.482258000    -12.492326000
1        7.992018000      5.639379000    -11.980425000
1        8.266489000      6.995604000    -13.095975000
1        7.151292000      7.183140000    -11.718606000
6        3.888940000      7.830373000    -16.384279000
1        4.707427000      8.047468000    -17.089146000
1        3.016508000      7.497776000    -16.965213000
1        3.615841000      8.761806000    -15.870057000
6        4.650744000      5.442877000    -16.090599000
1        4.900238000      4.631179000    -15.392650000
1        3.791977000      5.107780000    -16.692871000
1        5.495991000      5.579097000    -16.782754000
6        7.802620000     15.247367000    -15.426768000
1        6.932985000     15.834887000    -15.762182000
1        8.184454000     15.731946000    -14.513762000
1        8.579705000     15.319058000    -16.198900000
6        9.588203000      7.415089000    -18.045105000
1        8.988549000      6.850535000    -18.776969000
1       10.233118000      8.110636000    -18.597793000
1       10.235266000      6.686786000    -17.530303000
1        0.474321000      9.855406000    -11.834346000
6        0.246588000      9.014589000    -14.220582000
1        0.277504000     10.077225000    -14.522169000
1       -0.708876000      8.848656000    -13.686559000
6        0.469220000      6.453172000    -17.671541000
6        0.265528000      7.821972000    -17.833772000
6        0.202946000      8.655871000    -16.717065000
6        0.331323000      8.129887000    -15.430295000
6        0.534700000      6.753722000    -15.274328000
6        0.605700000      5.920899000    -16.387727000
1        0.516497000      5.798559000    -18.544841000
1        0.158197000      8.245249000    -18.835037000
1        0.052296000      9.730908000    -16.849819000
1        0.638370000      6.339673000    -14.268471000
1        0.756578000      4.846700000    -16.254864000
